# Supplementary material for: Genomic analyses of rice bean landraces reveal adaptation and yield related loci to accelerate breeding
Source: Nat Commun. 2022 Sep 29;13:5707. doi: 10.1038/s41467-022-33515-2 (PMC9523027; doi:10.1038/s41467-022-33515-2)
Supplement: Supplementary file 4 — Supplementary Data 1-7 [file 41467_2022_33515_MOESM4_ESM.xlsx]

## Sheet: Supplementary Data 1
Supplementary Data 1. Protein coding genes in the expanded gene family of rice bean genome
Ortholog group	Gene	Chromosome	Start (bp)	End (bp)	Intrepro annotation	Arabidopsis ortholog	Arabidopsis ortholog name	Arabidopsis Annotation
OG0000393	Vum_01G00075	1	562459	565153	Oxoglutarate/iron-dependent dioxygenase(IPR005123)|Non-haem dioxygenase N-terminal domain(IPR026992)|Isopenicillin N synthase-like(IPR027443)	AT1G05010	EFE,ACO4,EAT1	ethylene-forming enzyme
OG0000059	Vum_01G00109	1	820968	821855	Toll/interleukin-1 receptor homology (TIR) domain(IPR000157)|Toll/interleukin-1 receptor homology (TIR) domain superfamily(IPR035897)	AT1G72930	TIR	toll/interleukin-1 receptor-like
OG0000085	Vum_01G00113	1	829683	834825	Reverse transcriptase domain(IPR000477)|Integrase, catalytic core(IPR001584)|Retrotransposon gag domain(IPR005162)|Ribonuclease H-like superfamily(IPR012337)|Chromo-like domain superfamily(IPR016197)|Aspartic peptidase domain superfamily(IPR021109)|Ribonuclease H superfamily(IPR036397)	ATMG00860	ORF158	DNA/RNA polymerases superfamily protein
OG0007970	Vum_01G00293	1	2471397	2474626	Leucine-rich repeat domain superfamily(IPR032675)|F-box-like domain superfamily(IPR036047)	AT4G29420	-	F-box/RNI-like superfamily protein
OG0014431	Vum_01G00294	1	2475039	2476208	Protein of unknown function DUF4539(IPR028045)	AT1G48580	-	unknown protein; Has 91 Blast hits to 91 proteins in 40 species: Archae - 0; Bacteria - 0; Metazoa - 49; Fungi - 0; Plants - 28; Viruses - 0; Other Eukaryotes - 14 (source: NCBI BLink).
OG0000395	Vum_01G00295	1	2478117	2479446	Ulp1 protease family, C-terminal catalytic domain(IPR003653)	AT4G15880	ESD4,ATESD4	Cysteine proteinases superfamily protein
OG0000395	Vum_01G00296	1	2483216	2484742	Ulp1 protease family, C-terminal catalytic domain(IPR003653)	-	-	-
OG0000506	Vum_01G00325	1	2836279	2839285	Cytochrome P450(IPR001128)|Cytochrome P450, E-class, group I(IPR002401)|Cytochrome P450, conserved site(IPR017972)|Cytochrome P450 superfamily(IPR036396)	AT5G36110	CYP716A1	cytochrome P450, family 716, subfamily A, polypeptide 1
OG0001077	Vum_01G00502	1	4484264	4484647	-	-	-	-
OG0015410	Vum_01G00561	1	5131305	5131516	-	-	-	-
OG0016671	Vum_01G00579	1	5368856	5369662	-	AT5G09390	-	CD2-binding protein-related
OG0017275	Vum_01G00606	1	5654421	5658981	L-Aspartase-like(IPR008948)|Fumarate lyase, N-terminal(IPR022761)|Fumarase/histidase, N-terminal(IPR024083)	AT5G10920	-	L-Aspartase-like family protein
OG0018270	Vum_01G00804	1	7907562	7907915	-	AT2G16430	PAP10,ATPAP10	purple acid phosphatase 10
OG0016671	Vum_01G00834	1	8251164	8252095	-	AT5G09390	-	CD2-binding protein-related
OG0015405	Vum_01G00835	1	8254557	8255091	-	-	-	-
OG0000316	Vum_01G00928	1	9418001	9419334	Glutathione S-transferase, N-terminal(IPR004045)|Glutathione S-transferase, C-terminal(IPR004046)|Thioredoxin-like superfamily(IPR036249)|Glutathione S-transferase, C-terminal domain superfamily(IPR036282)	AT2G29420	ATGSTU7,GST25,GSTU7	glutathione S-transferase tau 7
OG0000216	Vum_01G00938	1	9561705	9562478	Ribonuclease H-like superfamily(IPR012337)|hAT-like transposase, RNase-H fold(IPR025525)	AT3G42170	-	BED zinc finger ;hAT family dimerisation domain
OG0016195	Vum_01G01152	1	13014553	13014876	-	-	-	-
OG0000133	Vum_01G01164	1	13156483	13160689	Transposase, MuDR, plant(IPR004332)|Zinc finger, PMZ-type(IPR006564)|Zinc finger, SWIM-type(IPR007527)|MULE transposase domain(IPR018289)	AT1G64260	-	MuDR family transposase
OG0003276	Vum_01G01184	1	13512489	13512784	-	-	-	-
OG0000142	Vum_01G01185	1	13513800	13514501	Domain of unknown function DUF4218(IPR025452)	-	-	-
OG0017243	Vum_01G01186	1	13526845	13527479	Glycosyl hydrolase, family 13, catalytic domain(IPR006047)|Glycoside hydrolase superfamily(IPR017853)	AT3G20440	EMB2729,BE1	Alpha amylase family protein
OG0000396	Vum_01G01290	1	15437087	15437989	Probable transposase, Ptta/En/Spm, plant(IPR004252)	-	-	-
OG0000396	Vum_01G01291	1	15438104	15439410	-	-	-	-
OG0000142	Vum_01G01292	1	15440039	15441994	Transposon, En/Spm-like(IPR004242)|Domain of unknown function DUF4218(IPR025452)	-	-	-
OG0003276	Vum_01G01293	1	15442000	15442476	-	-	-	-
OG0003265	Vum_01G01299	1	15559720	15560035	-	AT1G06530	-	Tropomyosin-related
OG0015046	Vum_01G01327	1	16175855	16176008	-	AT1G16670	-	Protein kinase superfamily protein
OG0000142	Vum_01G01329	1	16298455	16299384	Domain of unknown function DUF4218(IPR025452)	-	-	-
OG0016172	Vum_01G01334	1	16589378	16589599	-	-	-	-
OG0005863	Vum_01G01336	1	16638219	16638433	-	-	-	-
OG0005863	Vum_01G01338	1	16692550	16692764	-	-	-	-
OG0015042	Vum_01G01365	1	17394717	17394976	Leucine-rich repeat domain superfamily(IPR032675)	AT1G72300	-	Leucine-rich receptor-like protein kinase family protein
OG0000142	Vum_01G01386	1	17804217	17804918	Domain of unknown function DUF4218(IPR025452)	-	-	-
OG0014147	Vum_01G01406	1	18472359	18473147	-	AT5G47820	FRA1	P-loop containing nucleoside triphosphate hydrolases superfamily protein
OG0015762	Vum_01G01432	1	19013922	19014170	-	-	-	-
OG0017255	Vum_01G01489	1	20481218	20481714	Ribosomal protein S2(IPR001865)|Ribosomal protein S2, flavodoxin-like domain superfamily(IPR023591)	AT1G72370	P40,AP40,RP40,RPSAA	40s ribosomal protein SA
OG0005654	Vum_01G01510	1	21173830	21174180	-	AT3G60080	-	RING/U-box superfamily protein
OG0000262	Vum_01G01537	1	22068439	22069083	Domain of unknown function DUF4216(IPR025312)	-	-	-
OG0005920	Vum_01G01539	1	22092367	22095505	Remorin, C-terminal(IPR005516)	AT1G67590	-	Remorin family protein
OG0002501	Vum_01G01548	1	22425847	22426260	-	AT2G28410	-	unknown protein; Has 18 Blast hits to 18 proteins in 5 species: Archae - 0; Bacteria - 0; Metazoa - 0; Fungi - 0; Plants - 18; Viruses - 0; Other Eukaryotes - 0 (source: NCBI BLink).
OG0002501	Vum_01G01550	1	22448613	22449026	-	AT2G28410	-	unknown protein; Has 18 Blast hits to 18 proteins in 5 species: Archae - 0; Bacteria - 0; Metazoa - 0; Fungi - 0; Plants - 18; Viruses - 0; Other Eukaryotes - 0 (source: NCBI BLink).
OG0017234	Vum_01G01552	1	22456155	22456553	-	-	-	-
OG0002319	Vum_01G01553	1	22505294	22506427	Transcription termination factor, mitochondrial/chloroplastic(IPR003690)|MTERF superfamily, mitochondrial/chloroplastic(IPR038538)	AT5G64950	-	Mitochondrial transcription termination factor family protein
OG0002501	Vum_01G01554	1	22507858	22508271	-	AT2G28410	-	unknown protein; Has 18 Blast hits to 18 proteins in 5 species: Archae - 0; Bacteria - 0; Metazoa - 0; Fungi - 0; Plants - 18; Viruses - 0; Other Eukaryotes - 0 (source: NCBI BLink).
OG0002501	Vum_01G01555	1	22592764	22593177	-	AT2G28410	-	unknown protein; Has 18 Blast hits to 18 proteins in 5 species: Archae - 0; Bacteria - 0; Metazoa - 0; Fungi - 0; Plants - 18; Viruses - 0; Other Eukaryotes - 0 (source: NCBI BLink).
OG0002501	Vum_01G01557	1	22627331	22627744	-	AT2G28410	-	unknown protein; Has 18 Blast hits to 18 proteins in 5 species: Archae - 0; Bacteria - 0; Metazoa - 0; Fungi - 0; Plants - 18; Viruses - 0; Other Eukaryotes - 0 (source: NCBI BLink).
OG0002319	Vum_01G01559	1	22650753	22651886	Transcription termination factor, mitochondrial/chloroplastic(IPR003690)|MTERF superfamily, mitochondrial/chloroplastic(IPR038538)	AT5G64950	-	Mitochondrial transcription termination factor family protein
OG0002501	Vum_01G01560	1	22653317	22653730	-	AT2G28410	-	unknown protein; Has 18 Blast hits to 18 proteins in 5 species: Archae - 0; Bacteria - 0; Metazoa - 0; Fungi - 0; Plants - 18; Viruses - 0; Other Eukaryotes - 0 (source: NCBI BLink).
OG0015772	Vum_01G01586	1	23377819	23378034	-	-	-	-
OG0015047	Vum_01G01588	1	23390778	23396402	-	-	-	-
OG0014158	Vum_01G01598	1	23788932	23789549	-	-	-	-
OG0004115	Vum_01G01615	1	24353594	24353842	Protein transport protein SecG/Sec61-beta/Sbh(IPR016482)|Protein transport Sec61-beta/Sbh(IPR030671)	AT3G60540	-	Preprotein translocase Sec, Sec61-beta subunit protein
OG0002480	Vum_01G01617	1	24415201	24415509	Domain of unknown function DUF4218(IPR025452)	-	-	-
OG0000142	Vum_01G01618	1	24448977	24449906	Domain of unknown function DUF4218(IPR025452)	-	-	-
OG0001020	Vum_01G01623	1	24617360	24618216	-	AT3G02100	-	UDP-Glycosyltransferase superfamily protein
OG0000068	Vum_01G01644	1	25225348	25227702	Small GTPase superfamily(IPR001806)|Small GTP-binding protein domain(IPR005225)|P-loop containing nucleoside triphosphate hydrolase(IPR027417)	AT5G45970	ARAC2,RAC2,ROP7,ATRAC2,ATROP7	RAC-like 2
OG0017258	Vum_01G01666	1	25960686	25961210	-	-	-	-
OG0000036	Vum_01G01687	1	26669110	26670039	Leucine-rich repeat domain superfamily(IPR032675)	AT4G16920	-	Disease resistance protein (TIR-NBS-LRR class) family
OG0000036	Vum_01G01688	1	26670163	26671083	Reverse transcriptase zinc-binding domain(IPR026960)	AT2G02650	-	Ribonuclease H-like superfamily protein
OG0000059	Vum_01G01738	1	28113762	28115009	Toll/interleukin-1 receptor homology (TIR) domain(IPR000157)|Toll/interleukin-1 receptor homology (TIR) domain superfamily(IPR035897)	AT5G36930	-	Disease resistance protein (TIR-NBS-LRR class) family
OG0000275	Vum_01G01742	1	28209421	28210602	Glutathione S-transferase, N-terminal(IPR004045)|Glutathione S-transferase, C-terminal(IPR004046)|Thioredoxin-like superfamily(IPR036249)|Glutathione S-transferase, C-terminal domain superfamily(IPR036282)	AT1G10370	GST30,ATGSTU17,GST30B,ERD9	Glutathione S-transferase family protein
OG0000142	Vum_01G01743	1	28216865	28217347	Domain of unknown function DUF4218(IPR025452)	-	-	-
OG0000275	Vum_01G01745	1	28255136	28259306	Glutathione S-transferase, N-terminal(IPR004045)|Glutathione S-transferase, C-terminal(IPR004046)|Thioredoxin-like superfamily(IPR036249)|Glutathione S-transferase, C-terminal domain superfamily(IPR036282)	AT1G10370	GST30,ATGSTU17,GST30B,ERD9	Glutathione S-transferase family protein
OG0016639	Vum_01G01761	1	28809144	28809353	-	-	-	-
OG0002685	Vum_01G01781	1	29260825	29261220	-	-	-	-
OG0017321	Vum_01G01787	1	29418606	29418827	-	-	-	-
OG0016179	Vum_01G01812	1	30001886	30002224	-	AT5G06440	-	FUNCTIONS IN: molecular_function unknown; INVOLVED IN: biological_process unknown; LOCATED IN: mitochondrion; EXPRESSED IN: 22 plant structures; EXPRESSED DURING: 12 growth stages; BEST Arabidopsis thaliana protein match is: Polyketide cyclase/dehydrase and lipid transport superfamily protein (TAIR:AT3G11720.3).
OG0015205	Vum_01G01843	1	30738485	30738988	Ribonuclease H-like superfamily(IPR012337)|GAG-pre-integrase domain(IPR025724)|Ribonuclease H superfamily(IPR036397)	-	-	-
OG0015407	Vum_01G01871	1	31893357	31893628	-	-	-	-
OG0000262	Vum_01G01877	1	32373504	32374148	Domain of unknown function DUF4216(IPR025312)	-	-	-
OG0005863	Vum_01G01880	1	32970792	32971006	-	-	-	-
OG0005863	Vum_01G01884	1	33254998	33255212	-	-	-	-
OG0001001	Vum_01G01886	1	33384880	33385236	-	-	-	-
OG0004151	Vum_01G01895	1	34249474	34250572	Pentatricopeptide repeat(IPR002885)|Tetratricopeptide-like helical domain superfamily(IPR011990)|Pentacotripeptide-repeat region of PRORP(IPR033443)	AT5G08310	-	Tetratricopeptide repeat (TPR)-like superfamily protein
OG0014157	Vum_01G01896	1	34251086	34251355	Tetratricopeptide-like helical domain superfamily(IPR011990)	AT5G08310	-	Tetratricopeptide repeat (TPR)-like superfamily protein
OG0000396	Vum_01G01908	1	34426401	34440146	Probable transposase, Ptta/En/Spm, plant(IPR004252)	-	-	-
OG0001052	Vum_01G01934	1	35431371	35436607	FAR1 DNA binding domain(IPR004330)|Zinc finger, PMZ-type(IPR006564)|MULE transposase domain(IPR018289)	AT1G52520	FRS6	FAR1-related sequence 6
OG0016670	Vum_01G01979	1	36678000	36679728	-	-	-	-
OG0017233	Vum_01G02040	1	38335763	38335981	-	-	-	-
OG0015043	Vum_01G02046	1	38438024	38438236	-	-	-	-
OG0017235	Vum_01G02096	1	39388409	39389436	F-box domain(IPR001810)|F-box-like domain superfamily(IPR036047)	AT4G33160	-	F-box family protein
OG0000438	Vum_01G02139	1	40179098	40181829	Retrotransposon gag domain(IPR005162)	-	-	-
OG0015761	Vum_01G02165	1	40773964	40774218	-	-	-	-
OG0017315	Vum_01G02221	1	41735658	41735960	-	-	-	-
OG0016169	Vum_01G02252	1	42255264	42255473	-	-	-	-
OG0000068	Vum_01G02393	1	44237420	44239452	Small GTPase superfamily(IPR001806)|Small GTP-binding protein domain(IPR005225)|P-loop containing nucleoside triphosphate hydrolase(IPR027417)	AT2G17800	ARAC1,ATGP2,ATRAC1,ROP3,ATROP3	Arabidopsis RAC-like 1
OG0014385	Vum_01G02400	1	44286867	44287361	-	-	-	-
OG0002403	Vum_01G02413	1	44409130	44410290	Mediator complex, subunit Med4(IPR019258)	AT5G02850	-	hydroxyproline-rich glycoprotein family protein
OG0015405	Vum_01G02451	1	44941884	44942418	-	-	-	-
OG0002480	Vum_01G02500	1	45762445	45762747	Domain of unknown function DUF4218(IPR025452)	-	-	-
OG0002685	Vum_01G02501	1	45763352	45763747	-	-	-	-
OG0003265	Vum_01G02523	1	46115751	46116152	-	AT1G06530	-	Tropomyosin-related
OG0000107	Vum_01G02544	1	46527305	46528935	Actin family(IPR004000)|Actin, conserved site(IPR004001)	AT5G59370	ACT4	actin 4
OG0000262	Vum_01G02591	1	47239979	47240188	-	-	-	-
OG0014147	Vum_01G02683	1	48730445	48732184	-	AT5G47820	FRA1	P-loop containing nucleoside triphosphate hydrolases superfamily protein
OG0000617	Vum_01G02690	1	48898263	48899090	Phytosulfokine(IPR009438)	AT3G49780	ATPSK4,ATPSK3(FORMERSYMBOL),PSK4	phytosulfokine 4 precursor
OG0000122	Vum_01G02866	1	51505287	51505724	Histone H2B(IPR000558)|Histone H2A/H2B/H3(IPR007125)|Histone-fold(IPR009072)	AT3G45980	H2B,HTB9	Histone superfamily protein
OG0000122	Vum_01G02867	1	51514284	51514727	Histone H2B(IPR000558)|Histone H2A/H2B/H3(IPR007125)|Histone-fold(IPR009072)	AT3G45980	H2B,HTB9	Histone superfamily protein
OG0005654	Vum_01G02904	1	51971478	51971933	-	AT3G60080	-	RING/U-box superfamily protein
OG0016173	Vum_01G02970	1	52739892	52740925	Protein of unknown function DUF789(IPR008507)	AT1G17830	-	Protein of unknown function (DUF789)
OG0000889	Vum_01G03013	1	53259590	53264436	-	AT1G53190	-	RING/U-box superfamily protein
OG0015413	Vum_01G03019	1	53292695	53295069	Protein kinase-like domain superfamily(IPR011009)	AT4G24400	CIPK8,SnRK3.13,PKS11,ATCIPK8	CBL-interacting protein kinase 8
OG0000475	Vum_01G03054	1	53696038	53697354	Transposase, MuDR, plant(IPR004332)|MULE transposase domain(IPR018289)	AT1G49920	-	MuDR family transposase
OG0000068	Vum_01G03062	1	53748397	53750080	Small GTPase superfamily(IPR001806)|Small GTP-binding protein domain(IPR005225)|P-loop containing nucleoside triphosphate hydrolase(IPR027417)	AT5G62880	ARAC10,ATRAC10,ATROP11,RAC10	RAC-like 10
OG0015764	Vum_01G03455	1	58114085	58114510	-	-	-	-
OG0000047	Vum_01G03490	1	58437539	58439488	Heat shock protein 70 family(IPR013126)|Heat shock protein 70, conserved site(IPR018181)|Heat shock protein 70kD, peptide-binding domain superfamily(IPR029047)|Heat shock protein 70kD, C-terminal domain superfamily(IPR029048)	AT1G16030	Hsp70b	heat shock protein 70B
OG0005283	Vum_01G03540	1	59043434	59043799	-	AT5G11210	ATGLR2.5,GLR2.5	glutamate receptor 2.5
OG0005283	Vum_01G03541	1	59043922	59048103	Ionotropic glutamate receptor(IPR001320)|Solute-binding protein family 3/N-terminal domain of MltF(IPR001638)	AT2G29120	ATGLR2.7,GLR2.7	glutamate receptor 2.7
OG0005283	Vum_01G03542	1	59051378	59053284	Ionotropic glutamate receptor(IPR001320)|Solute-binding protein family 3/N-terminal domain of MltF(IPR001638)	AT2G29120	ATGLR2.7,GLR2.7	glutamate receptor 2.7
OG0005283	Vum_01G03543	1	59057632	59059742	Ionotropic glutamate receptor(IPR001320)|Solute-binding protein family 3/N-terminal domain of MltF(IPR001638)	AT5G11210	ATGLR2.5,GLR2.5	glutamate receptor 2.5
OG0005387	Vum_01G03680	1	60763911	60765107	Harbinger transposase-derived nuclease domain(IPR027806)	AT5G12010	-	unknown protein; INVOLVED IN: response to salt stress; LOCATED IN: chloroplast, plasma membrane, membrane; EXPRESSED IN: 23 plant structures; EXPRESSED DURING: 13 growth stages; BEST Arabidopsis thaliana protein match is: unknown protein (TAIR:AT4G29780.1); Has 1807 Blast hits to 1807 proteins in 277 species: Archae - 0; Bacteria - 0; Metazoa - 736; Fungi - 347; Plants - 385; Viruses - 0; Other E…
OG0000104	Vum_01G03794	1	61905907	61912818	ABC transporter-like(IPR003439)|ABC transporter type 1, transmembrane domain(IPR011527)|P-loop containing nucleoside triphosphate hydrolase(IPR027417)|ABC transporter type 1, transmembrane domain superfamily(IPR036640)	AT1G02520	PGP11	P-glycoprotein 11
OG0000104	Vum_01G03795	1	61912887	61915171	ABC transporter-like(IPR003439)|ABC transporter type 1, transmembrane domain(IPR011527)|P-loop containing nucleoside triphosphate hydrolase(IPR027417)|ABC transporter type 1, transmembrane domain superfamily(IPR036640)	AT3G62150	PGP21	P-glycoprotein 21
OG0000104	Vum_01G03796	1	61937062	61942893	ABC transporter-like(IPR003439)|AAA+ ATPase domain(IPR003593)|ABC transporter type 1, transmembrane domain(IPR011527)|ABC transporter, conserved site(IPR017871)|P-loop containing nucleoside triphosphate hydrolase(IPR027417)|ABC transporter type 1, transmembrane domain superfamily(IPR036640)	AT3G62150	PGP21	P-glycoprotein 21
OG0000104	Vum_01G03797	1	61945283	61961286	ABC transporter-like(IPR003439)|AAA+ ATPase domain(IPR003593)|ABC transporter type 1, transmembrane domain(IPR011527)|ABC transporter, conserved site(IPR017871)|P-loop containing nucleoside triphosphate hydrolase(IPR027417)|ABC transporter type 1, transmembrane domain superfamily(IPR036640)	AT2G47000	MDR4,PGP4,ABCB4,ATPGP4	ATP binding cassette subfamily B4
OG0000104	Vum_01G03798	1	61970477	61976020	ABC transporter-like(IPR003439)|AAA+ ATPase domain(IPR003593)|ABC transporter type 1, transmembrane domain(IPR011527)|ABC transporter, conserved site(IPR017871)|P-loop containing nucleoside triphosphate hydrolase(IPR027417)|ABC transporter type 1, transmembrane domain superfamily(IPR036640)	AT1G02520	PGP11	P-glycoprotein 11
OG0000104	Vum_01G03799	1	61984308	61989793	ABC transporter-like(IPR003439)|AAA+ ATPase domain(IPR003593)|ABC transporter type 1, transmembrane domain(IPR011527)|ABC transporter, conserved site(IPR017871)|P-loop containing nucleoside triphosphate hydrolase(IPR027417)|ABC transporter type 1, transmembrane domain superfamily(IPR036640)	AT1G02520	PGP11	P-glycoprotein 11
OG0000104	Vum_01G03800	1	61992269	61997945	ABC transporter-like(IPR003439)|AAA+ ATPase domain(IPR003593)|ABC transporter type 1, transmembrane domain(IPR011527)|ABC transporter, conserved site(IPR017871)|P-loop containing nucleoside triphosphate hydrolase(IPR027417)|ABC transporter type 1, transmembrane domain superfamily(IPR036640)	AT1G02520	PGP11	P-glycoprotein 11
OG0000133	Vum_01G03803	1	62024880	62030096	PB1 domain(IPR000270)|Transposase, MuDR, plant(IPR004332)|Zinc finger, PMZ-type(IPR006564)|Zinc finger, SWIM-type(IPR007527)|MULE transposase domain(IPR018289)	AT1G64260	-	MuDR family transposase
OG0016173	Vum_01G04022	1	64137276	64138309	Protein of unknown function DUF789(IPR008507)	AT1G17830	-	Protein of unknown function (DUF789)
OG0001392	Vum_01G04054	1	64427755	64429243	Short-chain dehydrogenase/reductase SDR(IPR002347)|Short-chain dehydrogenase/reductase, conserved site(IPR020904)|NAD(P)-binding domain superfamily(IPR036291)	AT1G54870	-	NAD(P)-binding Rossmann-fold superfamily protein
OG0000393	Vum_01G04139	1	65054291	65055738	Oxoglutarate/iron-dependent dioxygenase(IPR005123)|Non-haem dioxygenase N-terminal domain(IPR026992)|Isopenicillin N synthase-like(IPR027443)	AT1G05010	EFE,ACO4,EAT1	ethylene-forming enzyme
OG0000812	Vum_01G04142	1	65074372	65076422	Amine oxidase(IPR002937)|FAD/NAD(P)-binding domain superfamily(IPR036188)	AT4G16310	LDL3	LSD1-like 3
OG0018032	Vum_01G04192	1	65475631	65476410	-	-	-	-
OG0000575	Vum_02G00022	2	197813	202496	FAR1 DNA binding domain(IPR004330)|Zinc finger, PMZ-type(IPR006564)|Zinc finger, SWIM-type(IPR007527)|MULE transposase domain(IPR018289)	AT2G32250	FRS2	FAR1-related sequence 2
OG0000068	Vum_02G00229	2	1844139	1846638	Small GTPase superfamily(IPR001806)|Small GTP-binding protein domain(IPR005225)|P-loop containing nucleoside triphosphate hydrolase(IPR027417)	AT4G35020	ARAC3,ROP6,RHO1PS,ATROP6,RAC3	RAC-like 3
OG0006221	Vum_02G00231	2	1850053	1850583	NADH(IPR001457)	ATCG01080	NDHG	NADH:ubiquinone/plastoquinone oxidoreductase, chain 6
OG0000068	Vum_02G00232	2	1852216	1854967	Small GTPase superfamily(IPR001806)|Small GTP-binding protein domain(IPR005225)|P-loop containing nucleoside triphosphate hydrolase(IPR027417)	AT4G35020	ARAC3,ROP6,RHO1PS,ATROP6,RAC3	RAC-like 3
OG0005920	Vum_02G00397	2	3349981	3351406	-	AT1G67590	-	Remorin family protein
OG0005387	Vum_02G00521	2	4522238	4523569	Harbinger transposase-derived nuclease domain(IPR027806)	AT5G12010	-	unknown protein; INVOLVED IN: response to salt stress; LOCATED IN: chloroplast, plasma membrane, membrane; EXPRESSED IN: 23 plant structures; EXPRESSED DURING: 13 growth stages; BEST Arabidopsis thaliana protein match is: unknown protein (TAIR:AT4G29780.1); Has 1807 Blast hits to 1807 proteins in 277 species: Archae - 0; Bacteria - 0; Metazoa - 736; Fungi - 347; Plants - 385; Viruses - 0; Other E…
OG0001578	Vum_02G00819	2	7825930	7827249	MULE transposase domain(IPR018289)	AT3G22170	FHY3	far-red elongated hypocotyls 3
OG0006990	Vum_02G00839	2	8024201	8028133	Integrase, catalytic core(IPR001584)|Ribonuclease H-like superfamily(IPR012337)|Reverse transcriptase, RNA-dependent DNA polymerase(IPR013103)|Domain of unknown function DUF4219(IPR025314)|GAG-pre-integrase domain(IPR025724)|Ribonuclease H superfamily(IPR036397)|Zinc finger, CCHC-type superfamily(IPR036875)	AT4G23160	CRK8	cysteine-rich RLK (RECEPTOR-like protein kinase) 8
OG0005551	Vum_02G00945	2	9284124	9284862	Reverse transcriptase, RNA-dependent DNA polymerase(IPR013103)	AT4G23160	CRK8	cysteine-rich RLK (RECEPTOR-like protein kinase) 8
OG0003435	Vum_02G00948	2	9348995	9352195	Sas10/Utp3/C1D(IPR007146)	AT1G07840	-	Sas10/Utp3/C1D family
OG0000085	Vum_02G01074	2	11278598	11283145	Reverse transcriptase domain(IPR000477)|Integrase, catalytic core(IPR001584)|Aspartic peptidase, active site(IPR001969)|Retrotransposon gag domain(IPR005162)|Ribonuclease H-like superfamily(IPR012337)|Aspartic peptidase domain superfamily(IPR021109)|Ribonuclease H superfamily(IPR036397)|Zinc finger, CCHC-type superfamily(IPR036875)	ATMG00860	ORF158	DNA/RNA polymerases superfamily protein
OG0015767	Vum_02G01083	2	11633318	11633590	-	-	-	-
OG0006088	Vum_02G01084	2	11635780	11644226	RNA recognition motif domain(IPR000504)|Zinc finger, CCCH-type(IPR000571)|Nucleotide-binding alpha-beta plait domain superfamily(IPR012677)|RNA-binding domain superfamily(IPR035979)|Zinc finger, CCCH-type superfamily(IPR036855)	AT3G47120	-	RNA recognition motif (RRM)-containing protein
OG0006088	Vum_02G01088	2	11676876	11680566	RNA recognition motif domain(IPR000504)|Zinc finger, CCCH-type(IPR000571)|Nucleotide-binding alpha-beta plait domain superfamily(IPR012677)|RNA-binding domain superfamily(IPR035979)|Zinc finger, CCCH-type superfamily(IPR036855)	AT3G47120	-	RNA recognition motif (RRM)-containing protein
OG0006088	Vum_02G01089	2	11698333	11698505	RNA-binding domain superfamily(IPR035979)	AT3G47120	-	RNA recognition motif (RRM)-containing protein
OG0015767	Vum_02G01090	2	11751483	11751755	-	-	-	-
OG0015767	Vum_02G01097	2	11890490	11891493	-	-	-	-
OG0014806	Vum_02G01201	2	13542432	13542972	GroES-like superfamily(IPR011032)|NAD(P)-binding domain superfamily(IPR036291)	AT1G77120	ADH1,ADH,ATADH,ATADH1	alcohol dehydrogenase 1
OG0014806	Vum_02G01204	2	13560863	13561403	GroES-like superfamily(IPR011032)|NAD(P)-binding domain superfamily(IPR036291)	AT1G77120	ADH1,ADH,ATADH,ATADH1	alcohol dehydrogenase 1
OG0000475	Vum_02G01250	2	14286636	14288107	Transposase, MuDR, plant(IPR004332)	AT3G30370	-	CONTAINS InterPro DOMAIN/s: Transposase, MuDR, plant (InterPro:IPR004332); BEST Arabidopsis thaliana protein match is: SWAP (Suppressor-of-White-APricot)/surp RNA-binding domain-containing protein (TAIR:AT1G18050.1); Has 35 Blast hits to 35 proteins in 4 species: Archae - 0; Bacteria - 0; Metazoa - 0; Fungi - 0; Plants - 35; Viruses - 0; Other Eukaryotes - 0 (source: NCBI BLink).
OG0000396	Vum_02G01325	2	15898686	15899806	Probable transposase, Ptta/En/Spm, plant(IPR004252)	-	-	-
OG0000396	Vum_02G01326	2	15899957	15900580	-	-	-	-
OG0000142	Vum_02G01328	2	15901841	15905428	Transposon, En/Spm-like(IPR004242)|Domain of unknown function DUF4218(IPR025452)|Transposase-associated domain(IPR029480)	-	-	-
OG0000142	Vum_02G01360	2	16831130	16832059	Domain of unknown function DUF4218(IPR025452)	-	-	-
OG0003276	Vum_02G01361	2	16832461	16833535	-	-	-	-
OG0000812	Vum_02G01374	2	17219489	17219884	-	-	-	-
OG0015742	Vum_02G01384	2	17422087	17422305	-	AT4G33210	SLOMO	F-box family protein
OG0015772	Vum_02G01393	2	17775342	17775557	-	-	-	-
OG0015409	Vum_02G01419	2	18702433	18702873	-	-	-	-
OG0001001	Vum_02G01453	2	20922419	20922775	-	-	-	-
OG0005863	Vum_02G01468	2	22051912	22052126	-	-	-	-
OG0000085	Vum_02G01472	2	22159823	22163827	Reverse transcriptase domain(IPR000477)|Integrase, catalytic core(IPR001584)|Aspartic peptidase, active site(IPR001969)|Ribonuclease H-like superfamily(IPR012337)|Aspartic peptidase domain superfamily(IPR021109)|Ribonuclease H superfamily(IPR036397)|Zinc finger, CCHC-type superfamily(IPR036875)	ATMG00860	ORF158	DNA/RNA polymerases superfamily protein
OG0016174	Vum_02G01477	2	22351098	22357365	-	AT3G15460	-	Ribosomal RNA processing Brix domain protein
OG0016174	Vum_02G01481	2	22554089	22616524	Brix domain(IPR007109)	AT3G15460	-	Ribosomal RNA processing Brix domain protein
OG0017242	Vum_02G01482	2	22620579	22620743	NLE(IPR012972)	AT5G52820	-	WD-40 repeat family protein / notchless protein, putative
OG0016174	Vum_02G01484	2	22752521	22797174	Brix domain(IPR007109)	AT3G15460	-	Ribosomal RNA processing Brix domain protein
OG0017242	Vum_02G01485	2	22802804	22802968	NLE(IPR012972)	AT5G52820	-	WD-40 repeat family protein / notchless protein, putative
OG0000395	Vum_02G01486	2	22836479	22837389	Ulp1 protease family, C-terminal catalytic domain(IPR003653)	-	-	-
OG0000142	Vum_02G01488	2	23102521	23103450	Domain of unknown function DUF4218(IPR025452)	-	-	-
OG0005863	Vum_02G01499	2	24010881	24011095	-	-	-	-
OG0005863	Vum_02G01507	2	24505085	24505299	-	-	-	-
OG0016654	Vum_02G01508	2	24612263	24613416	CTP synthase, N-terminal(IPR017456)|P-loop containing nucleoside triphosphate hydrolase(IPR027417)	AT4G02120	-	CTP synthase family protein
OG0014645	Vum_02G01517	2	25652916	25654131	NAC domain(IPR003441)|NAC domain superfamily(IPR036093)	AT5G27730	-	Protein of unknown function (DUF1624)
OG0017233	Vum_02G01519	2	25686774	25686992	-	-	-	-
OG0015407	Vum_02G01521	2	25752243	25752515	-	-	-	-
OG0000475	Vum_02G01528	2	26135126	26136707	Transposase, MuDR, plant(IPR004332)|MULE transposase domain(IPR018289)	AT1G64260	-	MuDR family transposase
OG0001637	Vum_02G01580	2	27888288	27888495	-	AT1G10240	FRS11	FAR1-related sequence 11
OG0001120	Vum_02G01639	2	29586978	29589668	Ulp1 protease family, C-terminal catalytic domain(IPR003653)|Transposon, En/Spm-like(IPR004242)	-	-	-
OG0001120	Vum_02G01645	2	29819102	29819546	-	-	-	-
OG0002480	Vum_02G01648	2	29929019	29929327	Domain of unknown function DUF4218(IPR025452)	-	-	-
OG0000262	Vum_02G01649	2	29992574	29992783	-	-	-	-
OG0002480	Vum_02G01706	2	32038000	32038406	-	-	-	-
OG0017234	Vum_02G01712	2	32227227	32227452	-	-	-	-
OG0015406	Vum_02G01747	2	34113370	34114088	-	-	-	-
OG0015772	Vum_02G01748	2	34122566	34122781	-	-	-	-
OG0006633	Vum_02G01789	2	35089982	35090709	-	AT2G37960	-	unknown protein; BEST Arabidopsis thaliana protein match is: unknown protein (TAIR:AT3G54060.2); Has 418 Blast hits to 247 proteins in 92 species: Archae - 0; Bacteria - 163; Metazoa - 49; Fungi - 80; Plants - 28; Viruses - 0; Other Eukaryotes - 98 (source: NCBI BLink).
OG0006633	Vum_02G01790	2	35129649	35130801	-	AT2G37960	-	unknown protein; BEST Arabidopsis thaliana protein match is: unknown protein (TAIR:AT3G54060.2); Has 418 Blast hits to 247 proteins in 92 species: Archae - 0; Bacteria - 163; Metazoa - 49; Fungi - 80; Plants - 28; Viruses - 0; Other Eukaryotes - 98 (source: NCBI BLink).
OG0006633	Vum_02G01791	2	35181211	35182363	-	AT2G37960	-	unknown protein; BEST Arabidopsis thaliana protein match is: unknown protein (TAIR:AT3G54060.2); Has 418 Blast hits to 247 proteins in 92 species: Archae - 0; Bacteria - 163; Metazoa - 49; Fungi - 80; Plants - 28; Viruses - 0; Other Eukaryotes - 98 (source: NCBI BLink).
OG0006633	Vum_02G01792	2	35246243	35247527	-	AT2G37960	-	unknown protein; BEST Arabidopsis thaliana protein match is: unknown protein (TAIR:AT3G54060.2); Has 418 Blast hits to 247 proteins in 92 species: Archae - 0; Bacteria - 163; Metazoa - 49; Fungi - 80; Plants - 28; Viruses - 0; Other Eukaryotes - 98 (source: NCBI BLink).
OG0006633	Vum_02G01793	2	35258966	35260250	-	AT2G37960	-	unknown protein; BEST Arabidopsis thaliana protein match is: unknown protein (TAIR:AT3G54060.2); Has 418 Blast hits to 247 proteins in 92 species: Archae - 0; Bacteria - 163; Metazoa - 49; Fungi - 80; Plants - 28; Viruses - 0; Other Eukaryotes - 98 (source: NCBI BLink).
OG0006633	Vum_02G01794	2	35276178	35277462	-	AT2G37960	-	unknown protein; BEST Arabidopsis thaliana protein match is: unknown protein (TAIR:AT3G54060.2); Has 418 Blast hits to 247 proteins in 92 species: Archae - 0; Bacteria - 163; Metazoa - 49; Fungi - 80; Plants - 28; Viruses - 0; Other Eukaryotes - 98 (source: NCBI BLink).
OG0006633	Vum_02G01795	2	35289865	35291149	-	AT2G37960	-	unknown protein; BEST Arabidopsis thaliana protein match is: unknown protein (TAIR:AT3G54060.2); Has 418 Blast hits to 247 proteins in 92 species: Archae - 0; Bacteria - 163; Metazoa - 49; Fungi - 80; Plants - 28; Viruses - 0; Other Eukaryotes - 98 (source: NCBI BLink).
OG0006633	Vum_02G01796	2	35303283	35304303	-	AT2G37960	-	unknown protein; BEST Arabidopsis thaliana protein match is: unknown protein (TAIR:AT3G54060.2); Has 418 Blast hits to 247 proteins in 92 species: Archae - 0; Bacteria - 163; Metazoa - 49; Fungi - 80; Plants - 28; Viruses - 0; Other Eukaryotes - 98 (source: NCBI BLink).
OG0006633	Vum_02G01797	2	35318309	35319329	-	AT2G37960	-	unknown protein; BEST Arabidopsis thaliana protein match is: unknown protein (TAIR:AT3G54060.2); Has 418 Blast hits to 247 proteins in 92 species: Archae - 0; Bacteria - 163; Metazoa - 49; Fungi - 80; Plants - 28; Viruses - 0; Other Eukaryotes - 98 (source: NCBI BLink).
OG0000068	Vum_02G01897	2	37588216	37592735	Small GTPase superfamily(IPR001806)|Small GTP-binding protein domain(IPR005225)|P-loop containing nucleoside triphosphate hydrolase(IPR027417)	AT5G62880	ARAC10,ATRAC10,ATROP11,RAC10	RAC-like 10
OG0002480	Vum_02G01900	2	37666629	37666931	Domain of unknown function DUF4218(IPR025452)	-	-	-
OG0015410	Vum_02G01943	2	38240851	38241061	-	-	-	-
OG0000552	Vum_02G02050	2	40134989	40137536	-	-	-	-
OG0000552	Vum_02G02051	2	40137388	40138104	NB-ARC(IPR002182)|P-loop containing nucleoside triphosphate hydrolase(IPR027417)	AT4G27190	-	NB-ARC domain-containing disease resistance protein
OG0000552	Vum_02G02052	2	40138847	40139548	-	AT3G44670	-	Disease resistance protein (TIR-NBS-LRR class) family
OG0014385	Vum_02G02060	2	40260883	40261236	-	-	-	-
OG0016659	Vum_02G02086	2	40563135	40563685	-	-	-	-
OG0006990	Vum_02G02113	2	40923503	40927435	Integrase, catalytic core(IPR001584)|Ribonuclease H-like superfamily(IPR012337)|Reverse transcriptase, RNA-dependent DNA polymerase(IPR013103)|Domain of unknown function DUF4219(IPR025314)|GAG-pre-integrase domain(IPR025724)|Ribonuclease H superfamily(IPR036397)|Zinc finger, CCHC-type superfamily(IPR036875)	AT4G23160	CRK8	cysteine-rich RLK (RECEPTOR-like protein kinase) 8
OG0015764	Vum_02G02123	2	41090727	41091152	-	-	-	-
OG0001578	Vum_02G02133	2	41179059	41180791	-	-	-	-
OG0000145	Vum_02G02177	2	41755983	41758011	Aldo/keto reductase, conserved site(IPR018170)|Aldo/keto reductase(IPR020471)|NADP-dependent oxidoreductase domain(IPR023210)|NADP-dependent oxidoreductase domain superfamily(IPR036812)	AT1G59960	-	NAD(P)-linked oxidoreductase superfamily protein
OG0000145	Vum_02G02178	2	41786080	41787596	Aldo/keto reductase, conserved site(IPR018170)|Aldo/keto reductase(IPR020471)|NADP-dependent oxidoreductase domain(IPR023210)|NADP-dependent oxidoreductase domain superfamily(IPR036812)	AT1G59960	-	NAD(P)-linked oxidoreductase superfamily protein
OG0000072	Vum_02G02243	2	42611481	42613169	Harbinger transposase-derived nuclease domain(IPR027806)	AT5G41980	-	CONTAINS InterPro DOMAIN/s: Putative harbinger transposase-derived nuclease (InterPro:IPR006912); BEST Arabidopsis thaliana protein match is: unknown protein (TAIR:AT1G43722.1); Has 1807 Blast hits to 1807 proteins in 277 species: Archae - 0; Bacteria - 0; Metazoa - 736; Fungi - 347; Plants - 385; Viruses - 0; Other Eukaryotes - 339 (source: NCBI BLink).
OG0000289	Vum_02G02246	2	42650907	42654936	D-galactoside/L-rhamnose binding SUEL lectin domain(IPR000922)|Glycoside hydrolase, family 35(IPR001944)|Galactose-binding-like domain superfamily(IPR008979)|Glycoside hydrolase superfamily(IPR017853)|Glycoside hydrolase 35, catalytic domain(IPR031330)	AT5G20710	BGAL7	beta-galactosidase 7
OG0013926	Vum_02G02258	2	42820079	42821837	-	-	-	-
OG0017268	Vum_02G02259	2	42823932	42824477	Hydrophobic seed protein(IPR027923)|Bifunctional inhibitor/plant lipid transfer protein/seed storage helical domain superfamily(IPR036312)	-	-	-
OG0017268	Vum_02G02262	2	42890937	42891272	Hydrophobic seed protein(IPR027923)|Bifunctional inhibitor/plant lipid transfer protein/seed storage helical domain superfamily(IPR036312)	-	-	-
OG0017275	Vum_02G02340	2	43902498	43903159	L-Aspartase-like(IPR008948)|Fumarate lyase, N-terminal(IPR022761)|Fumarase/histidase, N-terminal(IPR024083)	AT5G10920	-	L-Aspartase-like family protein
OG0000289	Vum_02G02341	2	43910348	43914722	D-galactoside/L-rhamnose binding SUEL lectin domain(IPR000922)|Glycoside hydrolase, family 35(IPR001944)|Galactose-binding-like domain superfamily(IPR008979)|Glycoside hydrolase superfamily(IPR017853)|Glycoside hydrolase, family 35, conserved site(IPR019801)|Beta-galactosidase jelly roll domain(IPR025300)|Glycoside hydrolase 35, catalytic domain(IPR031330)	AT5G20710	BGAL7	beta-galactosidase 7
OG0005387	Vum_02G02379	2	44397857	44401157	Harbinger transposase-derived nuclease domain(IPR027806)	AT5G12010	-	unknown protein; INVOLVED IN: response to salt stress; LOCATED IN: chloroplast, plasma membrane, membrane; EXPRESSED IN: 23 plant structures; EXPRESSED DURING: 13 growth stages; BEST Arabidopsis thaliana protein match is: unknown protein (TAIR:AT4G29780.1); Has 1807 Blast hits to 1807 proteins in 277 species: Archae - 0; Bacteria - 0; Metazoa - 736; Fungi - 347; Plants - 385; Viruses - 0; Other E…
OG0013921	Vum_02G02441	2	45253205	45253803	-	-	-	-
OG0000059	Vum_02G02452	2	45389685	45390176	Toll/interleukin-1 receptor homology (TIR) domain(IPR000157)|Toll/interleukin-1 receptor homology (TIR) domain superfamily(IPR035897)	AT3G04220	-	Disease resistance protein (TIR-NBS-LRR class) family
OG0001637	Vum_02G02595	2	46775444	46785477	FAR1 DNA binding domain(IPR004330)|Zinc finger, PMZ-type(IPR006564)|Zinc finger, SWIM-type(IPR007527)|MULE transposase domain(IPR018289)	AT1G10240	FRS11	FAR1-related sequence 11
OG0000320	Vum_03G00005	3	101780	105779	Zinc finger, PMZ-type(IPR006564)|Zinc finger, SWIM-type(IPR007527)|MULE transposase domain(IPR018289)	AT4G38170	FRS9	FAR1-related sequence 9
OG0000320	Vum_03G00007	3	130291	135723	FAR1 DNA binding domain(IPR004330)|Zinc finger, PMZ-type(IPR006564)|Zinc finger, SWIM-type(IPR007527)|MULE transposase domain(IPR018289)	AT4G38180	FRS5	FAR1-related sequence 5
OG0015762	Vum_03G00069	3	624462	624710	-	-	-	-
OG0015762	Vum_03G00071	3	626006	626254	-	-	-	-
OG0000552	Vum_03G00098	3	824513	825978	NB-ARC(IPR002182)|P-loop containing nucleoside triphosphate hydrolase(IPR027417)|Leucine-rich repeat domain superfamily(IPR032675)	AT4G27220	-	NB-ARC domain-containing disease resistance protein
OG0000552	Vum_03G00100	3	860009	860504	-	-	-	-
OG0000552	Vum_03G00101	3	870965	873500	-	-	-	-
OG0000552	Vum_03G00107	3	976046	990939	NB-ARC(IPR002182)|P-loop containing nucleoside triphosphate hydrolase(IPR027417)|Leucine-rich repeat domain superfamily(IPR032675)	AT4G27190	-	NB-ARC domain-containing disease resistance protein
OG0004101	Vum_03G00163	3	1399016	1400610	-	-	-	-
OG0004101	Vum_03G00165	3	1413378	1419514	Aminotransferase-like, plant mobile domain(IPR019557)	AT2G25010	-	Aminotransferase-like, plant mobile domain family protein
OG0004101	Vum_03G00166	3	1421158	1434788	-	-	-	-
OG0015413	Vum_03G00212	3	1859733	1861977	Protein kinase-like domain superfamily(IPR011009)	AT4G24400	CIPK8,SnRK3.13,PKS11,ATCIPK8	CBL-interacting protein kinase 8
OG0003265	Vum_03G00295	3	2512661	2514525	-	AT1G06530	-	Tropomyosin-related
OG0015409	Vum_03G00360	3	3068835	3069275	-	-	-	-
OG0002478	Vum_03G00400	3	3530072	3534565	-	AT5G04700	-	Ankyrin repeat family protein
OG0002478	Vum_03G00402	3	3604200	3610493	Ankyrin repeat-containing domain(IPR020683)|PGG domain(IPR026961)|Ankyrin repeat-containing domain superfamily(IPR036770)	AT3G18670	-	Ankyrin repeat family protein
OG0002478	Vum_03G00403	3	3660140	3664944	Ankyrin repeat-containing domain(IPR020683)|PGG domain(IPR026961)|Ankyrin repeat-containing domain superfamily(IPR036770)	AT3G18670	-	Ankyrin repeat family protein
OG0000320	Vum_03G00441	3	4004546	4012252	FAR1 DNA binding domain(IPR004330)|Zinc finger, PMZ-type(IPR006564)|Zinc finger, SWIM-type(IPR007527)|MULE transposase domain(IPR018289)	AT2G27110	FRS3	FAR1-related sequence 3
OG0000395	Vum_03G00458	3	4238876	4240430	Ulp1 protease family, C-terminal catalytic domain(IPR003653)	-	-	-
OG0000393	Vum_03G00493	3	4624065	4625323	Oxoglutarate/iron-dependent dioxygenase(IPR005123)|Non-haem dioxygenase N-terminal domain(IPR026992)|Isopenicillin N synthase-like(IPR027443)	AT1G05010	EFE,ACO4,EAT1	ethylene-forming enzyme
OG0000393	Vum_03G00494	3	4631727	4640936	Oxoglutarate/iron-dependent dioxygenase(IPR005123)|Non-haem dioxygenase N-terminal domain(IPR026992)|Isopenicillin N synthase-like(IPR027443)	AT1G05010	EFE,ACO4,EAT1	ethylene-forming enzyme
OG0000393	Vum_03G00495	3	4652836	4654144	Oxoglutarate/iron-dependent dioxygenase(IPR005123)|Non-haem dioxygenase N-terminal domain(IPR026992)|Isopenicillin N synthase-like(IPR027443)	AT1G05010	EFE,ACO4,EAT1	ethylene-forming enzyme
OG0000627	Vum_03G00496	3	4654531	4658842	Ankyrin repeat-containing domain(IPR020683)|PGG domain(IPR026961)|Ankyrin repeat-containing domain superfamily(IPR036770)	AT5G04730	-	Ankyrin-repeat containing protein
OG0000627	Vum_03G00497	3	4670552	4677847	Ankyrin repeat-containing domain(IPR020683)|Ankyrin repeat-containing domain superfamily(IPR036770)	AT3G18670	-	Ankyrin repeat family protein
OG0000627	Vum_03G00498	3	4690566	4695182	Ankyrin repeat-containing domain(IPR020683)|PGG domain(IPR026961)|Ankyrin repeat-containing domain superfamily(IPR036770)	AT3G18670	-	Ankyrin repeat family protein
OG0000627	Vum_03G00499	3	4701210	4705987	Ankyrin repeat-containing domain(IPR020683)|PGG domain(IPR026961)|Ankyrin repeat-containing domain superfamily(IPR036770)	AT3G18670	-	Ankyrin repeat family protein
OG0000627	Vum_03G00500	3	4717782	4718150	Ankyrin repeat-containing domain(IPR020683)|Ankyrin repeat-containing domain superfamily(IPR036770)	-	-	-
OG0000627	Vum_03G00501	3	4729996	4731831	Ankyrin repeat-containing domain(IPR020683)|Ankyrin repeat-containing domain superfamily(IPR036770)	AT4G03500	-	Ankyrin repeat family protein
OG0000393	Vum_03G00502	3	4763716	4765768	Oxoglutarate/iron-dependent dioxygenase(IPR005123)|Non-haem dioxygenase N-terminal domain(IPR026992)|Isopenicillin N synthase-like(IPR027443)	AT1G05010	EFE,ACO4,EAT1	ethylene-forming enzyme
OG0015046	Vum_03G00580	3	5587594	5588201	-	-	-	-
OG0017235	Vum_03G00671	3	6793114	6793281	-	AT4G33160	-	F-box family protein
OG0017299	Vum_03G00682	3	7051457	7051932	-	AT5G53570	-	Ypt/Rab-GAP domain of gyp1p superfamily protein
OG0000208	Vum_03G00721	3	7504374	7506207	Neprosin(IPR004314)	AT5G18460	-	Protein of Unknown Function (DUF239)
OG0005605	Vum_03G00737	3	7766318	7768976	-	AT4G04190	-	unknown protein; Has 35 Blast hits to 35 proteins in 13 species: Archae - 0; Bacteria - 0; Metazoa - 0; Fungi - 0; Plants - 33; Viruses - 0; Other Eukaryotes - 2 (source: NCBI BLink).
OG0002911	Vum_03G00738	3	7769671	7774052	Tetratricopeptide-like helical domain superfamily(IPR011990)|Protein-only RNase P, C-terminal(IPR031595)|Pentacotripeptide-repeat region of PRORP(IPR033443)	AT2G16650	PRORP2	proteinaceous RNase P 2
OG0002911	Vum_03G00740	3	7793786	7816034	Tetratricopeptide-like helical domain superfamily(IPR011990)|Protein-only RNase P, C-terminal(IPR031595)|Pentacotripeptide-repeat region of PRORP(IPR033443)	AT2G16650	PRORP2	proteinaceous RNase P 2
OG0002911	Vum_03G00739	3	7804068	7804851	Tetratricopeptide-like helical domain superfamily(IPR011990)|Pentacotripeptide-repeat region of PRORP(IPR033443)	AT4G21900	PRORP3	proteinaceous RNase P 3
OG0005605	Vum_03G00742	3	7830401	7833070	-	AT4G04190	-	unknown protein; Has 35 Blast hits to 35 proteins in 13 species: Archae - 0; Bacteria - 0; Metazoa - 0; Fungi - 0; Plants - 33; Viruses - 0; Other Eukaryotes - 2 (source: NCBI BLink).
OG0002911	Vum_03G00743	3	7839541	7840845	Tetratricopeptide-like helical domain superfamily(IPR011990)|Pentacotripeptide-repeat region of PRORP(IPR033443)	AT2G16650	PRORP2	proteinaceous RNase P 2
OG0000216	Vum_03G00793	3	8577006	8577626	Ribonuclease H-like superfamily(IPR012337)|hAT-like transposase, RNase-H fold(IPR025525)	AT3G42170	-	BED zinc finger ;hAT family dimerisation domain
OG0016651	Vum_03G00833	3	9260951	9261615	-	-	-	-
OG0017298	Vum_03G00846	3	9457213	9457704	-	AT2G02070	AtIDD5,IDD5	indeterminate(ID)-domain 5
OG0002667	Vum_03G00931	3	10811424	10813454	Exocyst complex component Exo70(IPR004140)|Cullin repeat-like-containing domain superfamily(IPR016159)	AT5G58430	ATEXO70B1,EXO70B1	exocyst subunit exo70 family protein B1
OG0002667	Vum_03G00933	3	10836847	10839244	Exocyst complex component Exo70(IPR004140)|Cullin repeat-like-containing domain superfamily(IPR016159)	AT5G58430	ATEXO70B1,EXO70B1	exocyst subunit exo70 family protein B1
OG0002667	Vum_03G00935	3	10934319	10935596	Cullin repeat-like-containing domain superfamily(IPR016159)	AT5G58430	ATEXO70B1,EXO70B1	exocyst subunit exo70 family protein B1
OG0002667	Vum_03G00937	3	10936172	10938344	Exocyst complex component Exo70(IPR004140)|Cullin repeat-like-containing domain superfamily(IPR016159)	AT5G58430	ATEXO70B1,EXO70B1	exocyst subunit exo70 family protein B1
OG0002667	Vum_03G00938	3	10947000	10949084	Exocyst complex component Exo70(IPR004140)|Cullin repeat-like-containing domain superfamily(IPR016159)	AT5G58430	ATEXO70B1,EXO70B1	exocyst subunit exo70 family protein B1
OG0001578	Vum_03G00981	3	12010450	12010755	MULE transposase domain(IPR018289)	-	-	-
OG0006088	Vum_03G00990	3	12188670	12191459	RNA recognition motif domain(IPR000504)|Zinc finger, CCCH-type(IPR000571)|Nucleotide-binding alpha-beta plait domain superfamily(IPR012677)|RNA-binding domain superfamily(IPR035979)|Zinc finger, CCCH-type superfamily(IPR036855)	AT3G47120	-	RNA recognition motif (RRM)-containing protein
OG0001001	Vum_03G00998	3	12291054	12291410	-	-	-	-
OG0002480	Vum_03G01091	3	15504336	15504856	Domain of unknown function DUF4218(IPR025452)	-	-	-
OG0014385	Vum_03G01098	3	15811261	15811563	-	-	-	-
OG0016072	Vum_03G01107	3	16168953	16169171	-	-	-	-
OG0015772	Vum_03G01120	3	16755125	16755340	-	-	-	-
OG0016170	Vum_03G01128	3	18136325	18136480	Protein kinase-like domain superfamily(IPR011009)	AT4G32660	AME3	Protein kinase superfamily protein
OG0016172	Vum_03G01134	3	18806422	18806643	-	-	-	-
OG0016684	Vum_03G01140	3	19617792	19618149	-	-	-	-
OG0016654	Vum_03G01148	3	20098153	20099306	CTP synthase, N-terminal(IPR017456)|P-loop containing nucleoside triphosphate hydrolase(IPR027417)	AT4G02120	-	CTP synthase family protein
OG0002480	Vum_03G01152	3	20460703	20461011	Domain of unknown function DUF4218(IPR025452)	-	-	-
OG0016670	Vum_03G01154	3	20513962	20515299	-	-	-	-
OG0005863	Vum_03G01159	3	20925998	20926212	-	-	-	-
OG0015042	Vum_03G01170	3	21533015	21533274	Leucine-rich repeat domain superfamily(IPR032675)	AT1G72300	-	Leucine-rich receptor-like protein kinase family protein
OG0000142	Vum_03G01177	3	21897940	21898641	Domain of unknown function DUF4218(IPR025452)	-	-	-
OG0000396	Vum_03G01178	3	21900400	21901692	-	-	-	-
OG0005920	Vum_03G01180	3	22042540	22042773	-	AT1G67590	-	Remorin family protein
OG0000396	Vum_03G01181	3	22065531	22065979	-	-	-	-
OG0002480	Vum_03G01190	3	22338825	22339133	Domain of unknown function DUF4218(IPR025452)	-	-	-
OG0015410	Vum_03G01191	3	22360059	22360270	-	-	-	-
OG0000262	Vum_03G01206	3	23335774	23336418	Domain of unknown function DUF4216(IPR025312)	-	-	-
OG0015031	Vum_03G01207	3	23337062	23337503	Guanylate-binding protein, N-terminal(IPR015894)	AT5G46070	-	Guanylate-binding family protein
OG0000396	Vum_03G01209	3	23367445	23370602	Probable transposase, Ptta/En/Spm, plant(IPR004252)	-	-	-
OG0014645	Vum_03G01219	3	24009308	24010288	NAC domain(IPR003441)|NAC domain superfamily(IPR036093)	AT2G43000	anac042,NAC042	NAC domain containing protein 42
OG0002685	Vum_03G01222	3	24207761	24208156	-	-	-	-
OG0000142	Vum_03G01226	3	24318952	24319881	Domain of unknown function DUF4218(IPR025452)	-	-	-
OG0003276	Vum_03G01227	3	24320283	24321357	-	-	-	-
OG0001001	Vum_03G01243	3	24737668	24738024	-	-	-	-
OG0004101	Vum_03G01250	3	25023091	25024844	-	-	-	-
OG0002480	Vum_03G01257	3	25307838	25308364	Domain of unknown function DUF4218(IPR025452)	-	-	-
OG0002480	Vum_03G01262	3	25421719	25422027	Domain of unknown function DUF4218(IPR025452)	-	-	-
OG0017258	Vum_03G01267	3	25604447	25604965	-	-	-	-
OG0000262	Vum_03G01269	3	25633203	25633847	Domain of unknown function DUF4216(IPR025312)	-	-	-
OG0004101	Vum_03G01418	3	30128567	30132778	-	-	-	-
OG0004101	Vum_03G01419	3	30145616	30151630	Probable transposase, Ptta/En/Spm, plant(IPR004252)	-	-	-
OG0015761	Vum_03G01439	3	30655939	30656193	-	-	-	-
OG0013849	Vum_03G01468	3	31090137	31090709	NADH(IPR001268)|NADH(IPR020396)|NADH(IPR037232)	ATMG00070	NAD9	NADH dehydrogenase subunit 9
OG0016639	Vum_03G01471	3	31186121	31186330	-	-	-	-
OG0018020	Vum_03G01487	3	31454722	31455605	ClpP/crotonase-like domain superfamily(IPR029045)|Acetyl-CoA carboxylase(IPR034733)	AT1G36160	ACC1,AT-ACC1,EMB22,GK,PAS3	acetyl-CoA carboxylase 1
OG0018020	Vum_03G01491	3	31475829	31476712	ClpP/crotonase-like domain superfamily(IPR029045)|Acetyl-CoA carboxylase(IPR034733)	AT1G36160	ACC1,AT-ACC1,EMB22,GK,PAS3	acetyl-CoA carboxylase 1
OG0015044	Vum_03G01507	3	31843832	31845142	Retrotransposon gag domain(IPR005162)|Zinc finger, CCHC-type superfamily(IPR036875)	-	-	-
OG0014759	Vum_03G01539	3	32501211	32502126	Aspartic peptidase A1 family(IPR001461)|Aspartic peptidase, active site(IPR001969)|Chaperonin Cpn60/TCP-1 family(IPR002423)|Aspartic peptidase domain superfamily(IPR021109)|GroEL-like apical domain superfamily(IPR027409)|Peptidase family A1 domain(IPR033121)	AT1G11910	APA1,ATAPA1	aspartic proteinase A1
OG0015752	Vum_03G01570	3	33024986	33026738	-	AT1G55200	-	Protein kinase protein with adenine nucleotide alpha hydrolases-like domain
OG0017315	Vum_03G01578	3	33176255	33176557	-	-	-	-
OG0015752	Vum_03G01579	3	33179889	33180754	-	AT1G55200	-	Protein kinase protein with adenine nucleotide alpha hydrolases-like domain
OG0000438	Vum_03G01580	3	33220036	33221196	Aspartic peptidase domain superfamily(IPR021109)	-	-	-
OG0005387	Vum_03G01684	3	34967774	34969408	Harbinger transposase-derived nuclease domain(IPR027806)	AT5G12010	-	unknown protein; INVOLVED IN: response to salt stress; LOCATED IN: chloroplast, plasma membrane, membrane; EXPRESSED IN: 23 plant structures; EXPRESSED DURING: 13 growth stages; BEST Arabidopsis thaliana protein match is: unknown protein (TAIR:AT4G29780.1); Has 1807 Blast hits to 1807 proteins in 277 species: Archae - 0; Bacteria - 0; Metazoa - 736; Fungi - 347; Plants - 385; Viruses - 0; Other E…
OG0007164	Vum_03G01706	3	35319832	35320152	P-loop containing nucleoside triphosphate hydrolase(IPR027417)	-	-	-
OG0000617	Vum_03G01828	3	37277885	37278173	Phytosulfokine(IPR009438)	AT2G22860	ATPSK2,PSK2	phytosulfokine 2 precursor
OG0000617	Vum_03G01829	3	37280403	37281988	Phytosulfokine(IPR009438)	AT3G49780	ATPSK4,ATPSK3(FORMERSYMBOL),PSK4	phytosulfokine 4 precursor
OG0003276	Vum_03G01847	3	37457904	37458978	-	-	-	-
OG0000396	Vum_03G01848	3	37462623	37463352	Probable transposase, Ptta/En/Spm, plant(IPR004252)	-	-	-
OG0000142	Vum_03G01870	3	37727802	37728731	Domain of unknown function DUF4218(IPR025452)	-	-	-
OG0004321	Vum_03G01925	3	38333880	38334325	Patatin-like phospholipase domain(IPR002641)|Acyl transferase/acyl hydrolase/lysophospholipase(IPR016035)	AT2G26560	PLP2,PLAIIA,PLA2A	phospholipase A 2A
OG0004321	Vum_03G01929	3	38391163	38391880	Patatin-like phospholipase domain(IPR002641)|Acyl transferase/acyl hydrolase/lysophospholipase(IPR016035)	AT2G26560	PLP2,PLAIIA,PLA2A	phospholipase A 2A
OG0000319	Vum_03G02083	3	40017835	40019687	NADP-dependent oxidoreductase domain(IPR023210)|NADP-dependent oxidoreductase domain superfamily(IPR036812)	AT1G60690	-	NAD(P)-linked oxidoreductase superfamily protein
OG0002190	Vum_04G00072	4	784078	784640	Wall-associated receptor kinase, galacturonan-binding domain(IPR025287)	AT5G38210	-	Protein kinase family protein
OG0002190	Vum_04G00074	4	795968	796858	Wall-associated receptor kinase, C-terminal(IPR032872)	AT1G67000	-	Protein kinase superfamily protein
OG0002190	Vum_04G00075	4	798919	802299	Protein kinase domain(IPR000719)|Serine-threonine/tyrosine-protein kinase, catalytic domain(IPR001245)|Serine/threonine-protein kinase, active site(IPR008271)|Protein kinase-like domain superfamily(IPR011009)|Protein kinase, ATP binding site(IPR017441)|Wall-associated receptor kinase, C-terminal(IPR032872)	AT4G05200	CRK25	cysteine-rich RLK (RECEPTOR-like protein kinase) 25
OG0002190	Vum_04G00076	4	804874	807951	Protein kinase domain(IPR000719)|Serine/threonine-protein kinase, active site(IPR008271)|Protein kinase-like domain superfamily(IPR011009)|Protein kinase, ATP binding site(IPR017441)|Wall-associated receptor kinase, C-terminal(IPR032872)	AT4G05200	CRK25	cysteine-rich RLK (RECEPTOR-like protein kinase) 25
OG0000107	Vum_04G00104	4	1030007	1031341	Actin family(IPR004000)|Actin, conserved site(IPR004001)|Actin/actin-like conserved site(IPR020902)	AT3G12110	ACT11	actin-11
OG0000047	Vum_04G00106	4	1041198	1044565	Heat shock protein 70 family(IPR013126)|Heat shock protein 70, conserved site(IPR018181)|Heat shock protein 70kD, peptide-binding domain superfamily(IPR029047)|Heat shock protein 70kD, C-terminal domain superfamily(IPR029048)	AT3G12580	HSP70,ATHSP70	heat shock protein 70
OG0000047	Vum_04G00107	4	1054116	1056219	Heat shock protein 70 family(IPR013126)|Heat shock protein 70, conserved site(IPR018181)|Heat shock protein 70kD, peptide-binding domain superfamily(IPR029047)|Heat shock protein 70kD, C-terminal domain superfamily(IPR029048)	AT3G12580	HSP70,ATHSP70	heat shock protein 70
OG0000047	Vum_04G00108	4	1073071	1076091	Heat shock protein 70 family(IPR013126)|Heat shock protein 70, conserved site(IPR018181)|Heat shock protein 70kD, peptide-binding domain superfamily(IPR029047)|Heat shock protein 70kD, C-terminal domain superfamily(IPR029048)	AT3G12580	HSP70,ATHSP70	heat shock protein 70
OG0000047	Vum_04G00109	4	1094250	1094635	Heat shock protein 70 family(IPR013126)|Heat shock protein 70, conserved site(IPR018181)	AT3G12580	HSP70,ATHSP70	heat shock protein 70
OG0000047	Vum_04G00112	4	1116841	1119442	Heat shock protein 70 family(IPR013126)|Heat shock protein 70, conserved site(IPR018181)|Heat shock protein 70kD, peptide-binding domain superfamily(IPR029047)|Heat shock protein 70kD, C-terminal domain superfamily(IPR029048)	AT3G12580	HSP70,ATHSP70	heat shock protein 70
OG0000047	Vum_04G00119	4	1160223	1163336	Heat shock protein 70 family(IPR013126)|Heat shock protein 70, conserved site(IPR018181)|Heat shock protein 70kD, peptide-binding domain superfamily(IPR029047)|Heat shock protein 70kD, C-terminal domain superfamily(IPR029048)	AT5G02500	HSC70-1,HSP70-1,AT-HSC70-1,HSC70	heat shock cognate protein 70-1
OG0000047	Vum_04G00123	4	1181389	1185188	Heat shock protein 70 family(IPR013126)|Heat shock protein 70, conserved site(IPR018181)|Heat shock protein 70kD, peptide-binding domain superfamily(IPR029047)|Heat shock protein 70kD, C-terminal domain superfamily(IPR029048)	AT5G02500	HSC70-1,HSP70-1,AT-HSC70-1,HSC70	heat shock cognate protein 70-1
OG0000166	Vum_04G00140	4	1364656	1367956	NB-ARC(IPR002182)|P-loop containing nucleoside triphosphate hydrolase(IPR027417)|Leucine-rich repeat domain superfamily(IPR032675)|Virus X resistance protein-like, coiled-coil domain(IPR038005)	AT3G46530	RPP13	NB-ARC domain-containing disease resistance protein
OG0000145	Vum_04G00152	4	1474100	1475720	Aldo/keto reductase, conserved site(IPR018170)|Aldo/keto reductase(IPR020471)|NADP-dependent oxidoreductase domain(IPR023210)|NADP-dependent oxidoreductase domain superfamily(IPR036812)	AT1G59960	-	NAD(P)-linked oxidoreductase superfamily protein
OG0000166	Vum_04G00174	4	1662332	1663978	NB-ARC(IPR002182)|P-loop containing nucleoside triphosphate hydrolase(IPR027417)|Virus X resistance protein-like, coiled-coil domain(IPR038005)	AT3G46530	RPP13	NB-ARC domain-containing disease resistance protein
OG0000166	Vum_04G00176	4	1669011	1671634	NB-ARC(IPR002182)|P-loop containing nucleoside triphosphate hydrolase(IPR027417)|Leucine-rich repeat domain superfamily(IPR032675)|Winged helix-like DNA-binding domain superfamily(IPR036388)|Virus X resistance protein-like, coiled-coil domain(IPR038005)	AT3G46530	RPP13	NB-ARC domain-containing disease resistance protein
OG0004467	Vum_04G00199	4	2039655	2041742	Leucine-rich repeat(IPR001611)|NB-ARC(IPR002182)|P-loop containing nucleoside triphosphate hydrolase(IPR027417)|Leucine-rich repeat domain superfamily(IPR032675)	AT4G27220	-	NB-ARC domain-containing disease resistance protein
OG0004467	Vum_04G00200	4	2041894	2044445	NB-ARC(IPR002182)|P-loop containing nucleoside triphosphate hydrolase(IPR027417)	AT1G12210	RFL1	RPS5-like 1
OG0004467	Vum_04G00202	4	2090316	2092757	-	AT1G79740	-	hAT transposon superfamily
OG0004467	Vum_04G00203	4	2115188	2116322	-	AT4G27220	-	NB-ARC domain-containing disease resistance protein
OG0006612	Vum_04G00214	4	2224728	2224975	S-adenosyl-l-methionine decarboxylase leader peptide(IPR012511)	AT5G15948	CPuORF10	conserved peptide upstream open reading frame 10
OG0000438	Vum_04G00271	4	2726970	2730038	Reverse transcriptase domain(IPR000477)|Retrotransposon gag domain(IPR005162)	-	-	-
OG0000166	Vum_04G00272	4	2730676	2733432	NB-ARC(IPR002182)|P-loop containing nucleoside triphosphate hydrolase(IPR027417)|Virus X resistance protein-like, coiled-coil domain(IPR038005)	AT3G46530	RPP13	NB-ARC domain-containing disease resistance protein
OG0002480	Vum_04G00297	4	3121244	3121546	Domain of unknown function DUF4218(IPR025452)	-	-	-
OG0002685	Vum_04G00298	4	3122150	3122545	-	-	-	-
OG0001020	Vum_04G00324	4	3503319	3506379	-	AT3G02100	-	UDP-Glycosyltransferase superfamily protein
OG0001020	Vum_04G00325	4	3513197	3516101	UDP-glucuronosyl/UDP-glucosyltransferase(IPR002213)	AT3G02100	-	UDP-Glycosyltransferase superfamily protein
OG0001020	Vum_04G00326	4	3518768	3520488	UDP-glucuronosyl/UDP-glucosyltransferase(IPR002213)	AT3G02100	-	UDP-Glycosyltransferase superfamily protein
OG0001020	Vum_04G00327	4	3534892	3537712	UDP-glucuronosyl/UDP-glucosyltransferase(IPR002213)|EF-Hand 1, calcium-binding site(IPR018247)	AT3G02100	-	UDP-Glycosyltransferase superfamily protein
OG0001020	Vum_04G00329	4	3544796	3546684	UDP-glucuronosyl/UDP-glucosyltransferase(IPR002213)|EF-Hand 1, calcium-binding site(IPR018247)	AT3G02100	-	UDP-Glycosyltransferase superfamily protein
OG0001020	Vum_04G00330	4	3547890	3550812	UDP-glucuronosyl/UDP-glucosyltransferase(IPR002213)	AT3G02100	-	UDP-Glycosyltransferase superfamily protein
OG0001020	Vum_04G00331	4	3554254	3556443	UDP-glucuronosyl/UDP-glucosyltransferase(IPR002213)|EF-Hand 1, calcium-binding site(IPR018247)	AT3G02100	-	UDP-Glycosyltransferase superfamily protein
OG0000506	Vum_04G00333	4	3577986	3579963	-	AT5G36110	CYP716A1	cytochrome P450, family 716, subfamily A, polypeptide 1
OG0000506	Vum_04G00334	4	3588770	3591255	Cytochrome P450(IPR001128)|Cytochrome P450, E-class, group I(IPR002401)|Cytochrome P450, conserved site(IPR017972)|Cytochrome P450 superfamily(IPR036396)	AT5G36110	CYP716A1	cytochrome P450, family 716, subfamily A, polypeptide 1
OG0001120	Vum_04G00400	4	4436733	4438701	-	-	-	-
OG0006596	Vum_04G00430	4	4794970	4795332	Serine-threonine/tyrosine-protein kinase, catalytic domain(IPR001245)|Protein kinase-like domain superfamily(IPR011009)	AT4G08850	-	Leucine-rich repeat receptor-like protein kinase family protein
OG0002685	Vum_04G00449	4	5039262	5039657	-	-	-	-
OG0000308	Vum_04G00564	4	6473118	6475546	Peptidase S8/S53 domain(IPR000209)|Peptidase S8 propeptide/proteinase inhibitor I9(IPR010259)|Peptidase S8, subtilisin-related(IPR015500)|Peptidase S8, subtilisin, Ser-active site(IPR023828)|Cucumisin-like catalytic domain(IPR034197)|Peptidase S8/S53 domain superfamily(IPR036852)|Peptidase S8 propeptide/proteinase inhibitor I9 superfamily(IPR037045)	AT5G67090	-	Subtilisin-like serine endopeptidase family protein
OG0000308	Vum_04G00565	4	6479101	6481875	Peptidase S8/S53 domain(IPR000209)|Peptidase S8 propeptide/proteinase inhibitor I9(IPR010259)|Peptidase S8, subtilisin-related(IPR015500)|Peptidase S8, subtilisin, Ser-active site(IPR023828)|Cucumisin-like catalytic domain(IPR034197)|Peptidase S8/S53 domain superfamily(IPR036852)|Peptidase S8 propeptide/proteinase inhibitor I9 superfamily(IPR037045)	AT5G67090	-	Subtilisin-like serine endopeptidase family protein
OG0000308	Vum_04G00568	4	6504852	6508021	Peptidase S8/S53 domain(IPR000209)|Peptidase S8 propeptide/proteinase inhibitor I9(IPR010259)|Peptidase S8, subtilisin-related(IPR015500)|Peptidase S8, subtilisin, Ser-active site(IPR023828)|Cucumisin-like catalytic domain(IPR034197)|Peptidase S8/S53 domain superfamily(IPR036852)|Peptidase S8 propeptide/proteinase inhibitor I9 superfamily(IPR037045)	AT5G67090	-	Subtilisin-like serine endopeptidase family protein
OG0005654	Vum_04G00621	4	7423629	7423979	-	AT3G60080	-	RING/U-box superfamily protein
OG0004961	Vum_04G00622	4	7509574	7511802	Short-chain dehydrogenase/reductase SDR(IPR002347)|NAD(P)-binding domain superfamily(IPR036291)	AT3G61220	-	NAD(P)-binding Rossmann-fold superfamily protein
OG0012177	Vum_04G00626	4	8076416	8076865	-	AT3G17080	-	Plant self-incompatibility protein S1 family
OG0014727	Vum_04G00627	4	8080494	8080953	-	-	-	-
OG0014727	Vum_04G00629	4	8107498	8107949	-	-	-	-
OG0012177	Vum_04G00630	4	8111665	8112114	-	AT3G17080	-	Plant self-incompatibility protein S1 family
OG0013241	Vum_04G00660	4	8501996	8503962	Integrase, catalytic core(IPR001584)|Ribonuclease H-like superfamily(IPR012337)|GAG-pre-integrase domain(IPR025724)|Ribonuclease H superfamily(IPR036397)	ATMG00820	ORF170	Reverse transcriptase (RNA-dependent DNA polymerase)
OG0017298	Vum_04G00687	4	8780563	8781078	-	AT2G02070	AtIDD5,IDD5	indeterminate(ID)-domain 5
OG0000105	Vum_04G00701	4	9106382	9112664	Leucine-rich repeat(IPR001611)|Leucine-rich repeat domain superfamily(IPR032675)	AT1G74190	AtRLP15,RLP15	receptor like protein 15
OG0000489	Vum_04G00728	4	9793175	9793633	NAD(P)-binding domain superfamily(IPR036291)	AT2G45400	BEN1	NAD(P)-binding Rossmann-fold superfamily protein
OG0000489	Vum_04G00734	4	9861471	9862231	NAD(P)-binding domain superfamily(IPR036291)	AT2G45400	BEN1	NAD(P)-binding Rossmann-fold superfamily protein
OG0016684	Vum_04G00736	4	9889362	9889719	-	-	-	-
OG0000489	Vum_04G00754	4	10264962	10266880	NAD-dependent epimerase/dehydratase(IPR001509)|NAD(P)-binding domain superfamily(IPR036291)	AT2G45400	BEN1	NAD(P)-binding Rossmann-fold superfamily protein
OG0000489	Vum_04G00755	4	10268980	10271076	NAD-dependent epimerase/dehydratase(IPR001509)|NAD(P)-binding domain superfamily(IPR036291)	AT2G45400	BEN1	NAD(P)-binding Rossmann-fold superfamily protein
OG0014385	Vum_04G00758	4	10299790	10300143	-	-	-	-
OG0000489	Vum_04G00759	4	10312674	10314120	NAD-dependent epimerase/dehydratase(IPR001509)|NAD(P)-binding domain superfamily(IPR036291)	AT2G45400	BEN1	NAD(P)-binding Rossmann-fold superfamily protein
OG0000489	Vum_04G00760	4	10332163	10333338	-	AT2G45400	BEN1	NAD(P)-binding Rossmann-fold superfamily protein
OG0015345	Vum_04G00771	4	10465096	10465912	Protein kinase-like domain superfamily(IPR011009)|Protein kinase, ATP binding site(IPR017441)	AT4G05200	CRK25	cysteine-rich RLK (RECEPTOR-like protein kinase) 25
OG0002480	Vum_04G00869	4	12678063	12678371	Domain of unknown function DUF4218(IPR025452)	-	-	-
OG0000396	Vum_04G00871	4	12702602	12703076	Probable transposase, Ptta/En/Spm, plant(IPR004252)	-	-	-
OG0014759	Vum_04G00873	4	12706645	12707558	Aspartic peptidase A1 family(IPR001461)|Aspartic peptidase, active site(IPR001969)|Chaperonin Cpn60/TCP-1 family(IPR002423)|Aspartic peptidase domain superfamily(IPR021109)|GroEL-like apical domain superfamily(IPR027409)|Peptidase family A1 domain(IPR033121)	AT1G11910	APA1,ATAPA1	aspartic proteinase A1
OG0015047	Vum_04G00884	4	13019532	13022319	-	AT1G66980	SNC4	suppressor of npr1-1 constitutive 4
OG0002708	Vum_04G00895	4	13272278	13273750	UDP-glucuronosyl/UDP-glucosyltransferase(IPR002213)|UDP-glycosyltransferase family, conserved site(IPR035595)	AT2G15490	UGT73B4	UDP-glycosyltransferase 73B4
OG0002708	Vum_04G00896	4	13275269	13276894	UDP-glucuronosyl/UDP-glucosyltransferase(IPR002213)|UDP-glycosyltransferase family, conserved site(IPR035595)	AT2G15490	UGT73B4	UDP-glycosyltransferase 73B4
OG0002708	Vum_04G00897	4	13277658	13279908	UDP-glucuronosyl/UDP-glucosyltransferase(IPR002213)	AT4G34131	UGT73B3	UDP-glucosyl transferase 73B3
OG0002708	Vum_04G00898	4	13312627	13314123	UDP-glucuronosyl/UDP-glucosyltransferase(IPR002213)	AT4G34131	UGT73B3	UDP-glucosyl transferase 73B3
OG0002708	Vum_04G00899	4	13338664	13340658	UDP-glucuronosyl/UDP-glucosyltransferase(IPR002213)|UDP-glycosyltransferase family, conserved site(IPR035595)	AT4G34131	UGT73B3	UDP-glucosyl transferase 73B3
OG0015047	Vum_04G00907	4	13512654	13514896	PLC-like phosphodiesterase, TIM beta/alpha-barrel domain superfamily(IPR017946)|Glycerophosphodiester phosphodiesterase domain(IPR030395)	AT1G66980	SNC4	suppressor of npr1-1 constitutive 4
OG0003311	Vum_04G00970	4	14893427	14894428	Aspartic peptidase domain superfamily(IPR021109)	AT3G29750	-	Eukaryotic aspartyl protease family protein
OG0000812	Vum_04G00972	4	14896856	14897626	-	-	-	-
OG0014158	Vum_04G00973	4	14898322	14898666	-	-	-	-
OG0000251	Vum_04G00987	4	15480391	15481785	UDP-glucuronosyl/UDP-glucosyltransferase(IPR002213)|UDP-glycosyltransferase family, conserved site(IPR035595)	AT4G34131	UGT73B3	UDP-glucosyl transferase 73B3
OG0000396	Vum_04G01023	4	16650954	16651426	Probable transposase, Ptta/En/Spm, plant(IPR004252)	-	-	-
OG0000105	Vum_04G01039	4	17209364	17212000	Leucine-rich repeat(IPR001611)|Leucine-rich repeat domain superfamily(IPR032675)	AT1G74170	AtRLP13,RLP13	receptor like protein 13
OG0000105	Vum_04G01040	4	17246504	17248091	Leucine-rich repeat domain superfamily(IPR032675)	AT1G74170	AtRLP13,RLP13	receptor like protein 13
OG0000105	Vum_04G01041	4	17248404	17248790	Leucine-rich repeat-containing N-terminal, plant-type(IPR013210)|Leucine-rich repeat domain superfamily(IPR032675)	AT4G13920	AtRLP50,RLP50	receptor like protein 50
OG0015411	Vum_04G01042	4	17362579	17363209	-	AT5G20280	ATSPS1F,SPS1F	sucrose phosphate synthase 1F
OG0016172	Vum_04G01056	4	18068283	18068504	-	-	-	-
OG0000105	Vum_04G01060	4	18458728	18462670	-	AT1G74170	AtRLP13,RLP13	receptor like protein 13
OG0000396	Vum_04G01061	4	18507278	18507625	Probable transposase, Ptta/En/Spm, plant(IPR004252)	-	-	-
OG0005863	Vum_04G01063	4	18669821	18670035	-	-	-	-
OG0005863	Vum_04G01071	4	19454865	19455079	-	-	-	-
OG0005863	Vum_04G01072	4	19460370	19460584	-	-	-	-
OG0015044	Vum_04G01073	4	19556190	19556672	-	-	-	-
OG0000074	Vum_04G01075	4	19893558	19895584	Protein of unknown function DUF674(IPR007750)	AT5G01120	-	Protein of unknown function (DUF674)
OG0000074	Vum_04G01082	4	20659673	20660525	Protein of unknown function DUF674(IPR007750)	AT5G01140	-	Protein of unknown function (DUF674)
OG0002480	Vum_04G01085	4	20758696	20759004	Domain of unknown function DUF4218(IPR025452)	-	-	-
OG0015042	Vum_04G01086	4	20763311	20763570	Leucine-rich repeat domain superfamily(IPR032675)	AT1G72300	-	Leucine-rich receptor-like protein kinase family protein
OG0000074	Vum_04G01087	4	20796869	20799415	Protein of unknown function DUF674(IPR007750)	AT5G01120	-	Protein of unknown function (DUF674)
OG0000105	Vum_04G01090	4	20865149	20868768	Leucine-rich repeat(IPR001611)|Leucine-rich repeat domain superfamily(IPR032675)	AT1G74170	AtRLP13,RLP13	receptor like protein 13
OG0000262	Vum_04G01104	4	21436791	21437435	Domain of unknown function DUF4216(IPR025312)	-	-	-
OG0007164	Vum_04G01139	4	22398751	22399134	-	-	-	-
OG0000105	Vum_04G01160	4	23058870	23060948	Leucine-rich repeat(IPR001611)|Leucine-rich repeat domain superfamily(IPR032675)	AT1G74190	AtRLP15,RLP15	receptor like protein 15
OG0000105	Vum_04G01161	4	23062251	23062749	Leucine-rich repeat domain superfamily(IPR032675)	AT4G36180	-	Leucine-rich receptor-like protein kinase family protein
OG0015043	Vum_04G01168	4	23255813	23256025	-	-	-	-
OG0000030	Vum_04G01196	4	24229319	24275820	Oxoglutarate/iron-dependent dioxygenase(IPR005123)|Non-haem dioxygenase N-terminal domain(IPR026992)|Isopenicillin N synthase-like(IPR027443)	AT1G06620	-	2-oxoglutarate (2OG) and Fe(II)-dependent oxygenase superfamily protein
OG0000030	Vum_04G01198	4	24274949	24275482	Non-haem dioxygenase N-terminal domain(IPR026992)|Isopenicillin N synthase-like(IPR027443)	AT1G06620	-	2-oxoglutarate (2OG) and Fe(II)-dependent oxygenase superfamily protein
OG0000030	Vum_04G01199	4	24301075	24302949	Oxoglutarate/iron-dependent dioxygenase(IPR005123)|Non-haem dioxygenase N-terminal domain(IPR026992)|Isopenicillin N synthase-like(IPR027443)	AT1G06620	-	2-oxoglutarate (2OG) and Fe(II)-dependent oxygenase superfamily protein
OG0000812	Vum_04G01203	4	24352183	24352935	Retrotransposon gag domain(IPR005162)	AT1G67020	-	unknown protein; FUNCTIONS IN: molecular_function unknown; INVOLVED IN: biological_process unknown; LOCATED IN: cellular_component unknown; EXPRESSED IN: leaf; Has 72 Blast hits to 72 proteins in 9 species: Archae - 0; Bacteria - 0; Metazoa - 0; Fungi - 0; Plants - 72; Viruses - 0; Other Eukaryotes - 0 (source: NCBI BLink).
OG0000085	Vum_04G01204	4	24353811	24354731	Reverse transcriptase domain(IPR000477)	ATMG00860	ORF158	DNA/RNA polymerases superfamily protein
OG0012163	Vum_04G01205	4	24354909	24355289	-	-	-	-
OG0001077	Vum_04G01206	4	24355341	24355790	Integrase, catalytic core(IPR001584)|Ribonuclease H-like superfamily(IPR012337)|Ribonuclease H superfamily(IPR036397)	-	-	-
OG0001760	Vum_04G01216	4	24662994	24663657	Ribonuclease CAF1(IPR006941)|Ribonuclease H-like superfamily(IPR012337)|Ribonuclease H superfamily(IPR036397)	AT5G22250	-	Polynucleotidyl transferase, ribonuclease H-like superfamily protein
OG0001760	Vum_04G01217	4	24682656	24683307	Ribonuclease CAF1(IPR006941)|Ribonuclease H-like superfamily(IPR012337)|Ribonuclease H superfamily(IPR036397)	AT5G22250	-	Polynucleotidyl transferase, ribonuclease H-like superfamily protein
OG0001760	Vum_04G01218	4	24703486	24704137	Ribonuclease CAF1(IPR006941)|Ribonuclease H-like superfamily(IPR012337)|Ribonuclease H superfamily(IPR036397)	AT5G22250	-	Polynucleotidyl transferase, ribonuclease H-like superfamily protein
OG0000085	Vum_04G01299	4	27188131	27193398	Reverse transcriptase domain(IPR000477)|Integrase, catalytic core(IPR001584)|Aspartic peptidase, active site(IPR001969)|Retrotransposon gag domain(IPR005162)|Ribonuclease H-like superfamily(IPR012337)|Chromo-like domain superfamily(IPR016197)|Aspartic peptidase domain superfamily(IPR021109)|Ribonuclease H superfamily(IPR036397)	ATMG00860	ORF158	DNA/RNA polymerases superfamily protein
OG0000074	Vum_04G01341	4	28326229	28327959	Protein of unknown function DUF674(IPR007750)	AT5G01120	-	Protein of unknown function (DUF674)
OG0000074	Vum_04G01342	4	28414733	28417804	Protein of unknown function DUF674(IPR007750)	AT5G01120	-	Protein of unknown function (DUF674)
OG0006596	Vum_04G01362	4	28969392	28969720	Serine-threonine/tyrosine-protein kinase, catalytic domain(IPR001245)|Protein kinase-like domain superfamily(IPR011009)	AT4G08850	-	Leucine-rich repeat receptor-like protein kinase family protein
OG0003311	Vum_04G01393	4	29538024	29538377	Aspartic peptidase, active site(IPR001969)	-	-	-
OG0016669	Vum_04G01436	4	30416160	30416624	-	-	-	-
OG0013926	Vum_04G01478	4	31308602	31310209	Retrotransposon gag domain(IPR005162)	-	-	-
OG0016639	Vum_04G01480	4	31544213	31544422	-	-	-	-
OG0006513	Vum_04G01506	4	32560929	32562338	UDP-glucuronosyl/UDP-glucosyltransferase(IPR002213)|UDP-glycosyltransferase family, conserved site(IPR035595)	AT4G01070	GT72B1,UGT72B1	UDP-Glycosyltransferase superfamily protein
OG0006513	Vum_04G01508	4	32565212	32566609	UDP-glucuronosyl/UDP-glucosyltransferase(IPR002213)|UDP-glycosyltransferase family, conserved site(IPR035595)	AT4G01070	GT72B1,UGT72B1	UDP-Glycosyltransferase superfamily protein
OG0006513	Vum_04G01509	4	32577842	32579492	UDP-glucuronosyl/UDP-glucosyltransferase(IPR002213)|UDP-glycosyltransferase family, conserved site(IPR035595)	AT4G01070	GT72B1,UGT72B1	UDP-Glycosyltransferase superfamily protein
OG0000142	Vum_04G01513	4	32632646	32633128	Domain of unknown function DUF4218(IPR025452)	-	-	-
OG0016072	Vum_04G01536	4	33107916	33108134	-	-	-	-
OG0015764	Vum_04G01558	4	33619942	33620370	-	-	-	-
OG0015043	Vum_04G01560	4	33637183	33637395	-	-	-	-
OG0000142	Vum_04G01602	4	34648275	34649204	Domain of unknown function DUF4218(IPR025452)	-	-	-
OG0000142	Vum_04G01621	4	35088821	35089303	Domain of unknown function DUF4218(IPR025452)	-	-	-
OG0003276	Vum_04G01622	4	35090152	35091226	-	-	-	-
OG0015742	Vum_04G01625	4	35159441	35159915	Leucine-rich repeat domain superfamily(IPR032675)	AT4G33210	SLOMO	F-box family protein
OG0000482	Vum_04G01626	4	35173792	35175225	UDP-glucuronosyl/UDP-glucosyltransferase(IPR002213)|UDP-glycosyltransferase family, conserved site(IPR035595)	AT4G14090	-	UDP-Glycosyltransferase superfamily protein
OG0017258	Vum_04G01723	4	36886275	36886793	-	-	-	-
OG0000133	Vum_04G01779	4	37825874	37826611	MULE transposase domain(IPR018289)	-	-	-
OG0000251	Vum_04G01938	4	40308329	40310794	UDP-glucuronosyl/UDP-glucosyltransferase(IPR002213)|UDP-glycosyltransferase family, conserved site(IPR035595)	AT2G36780	-	UDP-Glycosyltransferase superfamily protein
OG0000216	Vum_04G01964	4	40745772	40748440	HAT, C-terminal dimerisation domain(IPR008906)|Ribonuclease H-like superfamily(IPR012337)|hAT-like transposase, RNase-H fold(IPR025525)	AT3G42170	-	BED zinc finger ;hAT family dimerisation domain
OG0014385	Vum_04G01983	4	41005966	41006367	-	-	-	-
OG0000107	Vum_04G02047	4	41718909	41722350	Actin family(IPR004000)|Actin, conserved site(IPR004001)|Actin/actin-like conserved site(IPR020902)	AT3G12110	ACT11	actin-11
OG0015768	Vum_04G02070	4	42048299	42049444	-	-	-	-
OG0015768	Vum_04G02071	4	42066688	42067740	-	-	-	-
OG0015768	Vum_04G02072	4	42090260	42090736	-	-	-	-
OG0015768	Vum_04G02073	4	42102141	42102617	-	-	-	-
OG0000533	Vum_04G02189	4	43492183	43496279	Zeta toxin domain(IPR010488)|P-loop containing nucleoside triphosphate hydrolase(IPR027417)	AT2G30630	-	P-loop containing nucleoside triphosphate hydrolases superfamily protein
OG0000047	Vum_04G02290	4	44671329	44674629	Heat shock protein 70 family(IPR013126)|Heat shock protein 70, conserved site(IPR018181)|Heat shock protein 70kD, peptide-binding domain superfamily(IPR029047)|Heat shock protein 70kD, C-terminal domain superfamily(IPR029048)	AT5G02500	HSC70-1,HSP70-1,AT-HSC70-1,HSC70	heat shock cognate protein 70-1
OG0001578	Vum_04G02477	4	46773368	46774817	MULE transposase domain(IPR018289)	AT4G38180	FRS5	FAR1-related sequence 5
OG0001578	Vum_04G02478	4	46775794	46776225	-	-	-	-
OG0013921	Vum_04G02579	4	47740545	47741302	-	-	-	-
OG0000812	Vum_04G02580	4	47742794	47743135	-	-	-	-
OG0003311	Vum_04G02581	4	47743192	47743929	-	-	-	-
OG0000085	Vum_04G02582	4	47744444	47744803	-	ATMG00860	ORF158	DNA/RNA polymerases superfamily protein
OG0001077	Vum_04G02583	4	47745674	47746030	Ribonuclease H-like superfamily(IPR012337)|Ribonuclease H superfamily(IPR036397)	-	-	-
OG0006990	Vum_04G02639	4	48342472	48346404	Integrase, catalytic core(IPR001584)|Ribonuclease H-like superfamily(IPR012337)|Reverse transcriptase, RNA-dependent DNA polymerase(IPR013103)|Domain of unknown function DUF4219(IPR025314)|GAG-pre-integrase domain(IPR025724)|Ribonuclease H superfamily(IPR036397)|Zinc finger, CCHC-type superfamily(IPR036875)	AT4G23160	CRK8	cysteine-rich RLK (RECEPTOR-like protein kinase) 8
OG0000582	Vum_04G02658	4	48505935	48506661	Glutaredoxin(IPR002109)|Glutaredoxin-like, plant II(IPR011905)|Glutaredoxin subgroup(IPR014025)|Thioredoxin-like superfamily(IPR036249)	AT3G62930	-	Thioredoxin superfamily protein
OG0000582	Vum_04G02659	4	48511200	48511505	Glutaredoxin(IPR002109)|Glutaredoxin-like, plant II(IPR011905)|Glutaredoxin subgroup(IPR014025)|Thioredoxin-like superfamily(IPR036249)	AT3G62930	-	Thioredoxin superfamily protein
OG0000104	Vum_04G02805	4	49684129	49689805	ABC transporter-like(IPR003439)|AAA+ ATPase domain(IPR003593)|ABC transporter type 1, transmembrane domain(IPR011527)|ABC transporter, conserved site(IPR017871)|P-loop containing nucleoside triphosphate hydrolase(IPR027417)|ABC transporter type 1, transmembrane domain superfamily(IPR036640)	AT1G02520	PGP11	P-glycoprotein 11
OG0001605	Vum_04G02896	4	50568252	50569557	Cation/H+ exchanger(IPR006153)	AT2G13620	ATCHX15,CHX15	cation/hydrogen exchanger 15
OG0001605	Vum_04G02899	4	50597129	50599768	Cation/H+ exchanger(IPR006153)	AT2G13620	ATCHX15,CHX15	cation/hydrogen exchanger 15
OG0000124	Vum_04G02966	4	51349905	51354633	Short-chain dehydrogenase/reductase SDR(IPR002347)|NAD(P)-binding domain superfamily(IPR036291)	AT5G06060	-	NAD(P)-binding Rossmann-fold superfamily protein
OG0000124	Vum_04G02967	4	51356434	51358520	Short-chain dehydrogenase/reductase SDR(IPR002347)|NAD(P)-binding domain superfamily(IPR036291)	AT5G06060	-	NAD(P)-binding Rossmann-fold superfamily protein
OG0000124	Vum_04G02975	4	51424985	51426697	Short-chain dehydrogenase/reductase SDR(IPR002347)|Short-chain dehydrogenase/reductase, conserved site(IPR020904)|NAD(P)-binding domain superfamily(IPR036291)	AT5G06060	-	NAD(P)-binding Rossmann-fold superfamily protein
OG0000124	Vum_04G02976	4	51432086	51433998	Short-chain dehydrogenase/reductase SDR(IPR002347)|Short-chain dehydrogenase/reductase, conserved site(IPR020904)|NAD(P)-binding domain superfamily(IPR036291)	AT5G06060	-	NAD(P)-binding Rossmann-fold superfamily protein
OG0001605	Vum_04G03038	4	52054066	52055871	Cation/H+ exchanger(IPR006153)	AT2G13620	ATCHX15,CHX15	cation/hydrogen exchanger 15
OG0015045	Vum_04G03202	4	53399104	53404294	-	-	-	-
OG0000482	Vum_04G03263	4	53823093	53825378	UDP-glucuronosyl/UDP-glucosyltransferase(IPR002213)|UDP-glycosyltransferase family, conserved site(IPR035595)	AT4G15550	IAGLU	indole-3-acetate beta-D-glucosyltransferase
OG0000482	Vum_04G03282	4	53962584	53963482	UDP-glucuronosyl/UDP-glucosyltransferase(IPR002213)|UDP-glycosyltransferase family, conserved site(IPR035595)	AT4G14090	-	UDP-Glycosyltransferase superfamily protein
OG0015045	Vum_05G00010	5	95400	96473	-	-	-	-
OG0001637	Vum_05G00046	5	326533	329120	FAR1 DNA binding domain(IPR004330)|Zinc finger, PMZ-type(IPR006564)|Zinc finger, SWIM-type(IPR007527)|MULE transposase domain(IPR018289)	AT1G10240	FRS11	FAR1-related sequence 11
OG0000107	Vum_05G00112	5	838147	841125	Actin family(IPR004000)|Actin, conserved site(IPR004001)|Actin/actin-like conserved site(IPR020902)	AT3G12110	ACT11	actin-11
OG0000107	Vum_05G00113	5	842862	848102	Actin family(IPR004000)|Actin, conserved site(IPR004001)|Actin/actin-like conserved site(IPR020902)	AT3G12110	ACT11	actin-11
OG0000396	Vum_05G00215	5	1661710	1667964	Probable transposase, Ptta/En/Spm, plant(IPR004252)|Transposase-associated domain(IPR029480)	-	-	-
OG0015762	Vum_05G00300	5	2312745	2312993	-	-	-	-
OG0017237	Vum_05G00464	5	3757709	3758187	-	AT2G31260	APG9,ATAPG9	autophagy 9 (APG9)
OG0000627	Vum_05G00486	5	3964388	3965256	Ankyrin repeat-containing domain(IPR020683)|Ankyrin repeat-containing domain superfamily(IPR036770)	AT3G18670	-	Ankyrin repeat family protein
OG0000047	Vum_05G00491	5	4009026	4011854	Ribonuclease H-like superfamily(IPR012337)|Heat shock protein 70 family(IPR013126)|Heat shock protein 70, conserved site(IPR018181)|Heat shock protein 70kD, peptide-binding domain superfamily(IPR029047)|Heat shock protein 70kD, C-terminal domain superfamily(IPR029048)|Ribonuclease H superfamily(IPR036397)	AT1G16030	Hsp70b	heat shock protein 70B
OG0000104	Vum_05G00513	5	4246858	4252167	ABC transporter-like(IPR003439)|AAA+ ATPase domain(IPR003593)|ABC transporter type 1, transmembrane domain(IPR011527)|ABC transporter, conserved site(IPR017871)|P-loop containing nucleoside triphosphate hydrolase(IPR027417)|ABC transporter type 1, transmembrane domain superfamily(IPR036640)	AT4G18050	PGP9	P-glycoprotein 9
OG0000104	Vum_05G00514	5	4253898	4258363	ABC transporter-like(IPR003439)|AAA+ ATPase domain(IPR003593)|ABC transporter type 1, transmembrane domain(IPR011527)|ABC transporter, conserved site(IPR017871)|P-loop containing nucleoside triphosphate hydrolase(IPR027417)|ABC transporter type 1, transmembrane domain superfamily(IPR036640)	AT4G18050	PGP9	P-glycoprotein 9
OG0000393	Vum_05G00728	5	6351037	6354390	Oxoglutarate/iron-dependent dioxygenase(IPR005123)|Non-haem dioxygenase N-terminal domain(IPR026992)|Isopenicillin N synthase-like(IPR027443)	AT1G05010	EFE,ACO4,EAT1	ethylene-forming enzyme
OG0007157	Vum_05G00809	5	7088916	7089473	Ribosomal protein L5(IPR002132)|Ribosomal protein L5 domain superfamily(IPR022803)	ATMG00210	RPL5	ribosomal protein L5
OG0001052	Vum_05G00846	5	7369694	7372464	FAR1 DNA binding domain(IPR004330)|Zinc finger, PMZ-type(IPR006564)|Zinc finger, SWIM-type(IPR007527)|MULE transposase domain(IPR018289)	AT1G52520	FRS6	FAR1-related sequence 6
OG0001052	Vum_05G00847	5	7375134	7379112	FAR1 DNA binding domain(IPR004330)|Zinc finger, PMZ-type(IPR006564)|MULE transposase domain(IPR018289)	AT1G80010	FRS8	FAR1-related sequence 8
OG0015409	Vum_05G00966	5	8771999	8772439	-	-	-	-
OG0000208	Vum_05G00998	5	9052462	9054583	Neprosin(IPR004314)|Neprosin activation peptide(IPR025521)	AT2G44220	-	Protein of Unknown Function (DUF239)
OG0000308	Vum_05G01070	5	9790678	9792978	Peptidase S8/S53 domain(IPR000209)|Peptidase S8 propeptide/proteinase inhibitor I9(IPR010259)|Peptidase S8, subtilisin-related(IPR015500)|Peptidase S8, subtilisin, Ser-active site(IPR023828)|Cucumisin-like catalytic domain(IPR034197)|Peptidase S8/S53 domain superfamily(IPR036852)|Peptidase S8 propeptide/proteinase inhibitor I9 superfamily(IPR037045)	AT5G67360	ARA12	Subtilase family protein
OG0000133	Vum_05G01071	5	9798626	9803102	Transposase, MuDR, plant(IPR004332)|Zinc finger, PMZ-type(IPR006564)|Zinc finger, SWIM-type(IPR007527)|MULE transposase domain(IPR018289)	AT1G64260	-	MuDR family transposase
OG0000319	Vum_05G01108	5	10172577	10174720	Aldo/keto reductase(IPR020471)|NADP-dependent oxidoreductase domain(IPR023210)|NADP-dependent oxidoreductase domain superfamily(IPR036812)	AT1G60690	-	NAD(P)-linked oxidoreductase superfamily protein
OG0000319	Vum_05G01109	5	10176542	10179056	Aldo/keto reductase(IPR020471)|NADP-dependent oxidoreductase domain(IPR023210)|NADP-dependent oxidoreductase domain superfamily(IPR036812)	AT1G60690	-	NAD(P)-linked oxidoreductase superfamily protein
OG0000133	Vum_05G01110	5	10186832	10189120	Transposase, MuDR, plant(IPR004332)|Zinc finger, PMZ-type(IPR006564)|Zinc finger, SWIM-type(IPR007527)|MULE transposase domain(IPR018289)	AT1G64260	-	MuDR family transposase
OG0000319	Vum_05G01132	5	10377858	10380602	NADP-dependent oxidoreductase domain(IPR023210)|NADP-dependent oxidoreductase domain superfamily(IPR036812)	AT1G60690	-	NAD(P)-linked oxidoreductase superfamily protein
OG0000319	Vum_05G01133	5	10382107	10384899	NADP-dependent oxidoreductase domain(IPR023210)|NADP-dependent oxidoreductase domain superfamily(IPR036812)	AT1G60690	-	NAD(P)-linked oxidoreductase superfamily protein
OG0000319	Vum_05G01134	5	10388042	10392088	NADP-dependent oxidoreductase domain(IPR023210)|NADP-dependent oxidoreductase domain superfamily(IPR036812)	AT1G60690	-	NAD(P)-linked oxidoreductase superfamily protein
OG0001578	Vum_05G01174	5	10856202	10858191	-	-	-	-
OG0001392	Vum_05G01185	5	10984201	10985190	Short-chain dehydrogenase/reductase SDR(IPR002347)|NAD(P)-binding domain superfamily(IPR036291)	AT1G54870	-	NAD(P)-binding Rossmann-fold superfamily protein
OG0001392	Vum_05G01186	5	10988210	10989572	Short-chain dehydrogenase/reductase SDR(IPR002347)|Short-chain dehydrogenase/reductase, conserved site(IPR020904)|NAD(P)-binding domain superfamily(IPR036291)	AT1G54870	-	NAD(P)-binding Rossmann-fold superfamily protein
OG0001392	Vum_05G01212	5	11272552	11274376	Short-chain dehydrogenase/reductase SDR(IPR002347)|Short-chain dehydrogenase/reductase, conserved site(IPR020904)|NAD(P)-binding domain superfamily(IPR036291)	AT1G54870	-	NAD(P)-binding Rossmann-fold superfamily protein
OG0000085	Vum_05G01224	5	11341929	11342651	Reverse transcriptase domain(IPR000477)	ATMG00850	ORF107E	DNA/RNA polymerases superfamily protein
OG0003311	Vum_05G01225	5	11342661	11343959	Aspartic peptidase domain superfamily(IPR021109)	AT3G29750	-	Eukaryotic aspartyl protease family protein
OG0000812	Vum_05G01226	5	11343635	11344279	-	AT1G67020	-	unknown protein; FUNCTIONS IN: molecular_function unknown; INVOLVED IN: biological_process unknown; LOCATED IN: cellular_component unknown; EXPRESSED IN: leaf; Has 72 Blast hits to 72 proteins in 9 species: Archae - 0; Bacteria - 0; Metazoa - 0; Fungi - 0; Plants - 72; Viruses - 0; Other Eukaryotes - 0 (source: NCBI BLink).
OG0000057	Vum_05G01233	5	11465670	11473480	PLAT/LH2 domain(IPR001024)|Lipoxygenase, plant(IPR001246)|Lipoxygenase, C-terminal(IPR013819)|Lipoxygenase, iron binding site(IPR020833)|Lipoxygenase, domain 3(IPR027433)|Lipoxigenase, C-terminal domain superfamily(IPR036226)|PLAT/LH2 domain superfamily(IPR036392)	AT1G55020	LOX1,ATLOX1	lipoxygenase 1
OG0000661	Vum_05G01266	5	11854749	11857001	Pectinesterase, catalytic(IPR000070)|Pectinesterase inhibitor domain(IPR006501)|Pectin lyase fold/virulence factor(IPR011050)|Pectin lyase fold(IPR012334)|Pectinesterase, Tyr active site(IPR018040)|Pectinesterase, Asp active site(IPR033131)|Invertase/pectin methylesterase inhibitor domain superfamily(IPR035513)	AT5G27870	-	Plant invertase/pectin methylesterase inhibitor superfamily
OG0000176	Vum_05G01346	5	12817253	12819742	Cytochrome P450(IPR001128)|Cytochrome P450, E-class, group I(IPR002401)|Cytochrome P450, conserved site(IPR017972)|Cytochrome P450 superfamily(IPR036396)	AT5G05260	CYP79A2	cytochrome p450 79a2
OG0000176	Vum_05G01347	5	12854161	12856088	Cytochrome P450(IPR001128)|Cytochrome P450, E-class, group I(IPR002401)|Cytochrome P450, conserved site(IPR017972)|Cytochrome P450 superfamily(IPR036396)	AT4G39950	CYP79B2	cytochrome P450, family 79, subfamily B, polypeptide 2
OG0000176	Vum_05G01349	5	12879897	12881872	Cytochrome P450(IPR001128)|Cytochrome P450, E-class, group I(IPR002401)|Cytochrome P450, conserved site(IPR017972)|Cytochrome P450 superfamily(IPR036396)	AT4G39950	CYP79B2	cytochrome P450, family 79, subfamily B, polypeptide 2
OG0017237	Vum_05G01427	5	13959908	13960386	-	AT2G31260	APG9,ATAPG9	autophagy 9 (APG9)
OG0000812	Vum_05G01432	5	14017624	14018268	Retrotransposon gag domain(IPR005162)	AT1G67020	-	unknown protein; FUNCTIONS IN: molecular_function unknown; INVOLVED IN: biological_process unknown; LOCATED IN: cellular_component unknown; EXPRESSED IN: leaf; Has 72 Blast hits to 72 proteins in 9 species: Archae - 0; Bacteria - 0; Metazoa - 0; Fungi - 0; Plants - 72; Viruses - 0; Other Eukaryotes - 0 (source: NCBI BLink).
OG0000085	Vum_05G01433	5	14018763	14020787	Reverse transcriptase domain(IPR000477)|Aspartic peptidase, active site(IPR001969)|Aspartic peptidase domain superfamily(IPR021109)	ATMG00860	ORF158	DNA/RNA polymerases superfamily protein
OG0001077	Vum_05G01434	5	14020949	14021587	Integrase, catalytic core(IPR001584)|Ribonuclease H-like superfamily(IPR012337)|Ribonuclease H superfamily(IPR036397)	-	-	-
OG0006631	Vum_05G01530	5	15665728	15666440	-	-	-	-
OG0006631	Vum_05G01532	5	15712991	15718057	Leucine-rich repeat domain superfamily(IPR032675)	AT4G26090	RPS2	NB-ARC domain-containing disease resistance protein
OG0006631	Vum_05G01535	5	15816491	15838842	Leucine-rich repeat domain superfamily(IPR032675)	AT4G26090	RPS2	NB-ARC domain-containing disease resistance protein
OG0006631	Vum_05G01537	5	15958817	15961179	Leucine-rich repeat domain superfamily(IPR032675)	-	-	-
OG0006631	Vum_05G01538	5	15961367	15961989	-	-	-	-
OG0002480	Vum_05G01539	5	15985234	15985542	Domain of unknown function DUF4218(IPR025452)	-	-	-
OG0006631	Vum_05G01541	5	16031475	16036166	Leucine-rich repeat domain superfamily(IPR032675)	AT4G26090	RPS2	NB-ARC domain-containing disease resistance protein
OG0016651	Vum_05G01558	5	16364881	16365545	-	-	-	-
OG0000176	Vum_05G01603	5	17251454	17253525	Cytochrome P450(IPR001128)|Cytochrome P450, E-class, group I(IPR002401)|Cytochrome P450, conserved site(IPR017972)|Cytochrome P450 superfamily(IPR036396)	AT4G39950	CYP79B2	cytochrome P450, family 79, subfamily B, polypeptide 2
OG0015762	Vum_05G01630	5	17749466	17749714	-	-	-	-
OG0000438	Vum_05G01652	5	18133571	18134170	Aspartic peptidase domain superfamily(IPR021109)	-	-	-
OG0000438	Vum_05G01653	5	18134180	18134659	-	-	-	-
OG0016179	Vum_05G01655	5	18189625	18189964	-	AT5G06440	-	FUNCTIONS IN: molecular_function unknown; INVOLVED IN: biological_process unknown; LOCATED IN: mitochondrion; EXPRESSED IN: 22 plant structures; EXPRESSED DURING: 12 growth stages; BEST Arabidopsis thaliana protein match is: Polyketide cyclase/dehydrase and lipid transport superfamily protein (TAIR:AT3G11720.3).
OG0006631	Vum_05G01675	5	18397072	18397347	-	-	-	-
OG0000072	Vum_05G01686	5	18737948	18738532	-	AT5G41980	-	CONTAINS InterPro DOMAIN/s: Putative harbinger transposase-derived nuclease (InterPro:IPR006912); BEST Arabidopsis thaliana protein match is: unknown protein (TAIR:AT1G43722.1); Has 1807 Blast hits to 1807 proteins in 277 species: Archae - 0; Bacteria - 0; Metazoa - 736; Fungi - 347; Plants - 385; Viruses - 0; Other Eukaryotes - 339 (source: NCBI BLink).
OG0015044	Vum_05G01701	5	19437770	19438252	-	-	-	-
OG0015042	Vum_05G01738	5	20843326	20843585	Leucine-rich repeat domain superfamily(IPR032675)	AT1G72300	-	Leucine-rich receptor-like protein kinase family protein
OG0005863	Vum_05G01747	5	21322647	21322861	-	-	-	-
OG0016670	Vum_05G01749	5	21401424	21402761	-	-	-	-
OG0003276	Vum_05G01750	5	21408361	21408915	-	-	-	-
OG0000396	Vum_05G01752	5	21834373	21835020	-	-	-	-
OG0017256	Vum_05G01766	5	23202051	23202278	-	-	-	-
OG0015772	Vum_05G01773	5	23979951	23980166	-	-	-	-
OG0001001	Vum_05G01774	5	24208310	24208960	-	-	-	-
OG0016195	Vum_05G01781	5	25046896	25047219	-	-	-	-
OG0006631	Vum_05G01790	5	25733746	25740079	-	-	-	-
OG0015031	Vum_05G01794	5	25833552	25834156	Guanylate-binding protein, N-terminal(IPR015894)	AT5G46070	-	Guanylate-binding family protein
OG0000812	Vum_05G01806	5	26147824	26148618	Retrotransposon gag domain(IPR005162)	AT3G42723	-	aminoacyl-tRNA ligases;ATP binding;nucleotide binding
OG0016170	Vum_05G01811	5	26314624	26314954	Protein kinase-like domain superfamily(IPR011009)	AT4G32660	AME3	Protein kinase superfamily protein
OG0015044	Vum_05G01821	5	27031343	27034167	Retrotransposon gag domain(IPR005162)|Zinc finger, CCHC-type superfamily(IPR036875)	-	-	-
OG0001001	Vum_05G01822	5	27284097	27284553	-	-	-	-
OG0014958	Vum_05G01826	5	27470982	27471242	-	-	-	-
OG0002480	Vum_05G01828	5	27592603	27592911	Domain of unknown function DUF4218(IPR025452)	-	-	-
OG0015046	Vum_05G01833	5	27889321	27889931	Protein kinase-like domain superfamily(IPR011009)	AT1G16670	-	Protein kinase superfamily protein
OG0002685	Vum_05G01837	5	27993083	27993478	-	-	-	-
OG0015043	Vum_05G01838	5	28003864	28004076	-	-	-	-
OG0014759	Vum_05G01862	5	28803224	28803890	Aspartic peptidase, active site(IPR001969)|Chaperonin Cpn60/TCP-1 family(IPR002423)|Aspartic peptidase domain superfamily(IPR021109)|GroEL-like apical domain superfamily(IPR027409)|Peptidase family A1 domain(IPR033121)	AT3G03960	-	TCP-1/cpn60 chaperonin family protein
OG0000142	Vum_05G01875	5	30030175	30031104	Domain of unknown function DUF4218(IPR025452)	-	-	-
OG0005920	Vum_05G01883	5	30611670	30611903	-	AT1G67590	-	Remorin family protein
OG0014133	Vum_05G01889	5	30908960	30909175	-	-	-	-
OG0000142	Vum_05G01895	5	31385334	31385812	Domain of unknown function DUF4218(IPR025452)	-	-	-
OG0014385	Vum_05G01901	5	31620315	31620635	-	-	-	-
OG0014147	Vum_05G01905	5	31814512	31814678	-	AT5G47820	FRA1	P-loop containing nucleoside triphosphate hydrolases superfamily protein
OG0000119	Vum_05G01918	5	32334600	32338543	Protein kinase domain(IPR000719)|Bulb-type lectin domain(IPR001480)|Thaumatin(IPR001938)|Serine/threonine-protein kinase, active site(IPR008271)|Protein kinase-like domain superfamily(IPR011009)|Protein kinase, ATP binding site(IPR017441)|Thaumatin, conserved site(IPR017949)|Bulb-type lectin domain superfamily(IPR036426)|Osmotin/thaumatin-like superfamily(IPR037176)	AT5G60900	RLK1	receptor-like protein kinase 1
OG0000142	Vum_05G01923	5	32454138	32455067	Domain of unknown function DUF4218(IPR025452)	-	-	-
OG0000627	Vum_05G01965	5	33745470	33751968	Ankyrin repeat-containing domain(IPR020683)|Ankyrin repeat-containing domain superfamily(IPR036770)	-	-	-
OG0000627	Vum_05G01967	5	33812606	33834425	Ankyrin repeat-containing domain(IPR020683)|Ankyrin repeat-containing domain superfamily(IPR036770)	AT3G18670	-	Ankyrin repeat family protein
OG0004027	Vum_05G01971	5	33909214	33918763	Octanoyltransferase(IPR000544)|Biotinyl protein ligase (BPL) and lipoyl protein ligase (LPL), catalytic domain(IPR004143)|Octanoyltransferase, conserved site(IPR020605)	AT4G31050	-	Biotin/lipoate A/B protein ligase family
OG0000128	Vum_05G01982	5	34044738	34047249	Domain of unknown function DUF4220(IPR025315)	AT5G45540	-	Protein of unknown function (DUF594)
OG0000128	Vum_05G01984	5	34152228	34154968	Protein of unknown function DUF594(IPR007658)|Domain of unknown function DUF4220(IPR025315)	AT5G45530	-	Protein of unknown function (DUF594)
OG0000128	Vum_05G01991	5	34530245	34545582	Domain of unknown function DUF4220(IPR025315)	AT5G45470	-	Protein of unknown function (DUF594)
OG0002480	Vum_05G01995	5	34639592	34639894	Domain of unknown function DUF4218(IPR025452)	-	-	-
OG0002685	Vum_05G01996	5	34640499	34640894	-	-	-	-
OG0005920	Vum_05G02002	5	34734015	34734416	-	AT1G67590	-	Remorin family protein
OG0000128	Vum_05G02003	5	34743092	34747905	Protein of unknown function DUF594(IPR007658)|Domain of unknown function DUF4220(IPR025315)	AT5G45530	-	Protein of unknown function (DUF594)
OG0000128	Vum_05G02004	5	34847735	34852303	Domain of unknown function DUF4220(IPR025315)	AT5G45530	-	Protein of unknown function (DUF594)
OG0015047	Vum_05G02006	5	34863488	34865683	-	AT1G66980	SNC4	suppressor of npr1-1 constitutive 4
OG0000128	Vum_05G02007	5	35075053	35084890	Domain of unknown function DUF4220(IPR025315)	AT5G45470	-	Protein of unknown function (DUF594)
OG0000128	Vum_05G02008	5	35085297	35098044	Protein of unknown function DUF594(IPR007658)|Domain of unknown function DUF4220(IPR025315)	AT5G45540	-	Protein of unknown function (DUF594)
OG0000320	Vum_05G02039	5	35951931	35965385	FAR1 DNA binding domain(IPR004330)|Zinc finger, PMZ-type(IPR006564)|Zinc finger, SWIM-type(IPR007527)|COMM domain(IPR017920)|MULE transposase domain(IPR018289)	AT2G27110	FRS3	FAR1-related sequence 3
OG0015411	Vum_05G02083	5	37158663	37158962	-	AT5G20280	ATSPS1F,SPS1F	sucrose phosphate synthase 1F
OG0005519	Vum_05G02084	5	37172976	37173848	-	-	-	-
OG0000395	Vum_05G02085	5	37173864	37175910	Ulp1 protease family, C-terminal catalytic domain(IPR003653)	-	-	-
OG0000176	Vum_05G02086	5	37211120	37212851	Cytochrome P450(IPR001128)|Cytochrome P450, E-class, group I(IPR002401)|Cytochrome P450, conserved site(IPR017972)|Cytochrome P450 superfamily(IPR036396)	AT5G05260	CYP79A2	cytochrome p450 79a2
OG0015047	Vum_05G02087	5	37226624	37228866	PLC-like phosphodiesterase, TIM beta/alpha-barrel domain superfamily(IPR017946)|Glycerophosphodiester phosphodiesterase domain(IPR030395)	AT1G66980	SNC4	suppressor of npr1-1 constitutive 4
OG0000475	Vum_05G02094	5	37415170	37415724	MULE transposase domain(IPR018289)	AT1G49920	-	MuDR family transposase
OG0014645	Vum_05G02128	5	38248680	38249676	NAC domain(IPR003441)|NAC domain superfamily(IPR036093)	AT2G43000	anac042,NAC042	NAC domain containing protein 42
OG0000396	Vum_05G02138	5	38458273	38458999	Probable transposase, Ptta/En/Spm, plant(IPR004252)	-	-	-
OG0000575	Vum_06G00024	6	361466	363427	FAR1 DNA binding domain(IPR004330)|Zinc finger, PMZ-type(IPR006564)|Zinc finger, SWIM-type(IPR007527)|MULE transposase domain(IPR018289)	AT4G15090	FAR1	FRS (FAR1 Related Sequences) transcription factor family
OG0000119	Vum_06G00040	6	459795	462949	Protein kinase domain(IPR000719)|Serine-threonine/tyrosine-protein kinase, catalytic domain(IPR001245)|Bulb-type lectin domain(IPR001480)|Serine/threonine-protein kinase, active site(IPR008271)|Protein kinase-like domain superfamily(IPR011009)|Protein kinase, ATP binding site(IPR017441)|S-receptor-like serine/threonine-protein kinase(IPR024171)|Bulb-type lectin domain superfamily(IPR036426)	AT5G60900	RLK1	receptor-like protein kinase 1
OG0000028	Vum_06G00041	6	470208	474488	Glycoside hydrolase family 1(IPR001360)|Glycoside hydrolase superfamily(IPR017853)|Glycosyl hydrolases family 1, N-terminal conserved site(IPR033132)	AT5G44640	BGLU13	beta glucosidase 13
OG0000028	Vum_06G00043	6	482103	486858	Glycoside hydrolase family 1(IPR001360)|Glycoside hydrolase superfamily(IPR017853)|Glycosyl hydrolases family 1, N-terminal conserved site(IPR033132)	AT5G44640	BGLU13	beta glucosidase 13
OG0000489	Vum_06G00057	6	616502	619077	NAD-dependent epimerase/dehydratase(IPR001509)|NAD(P)-binding domain superfamily(IPR036291)	AT2G45400	BEN1	NAD(P)-binding Rossmann-fold superfamily protein
OG0015044	Vum_06G00097	6	1327449	1329303	-	-	-	-
OG0014416	Vum_06G00102	6	1402259	1406738	-	-	-	-
OG0014416	Vum_06G00103	6	1424319	1425196	-	-	-	-
OG0000208	Vum_06G00104	6	1449409	1451623	Neprosin(IPR004314)|Neprosin activation peptide(IPR025521)	AT2G44220	-	Protein of Unknown Function (DUF239)
OG0014416	Vum_06G00107	6	1521548	1521967	-	-	-	-
OG0015047	Vum_06G00114	6	1754837	1757033	-	AT1G66980	SNC4	suppressor of npr1-1 constitutive 4
OG0002431	Vum_06G00146	6	2259225	2264189	Ribosomal protein L27(IPR001684)|Ribosomal protein L27, conserved site(IPR018261)	AT5G15220	-	Ribosomal protein L27 family protein
OG0005097	Vum_06G00147	6	2300233	2302026	Serine-threonine/tyrosine-protein kinase, catalytic domain(IPR001245)|Tyrosine-protein kinase, active site(IPR008266)|Protein kinase-like domain superfamily(IPR011009)|LysM domain superfamily(IPR036779)	AT3G21630	CERK1,LYSMRLK1	chitin elicitor receptor kinase 1
OG0002911	Vum_06G00152	6	2367393	2373686	Tetratricopeptide-like helical domain superfamily(IPR011990)|Protein-only RNase P, C-terminal(IPR031595)|Pentacotripeptide-repeat region of PRORP(IPR033443)	AT2G16650	PRORP2	proteinaceous RNase P 2
OG0005097	Vum_06G00154	6	2432790	2434583	Serine-threonine/tyrosine-protein kinase, catalytic domain(IPR001245)|Tyrosine-protein kinase, active site(IPR008266)|Protein kinase-like domain superfamily(IPR011009)|LysM domain superfamily(IPR036779)	AT3G21630	CERK1,LYSMRLK1	chitin elicitor receptor kinase 1
OG0005546	Vum_06G00184	6	3100609	3102150	-	AT1G15780	-	unknown protein; BEST Arabidopsis thaliana protein match is: unknown protein (TAIR:AT2G10440.1); Has 103701 Blast hits to 43153 proteins in 1828 species: Archae - 30; Bacteria - 7385; Metazoa - 38639; Fungi - 11531; Plants - 7727; Viruses - 307; Other Eukaryotes - 38082 (source: NCBI BLink).
OG0005546	Vum_06G00185	6	3102928	3115763	-	-	-	-
OG0005546	Vum_06G00186	6	3116592	3117423	-	AT1G15780	-	unknown protein; BEST Arabidopsis thaliana protein match is: unknown protein (TAIR:AT2G10440.1); Has 103701 Blast hits to 43153 proteins in 1828 species: Archae - 30; Bacteria - 7385; Metazoa - 38639; Fungi - 11531; Plants - 7727; Viruses - 307; Other Eukaryotes - 38082 (source: NCBI BLink).
OG0005546	Vum_06G00187	6	3131863	3132369	-	AT1G15780	-	unknown protein; BEST Arabidopsis thaliana protein match is: unknown protein (TAIR:AT2G10440.1); Has 103701 Blast hits to 43153 proteins in 1828 species: Archae - 30; Bacteria - 7385; Metazoa - 38639; Fungi - 11531; Plants - 7727; Viruses - 307; Other Eukaryotes - 38082 (source: NCBI BLink).
OG0005546	Vum_06G00188	6	3171730	3173271	-	AT1G15780	-	unknown protein; BEST Arabidopsis thaliana protein match is: unknown protein (TAIR:AT2G10440.1); Has 103701 Blast hits to 43153 proteins in 1828 species: Archae - 30; Bacteria - 7385; Metazoa - 38639; Fungi - 11531; Plants - 7727; Viruses - 307; Other Eukaryotes - 38082 (source: NCBI BLink).
OG0005546	Vum_06G00189	6	3174039	3181274	-	-	-	-
OG0000475	Vum_06G00221	6	3796015	3796536	MULE transposase domain(IPR018289)	AT1G49920	-	MuDR family transposase
OG0000058	Vum_06G00232	6	3994161	3997232	NB-ARC(IPR002182)|P-loop containing nucleoside triphosphate hydrolase(IPR027417)|Leucine-rich repeat domain superfamily(IPR032675)|Virus X resistance protein-like, coiled-coil domain(IPR038005)	AT3G14470	-	NB-ARC domain-containing disease resistance protein
OG0000208	Vum_06G00236	6	4018791	4020274	Neprosin(IPR004314)|Neprosin activation peptide(IPR025521)	AT2G44220	-	Protein of Unknown Function (DUF239)
OG0000812	Vum_06G00255	6	4369546	4369878	-	-	-	-
OG0000889	Vum_06G00301	6	5419494	5420634	-	AT1G53190	-	RING/U-box superfamily protein
OG0000889	Vum_06G00302	6	5435784	5442061	Zinc finger, RING-type(IPR001841)|Zinc finger, RING/FYVE/PHD-type(IPR013083)	AT1G53190	-	RING/U-box superfamily protein
OG0015409	Vum_06G00323	6	5867605	5868045	-	-	-	-
OG0000552	Vum_06G00365	6	7187582	7200458	NB-ARC(IPR002182)|P-loop containing nucleoside triphosphate hydrolase(IPR027417)|Leucine-rich repeat domain superfamily(IPR032675)	AT4G27220	-	NB-ARC domain-containing disease resistance protein
OG0015046	Vum_06G00388	6	7902285	7902895	Protein kinase-like domain superfamily(IPR011009)	AT1G16670	-	Protein kinase superfamily protein
OG0016173	Vum_06G00391	6	8034058	8035091	Protein of unknown function DUF789(IPR008507)	AT1G17830	-	Protein of unknown function (DUF789)
OG0003265	Vum_06G00396	6	8160713	8161027	-	AT1G06530	-	Tropomyosin-related
OG0000395	Vum_06G00401	6	8256436	8256934	Ulp1 protease family, C-terminal catalytic domain(IPR003653)	-	-	-
OG0000320	Vum_06G00404	6	8356545	8365445	FAR1 DNA binding domain(IPR004330)|Zinc finger, PMZ-type(IPR006564)|Zinc finger, SWIM-type(IPR007527)|MULE transposase domain(IPR018289)	AT2G27110	FRS3	FAR1-related sequence 3
OG0015043	Vum_06G00407	6	8461029	8461241	-	-	-	-
OG0004027	Vum_06G00413	6	8597762	8598487	Octanoyltransferase(IPR000544)|Octanoyltransferase, conserved site(IPR020605)	AT4G31050	-	Biotin/lipoate A/B protein ligase family
OG0000262	Vum_06G00421	6	8871534	8872178	Domain of unknown function DUF4216(IPR025312)	-	-	-
OG0014147	Vum_06G00423	6	8961484	8961757	-	AT5G47820	FRA1	P-loop containing nucleoside triphosphate hydrolases superfamily protein
OG0000142	Vum_06G00432	6	9366274	9367203	Domain of unknown function DUF4218(IPR025452)	-	-	-
OG0000142	Vum_06G00445	6	9970064	9970993	Domain of unknown function DUF4218(IPR025452)	-	-	-
OG0003276	Vum_06G00489	6	11721498	11721793	-	-	-	-
OG0005863	Vum_06G00490	6	11763824	11764038	-	-	-	-
OG0001605	Vum_06G00491	6	11884303	11886968	-	AT2G13620	ATCHX15,CHX15	cation/hydrogen exchanger 15
OG0004099	Vum_06G00518	6	13294273	13299116	-	AT4G09680	CTC1,ATCTC1	conserved telomere maintenance component 1
OG0004099	Vum_06G00520	6	13364522	13370529	CST complex subunit CTC1, plant(IPR028262)	AT4G09680	CTC1,ATCTC1	conserved telomere maintenance component 1
OG0000085	Vum_06G00522	6	13373190	13375466	Reverse transcriptase domain(IPR000477)|Aspartic peptidase domain superfamily(IPR021109)	ATMG00860	ORF158	DNA/RNA polymerases superfamily protein
OG0004099	Vum_06G00525	6	13461249	13468844	-	AT4G09680	CTC1,ATCTC1	conserved telomere maintenance component 1
OG0004099	Vum_06G00526	6	13468855	13469669	-	AT4G09680	CTC1,ATCTC1	conserved telomere maintenance component 1
OG0004099	Vum_06G00530	6	13699581	13701775	CST complex subunit CTC1, plant(IPR028262)	AT4G09680	CTC1,ATCTC1	conserved telomere maintenance component 1
OG0004099	Vum_06G00531	6	13702054	13714581	-	AT4G09680	CTC1,ATCTC1	conserved telomere maintenance component 1
OG0014360	Vum_06G00532	6	13712826	13713002	Serine-threonine/tyrosine-protein kinase, catalytic domain(IPR001245)|Protein kinase-like domain superfamily(IPR011009)	AT3G45860	CRK4	cysteine-rich RLK (RECEPTOR-like protein kinase) 4
OG0015345	Vum_06G00533	6	13713302	13713718	Serine-threonine/tyrosine-protein kinase, catalytic domain(IPR001245)|Protein kinase-like domain superfamily(IPR011009)	AT4G21390	B120	S-locus lectin protein kinase family protein
OG0015345	Vum_06G00534	6	13713835	13714251	Serine-threonine/tyrosine-protein kinase, catalytic domain(IPR001245)|Protein kinase-like domain superfamily(IPR011009)	AT4G21390	B120	S-locus lectin protein kinase family protein
OG0015345	Vum_06G00535	6	13717675	13718276	Serine-threonine/tyrosine-protein kinase, catalytic domain(IPR001245)|Protein kinase-like domain superfamily(IPR011009)	AT1G11340	-	S-locus lectin protein kinase family protein
OG0014360	Vum_06G00536	6	13719109	13719673	Serine-threonine/tyrosine-protein kinase, catalytic domain(IPR001245)|Protein kinase-like domain superfamily(IPR011009)	AT3G45860	CRK4	cysteine-rich RLK (RECEPTOR-like protein kinase) 4
OG0004099	Vum_06G00537	6	13807510	13818005	CST complex subunit CTC1, plant(IPR028262)	AT4G09680	CTC1,ATCTC1	conserved telomere maintenance component 1
OG0000812	Vum_06G00547	6	14389763	14390308	Retrotransposon gag domain(IPR005162)	AT1G67020	-	unknown protein; FUNCTIONS IN: molecular_function unknown; INVOLVED IN: biological_process unknown; LOCATED IN: cellular_component unknown; EXPRESSED IN: leaf; Has 72 Blast hits to 72 proteins in 9 species: Archae - 0; Bacteria - 0; Metazoa - 0; Fungi - 0; Plants - 72; Viruses - 0; Other Eukaryotes - 0 (source: NCBI BLink).
OG0000085	Vum_06G00548	6	14391133	14391540	-	-	-	-
OG0000085	Vum_06G00549	6	14391629	14392072	Reverse transcriptase domain(IPR000477)	-	-	-
OG0012163	Vum_06G00550	6	14393103	14393486	-	-	-	-
OG0002911	Vum_06G00571	6	15844423	15904164	Tetratricopeptide-like helical domain superfamily(IPR011990)|Protein-only RNase P, C-terminal(IPR031595)|Pentacotripeptide-repeat region of PRORP(IPR033443)	AT2G16650	PRORP2	proteinaceous RNase P 2
OG0005605	Vum_06G00573	6	16007755	16010661	-	AT4G04190	-	unknown protein; Has 35 Blast hits to 35 proteins in 13 species: Archae - 0; Bacteria - 0; Metazoa - 0; Fungi - 0; Plants - 33; Viruses - 0; Other Eukaryotes - 2 (source: NCBI BLink).
OG0005605	Vum_06G00576	6	16032083	16034793	-	AT4G04190	-	unknown protein; Has 35 Blast hits to 35 proteins in 13 species: Archae - 0; Bacteria - 0; Metazoa - 0; Fungi - 0; Plants - 33; Viruses - 0; Other Eukaryotes - 2 (source: NCBI BLink).
OG0001077	Vum_06G00580	6	16198661	16199413	Ribonuclease H-like superfamily(IPR012337)|Ribonuclease H superfamily(IPR036397)	-	-	-
OG0015405	Vum_06G00583	6	16279431	16280371	-	-	-	-
OG0003265	Vum_06G00589	6	16656818	16657132	-	AT1G06530	-	Tropomyosin-related
OG0013926	Vum_06G00590	6	16879782	16881389	Retrotransposon gag domain(IPR005162)	-	-	-
OG0005519	Vum_06G00597	6	17337898	17341872	Ulp1 protease family, C-terminal catalytic domain(IPR003653)	AT2G04865	-	Aminotransferase-like, plant mobile domain family protein
OG0001077	Vum_06G00598	6	17345120	17345545	Ribonuclease H-like superfamily(IPR012337)|Ribonuclease H superfamily(IPR036397)	-	-	-
OG0000085	Vum_06G00599	6	17346209	17346797	Reverse transcriptase domain(IPR000477)	ATMG00860	ORF158	DNA/RNA polymerases superfamily protein
OG0005863	Vum_06G00603	6	17498861	17499075	-	-	-	-
OG0005863	Vum_06G00606	6	18205486	18205700	-	-	-	-
OG0000009	Vum_06G00637	6	19211510	19216020	Terpene synthase, N-terminal domain(IPR001906)|Terpene synthase, metal-binding domain(IPR005630)|Terpenoid cyclases/protein prenyltransferase alpha-alpha toroid(IPR008930)|Isoprenoid synthase domain superfamily(IPR008949)|Terpene cyclase-like 1, C-terminal domain(IPR034741)|Terpene synthase, N-terminal domain superfamily(IPR036965)	AT5G23960	ATTPS21,TPS21	terpene synthase 21
OG0000009	Vum_06G00639	6	19286817	19293428	Terpene synthase, N-terminal domain(IPR001906)|Terpene synthase, metal-binding domain(IPR005630)|Terpenoid cyclases/protein prenyltransferase alpha-alpha toroid(IPR008930)|Isoprenoid synthase domain superfamily(IPR008949)|Terpene cyclase-like 1, C-terminal domain(IPR034741)|Terpene synthase, N-terminal domain superfamily(IPR036965)	AT5G23960	ATTPS21,TPS21	terpene synthase 21
OG0000009	Vum_06G00640	6	19388594	19400926	Terpene synthase, N-terminal domain(IPR001906)|Terpene synthase, metal-binding domain(IPR005630)|Terpenoid cyclases/protein prenyltransferase alpha-alpha toroid(IPR008930)|Isoprenoid synthase domain superfamily(IPR008949)|Terpene cyclase-like 1, C-terminal domain(IPR034741)|Terpene synthase, N-terminal domain superfamily(IPR036965)	AT5G23960	ATTPS21,TPS21	terpene synthase 21
OG0000009	Vum_06G00641	6	19483775	19484461	Terpene synthase, N-terminal domain(IPR001906)|Terpenoid cyclases/protein prenyltransferase alpha-alpha toroid(IPR008930)|Isoprenoid synthase domain superfamily(IPR008949)|Terpene synthase, N-terminal domain superfamily(IPR036965)	AT4G16740	ATTPS03,TPS03	terpene synthase 03
OG0016664	Vum_06G00644	6	19680192	19680407	-	-	-	-
OG0016664	Vum_06G00645	6	19725523	19725738	-	-	-	-
OG0016664	Vum_06G00647	6	19760449	19760664	-	-	-	-
OG0012163	Vum_06G00650	6	19816140	19816937	-	ATMG00860	ORF158	DNA/RNA polymerases superfamily protein
OG0001077	Vum_06G00651	6	19817025	19817699	Integrase, catalytic core(IPR001584)|Ribonuclease H-like superfamily(IPR012337)|Ribonuclease H superfamily(IPR036397)	-	-	-
OG0000059	Vum_06G00655	6	19971635	19972204	Toll/interleukin-1 receptor homology (TIR) domain(IPR000157)|Toll/interleukin-1 receptor homology (TIR) domain superfamily(IPR035897)	AT5G36930	-	Disease resistance protein (TIR-NBS-LRR class) family
OG0000180	Vum_06G00656	6	19972795	19973754	NB-ARC(IPR002182)|P-loop containing nucleoside triphosphate hydrolase(IPR027417)|Winged helix DNA-binding domain superfamily(IPR036390)	AT5G17680	-	disease resistance protein (TIR-NBS-LRR class), putative
OG0000180	Vum_06G00657	6	19974550	19975257	Leucine-rich repeat domain superfamily(IPR032675)	AT5G38350	-	Disease resistance protein (NBS-LRR class) family
OG0005551	Vum_06G00662	6	20002473	20003129	Reverse transcriptase, RNA-dependent DNA polymerase(IPR013103)	AT4G23160	CRK8	cysteine-rich RLK (RECEPTOR-like protein kinase) 8
OG0013241	Vum_06G00665	6	20004176	20004736	Integrase, catalytic core(IPR001584)|Ribonuclease H-like superfamily(IPR012337)|GAG-pre-integrase domain(IPR025724)|Ribonuclease H superfamily(IPR036397)	-	-	-
OG0015410	Vum_06G00676	6	20309462	20309673	-	-	-	-
OG0000180	Vum_06G00685	6	20731359	20733597	Leucine-rich repeat domain superfamily(IPR032675)	AT5G17680	-	disease resistance protein (TIR-NBS-LRR class), putative
OG0000059	Vum_06G00686	6	20733651	20744868	Toll/interleukin-1 receptor homology (TIR) domain(IPR000157)|Toll/interleukin-1 receptor homology (TIR) domain superfamily(IPR035897)	AT5G36930	-	Disease resistance protein (TIR-NBS-LRR class) family
OG0000180	Vum_06G00700	6	21199054	21210450	Toll/interleukin-1 receptor homology (TIR) domain(IPR000157)|Leucine-rich repeat(IPR001611)|NB-ARC(IPR002182)|Leucine-rich repeat 3(IPR011713)|P-loop containing nucleoside triphosphate hydrolase(IPR027417)|Leucine-rich repeat domain superfamily(IPR032675)|Toll/interleukin-1 receptor homology (TIR) domain superfamily(IPR035897)	AT5G17680	-	disease resistance protein (TIR-NBS-LRR class), putative
OG0018270	Vum_06G00702	6	21204637	21205005	Purple acid phosphatase-like, N-terminal(IPR008963)	AT2G16430	PAP10,ATPAP10	purple acid phosphatase 10
OG0000180	Vum_06G00705	6	21335530	21341231	Toll/interleukin-1 receptor homology (TIR) domain(IPR000157)|Leucine-rich repeat(IPR001611)|NB-ARC(IPR002182)|Leucine-rich repeat 3(IPR011713)|P-loop containing nucleoside triphosphate hydrolase(IPR027417)|Leucine-rich repeat domain superfamily(IPR032675)|Toll/interleukin-1 receptor homology (TIR) domain superfamily(IPR035897)	AT5G17680	-	disease resistance protein (TIR-NBS-LRR class), putative
OG0000889	Vum_06G00711	6	21500223	21500381	-	-	-	-
OG0015405	Vum_06G00714	6	21648878	21649142	-	-	-	-
OG0002480	Vum_06G00730	6	22195625	22195933	Domain of unknown function DUF4218(IPR025452)	-	-	-
OG0015046	Vum_06G00734	6	22374299	22374452	-	AT5G65600	-	Concanavalin A-like lectin protein kinase family protein
OG0016659	Vum_06G00770	6	23550251	23550801	-	-	-	-
OG0015761	Vum_06G00771	6	23553022	23553276	-	-	-	-
OG0000208	Vum_06G00772	6	23568838	23622822	Neprosin(IPR004314)|Aldo/keto reductase, conserved site(IPR018170)|Neprosin activation peptide(IPR025521)|NADP-dependent oxidoreductase domain superfamily(IPR036812)	AT5G56530	-	Protein of Unknown Function (DUF239)
OG0000208	Vum_06G00774	6	23660454	23661961	Neprosin(IPR004314)|Neprosin activation peptide(IPR025521)	AT5G56530	-	Protein of Unknown Function (DUF239)
OG0000208	Vum_06G00778	6	23814325	23815707	Neprosin(IPR004314)	AT5G18460	-	Protein of Unknown Function (DUF239)
OG0000068	Vum_06G00802	6	24309093	24311247	Small GTPase superfamily(IPR001806)|Small GTP-binding protein domain(IPR005225)|P-loop containing nucleoside triphosphate hydrolase(IPR027417)	AT4G35020	ARAC3,ROP6,RHO1PS,ATROP6,RAC3	RAC-like 3
OG0016684	Vum_06G00816	6	24761909	24762266	-	-	-	-
OG0000180	Vum_06G00869	6	26016251	26026080	Toll/interleukin-1 receptor homology (TIR) domain(IPR000157)|NB-ARC(IPR002182)|P-loop containing nucleoside triphosphate hydrolase(IPR027417)|Leucine-rich repeat domain superfamily(IPR032675)|Toll/interleukin-1 receptor homology (TIR) domain superfamily(IPR035897)|Winged helix DNA-binding domain superfamily(IPR036390)	AT5G17680	-	disease resistance protein (TIR-NBS-LRR class), putative
OG0000085	Vum_06G00875	6	26085962	26086345	-	-	-	-
OG0000283	Vum_06G00883	6	26301456	26311802	-	AT1G03670	-	ankyrin repeat family protein
OG0000283	Vum_06G00884	6	26312445	26313041	PGG domain(IPR026961)	AT1G03670	-	ankyrin repeat family protein
OG0015205	Vum_06G00937	6	27363049	27363993	Integrase, catalytic core(IPR001584)|Ribonuclease H-like superfamily(IPR012337)|GAG-pre-integrase domain(IPR025724)|Ribonuclease H superfamily(IPR036397)	-	-	-
OG0013241	Vum_06G00972	6	27908795	27909508	Ribonuclease H-like superfamily(IPR012337)|GAG-pre-integrase domain(IPR025724)|Ribonuclease H superfamily(IPR036397)	-	-	-
OG0014385	Vum_06G01007	6	28541815	28542291	-	-	-	-
OG0014158	Vum_06G01122	6	30122775	30123350	-	-	-	-
OG0009099	Vum_06G01184	6	31043225	31043858	-	-	-	-
OG0009099	Vum_06G01185	6	31047342	31047994	-	-	-	-
OG0009099	Vum_06G01186	6	31062512	31062749	-	-	-	-
OG0009099	Vum_06G01187	6	31073832	31074368	-	-	-	-
OG0009099	Vum_06G01188	6	31085906	31086470	-	-	-	-
OG0016195	Vum_06G01214	6	31606162	31606485	-	-	-	-
OG0002501	Vum_06G01223	6	31694393	31694806	-	AT2G28410	-	unknown protein; Has 18 Blast hits to 18 proteins in 5 species: Archae - 0; Bacteria - 0; Metazoa - 0; Fungi - 0; Plants - 18; Viruses - 0; Other Eukaryotes - 0 (source: NCBI BLink).
OG0002319	Vum_06G01224	6	31696320	31697453	Transcription termination factor, mitochondrial/chloroplastic(IPR003690)|MTERF superfamily, mitochondrial/chloroplastic(IPR038538)	AT5G64950	-	Mitochondrial transcription termination factor family protein
OG0000289	Vum_06G01237	6	31796235	31801852	D-galactoside/L-rhamnose binding SUEL lectin domain(IPR000922)|Glycoside hydrolase, family 35(IPR001944)|Galactose-binding-like domain superfamily(IPR008979)|Glycoside hydrolase superfamily(IPR017853)|Glycoside hydrolase, family 35, conserved site(IPR019801)|Glycoside hydrolase 35, catalytic domain(IPR031330)	AT2G28470	BGAL8	beta-galactosidase 8
OG0000289	Vum_06G01246	6	31862468	31868605	D-galactoside/L-rhamnose binding SUEL lectin domain(IPR000922)|Glycoside hydrolase, family 35(IPR001944)|Galactose-binding-like domain superfamily(IPR008979)|Glycoside hydrolase superfamily(IPR017853)|Glycoside hydrolase, family 35, conserved site(IPR019801)|Glycoside hydrolase 35, catalytic domain(IPR031330)	AT2G28470	BGAL8	beta-galactosidase 8
OG0000289	Vum_06G01251	6	31889541	31894829	D-galactoside/L-rhamnose binding SUEL lectin domain(IPR000922)|Glycoside hydrolase, family 35(IPR001944)|Galactose-binding-like domain superfamily(IPR008979)|Glycoside hydrolase superfamily(IPR017853)|Glycoside hydrolase, family 35, conserved site(IPR019801)|Glycoside hydrolase 35, catalytic domain(IPR031330)	AT2G28470	BGAL8	beta-galactosidase 8
OG0000122	Vum_06G01328	6	32867198	32867715	Histone H2B(IPR000558)|Histone H2A/H2B/H3(IPR007125)|Histone-fold(IPR009072)	AT3G45980	H2B,HTB9	Histone superfamily protein
OG0000122	Vum_06G01330	6	32872194	32872652	Histone H2B(IPR000558)|Histone H2A/H2B/H3(IPR007125)|Histone-fold(IPR009072)	AT3G45980	H2B,HTB9	Histone superfamily protein
OG0000047	Vum_06G01342	6	32947365	32950980	Heat shock protein 70 family(IPR013126)|Heat shock protein 70, conserved site(IPR018181)|Heat shock protein 70kD, peptide-binding domain superfamily(IPR029047)|Heat shock protein 70kD, C-terminal domain superfamily(IPR029048)	AT3G12580	HSP70,ATHSP70	heat shock protein 70
OG0000107	Vum_06G01347	6	33024686	33027547	Actin family(IPR004000)|Actin, conserved site(IPR004001)|Actin/actin-like conserved site(IPR020902)	AT3G53750	ACT3	actin 3
OG0002403	Vum_06G01370	6	33204849	33206015	Mediator complex, subunit Med4(IPR019258)	AT5G02850	-	hydroxyproline-rich glycoprotein family protein
OG0002403	Vum_06G01371	6	33211358	33212524	Mediator complex, subunit Med4(IPR019258)	AT5G02850	-	hydroxyproline-rich glycoprotein family protein
OG0017128	Vum_06G01374	6	33224338	33226608	SANT/Myb domain(IPR001005)|Homeobox-like domain superfamily(IPR009057)	AT2G36960	TKI1	TSL-kinase interacting protein 1
OG0017128	Vum_06G01376	6	33267218	33269488	SANT/Myb domain(IPR001005)|Homeobox-like domain superfamily(IPR009057)	AT2G36960	TKI1	TSL-kinase interacting protein 1
OG0002403	Vum_06G01377	6	33281336	33284943	Mediator complex, subunit Med4(IPR019258)	AT5G02850	-	hydroxyproline-rich glycoprotein family protein
OG0002403	Vum_06G01378	6	33293899	33294864	Mediator complex, subunit Med4(IPR019258)	AT5G02850	-	hydroxyproline-rich glycoprotein family protein
OG0002403	Vum_06G01382	6	33325973	33327067	Mediator complex, subunit Med4(IPR019258)	AT5G02850	-	hydroxyproline-rich glycoprotein family protein
OG0017128	Vum_06G01385	6	33367092	33369105	SANT/Myb domain(IPR001005)|Homeobox-like domain superfamily(IPR009057)	AT2G36960	TKI1	TSL-kinase interacting protein 1
OG0002403	Vum_06G01386	6	33380992	33382158	Mediator complex, subunit Med4(IPR019258)	AT5G02850	-	hydroxyproline-rich glycoprotein family protein
OG0010530	Vum_06G01397	6	33470856	33471945	Short-chain dehydrogenase/reductase SDR(IPR002347)|NAD(P)-binding domain superfamily(IPR036291)	AT2G29150	-	NAD(P)-binding Rossmann-fold superfamily protein
OG0000124	Vum_06G01398	6	33485794	33488228	-	AT2G29260	-	NAD(P)-binding Rossmann-fold superfamily protein
OG0000124	Vum_06G01399	6	33490036	33490851	Short-chain dehydrogenase/reductase SDR(IPR002347)|Short-chain dehydrogenase/reductase, conserved site(IPR020904)|NAD(P)-binding domain superfamily(IPR036291)	AT5G06060	-	NAD(P)-binding Rossmann-fold superfamily protein
OG0010530	Vum_06G01400	6	33492222	33492628	-	AT2G29340	-	NAD-dependent epimerase/dehydratase family protein
OG0000124	Vum_06G01401	6	33496666	33497943	Short-chain dehydrogenase/reductase SDR(IPR002347)|Short-chain dehydrogenase/reductase, conserved site(IPR020904)|NAD(P)-binding domain superfamily(IPR036291)	AT5G06060	-	NAD(P)-binding Rossmann-fold superfamily protein
OG0000124	Vum_06G01402	6	33499716	33505835	Short-chain dehydrogenase/reductase SDR(IPR002347)|Short-chain dehydrogenase/reductase, conserved site(IPR020904)|NAD(P)-binding domain superfamily(IPR036291)	AT2G29150	-	NAD(P)-binding Rossmann-fold superfamily protein
OG0000124	Vum_06G01403	6	33534639	33536093	Short-chain dehydrogenase/reductase SDR(IPR002347)|Short-chain dehydrogenase/reductase, conserved site(IPR020904)|NAD(P)-binding domain superfamily(IPR036291)	AT2G29150	-	NAD(P)-binding Rossmann-fold superfamily protein
OG0000028	Vum_06G01446	6	33945568	33949541	Glycoside hydrolase family 1(IPR001360)|Glycoside hydrolase superfamily(IPR017853)|Glycosyl hydrolases family 1, N-terminal conserved site(IPR033132)	AT2G44480	BGLU17	beta glucosidase 17
OG0000028	Vum_06G01447	6	33950916	33954818	Glycoside hydrolase family 1(IPR001360)|Glycoside hydrolase superfamily(IPR017853)|Glycosyl hydrolases family 1, N-terminal conserved site(IPR033132)	AT5G44640	BGLU13	beta glucosidase 13
OG0000028	Vum_06G01448	6	33957267	33961266	Glycoside hydrolase family 1(IPR001360)|Glycoside hydrolase superfamily(IPR017853)|Glycosyl hydrolases family 1, N-terminal conserved site(IPR033132)	AT5G44640	BGLU13	beta glucosidase 13
OG0000028	Vum_06G01449	6	33975503	33978643	Glycoside hydrolase family 1(IPR001360)|Glycoside hydrolase superfamily(IPR017853)|Glycoside hydrolase family 1, active site(IPR018120)|Glycosyl hydrolases family 1, N-terminal conserved site(IPR033132)	AT5G44640	BGLU13	beta glucosidase 13
OG0000028	Vum_06G01450	6	33983542	33986345	Glycoside hydrolase family 1(IPR001360)|Glycoside hydrolase superfamily(IPR017853)|Glycoside hydrolase family 1, active site(IPR018120)	AT2G44450	BGLU15	beta glucosidase 15
OG0000028	Vum_06G01451	6	33993052	33995866	Glycoside hydrolase family 1(IPR001360)|Glycoside hydrolase superfamily(IPR017853)|Glycoside hydrolase family 1, active site(IPR018120)|Glycosyl hydrolases family 1, N-terminal conserved site(IPR033132)	AT2G44450	BGLU15	beta glucosidase 15
OG0000028	Vum_06G01452	6	34003393	34007496	Glycoside hydrolase family 1(IPR001360)|Glycoside hydrolase superfamily(IPR017853)|Glycoside hydrolase family 1, active site(IPR018120)|Glycosyl hydrolases family 1, N-terminal conserved site(IPR033132)	AT2G44480	BGLU17	beta glucosidase 17
OG0000028	Vum_06G01453	6	34015252	34018824	Glycoside hydrolase family 1(IPR001360)|Glycoside hydrolase superfamily(IPR017853)|Glycoside hydrolase family 1, active site(IPR018120)|Glycosyl hydrolases family 1, N-terminal conserved site(IPR033132)	AT2G44480	BGLU17	beta glucosidase 17
OG0015752	Vum_06G01651	6	35528570	35528929	-	AT1G55200	-	Protein kinase protein with adenine nucleotide alpha hydrolases-like domain
OG0015752	Vum_06G01652	6	35536551	35537411	-	AT3G13690	-	Protein kinase protein with adenine nucleotide alpha hydrolases-like domain
OG0000068	Vum_06G01658	6	35569493	35572674	Small GTPase superfamily(IPR001806)|Small GTP-binding protein domain(IPR005225)|P-loop containing nucleoside triphosphate hydrolase(IPR027417)	AT4G35020	ARAC3,ROP6,RHO1PS,ATROP6,RAC3	RAC-like 3
OG0000197	Vum_06G01786	6	36682197	36685285	NAD-dependent epimerase/dehydratase(IPR001509)|NAD(P)-binding domain superfamily(IPR036291)	AT5G19440	-	NAD(P)-binding Rossmann-fold superfamily protein
OG0000197	Vum_06G01787	6	36689507	36691470	NAD-dependent epimerase/dehydratase(IPR001509)|NAD(P)-binding domain superfamily(IPR036291)	AT1G51410	-	NAD(P)-binding Rossmann-fold superfamily protein
OG0000166	Vum_06G01788	6	36709782	36712106	NB-ARC(IPR002182)|P-loop containing nucleoside triphosphate hydrolase(IPR027417)|Leucine-rich repeat domain superfamily(IPR032675)|Virus X resistance protein-like, coiled-coil domain(IPR038005)	AT3G46530	RPP13	NB-ARC domain-containing disease resistance protein
OG0000166	Vum_06G01789	6	36719544	36721841	NB-ARC(IPR002182)|P-loop containing nucleoside triphosphate hydrolase(IPR027417)|Leucine-rich repeat domain superfamily(IPR032675)|Winged helix-like DNA-binding domain superfamily(IPR036388)|Virus X resistance protein-like, coiled-coil domain(IPR038005)	AT3G46530	RPP13	NB-ARC domain-containing disease resistance protein
OG0000166	Vum_06G01790	6	36733466	36735474	NB-ARC(IPR002182)|P-loop containing nucleoside triphosphate hydrolase(IPR027417)|Virus X resistance protein-like, coiled-coil domain(IPR038005)	AT3G46530	RPP13	NB-ARC domain-containing disease resistance protein
OG0000197	Vum_06G01791	6	36743197	36752136	NAD-dependent epimerase/dehydratase(IPR001509)|NAD(P)-binding domain superfamily(IPR036291)	AT5G19440	-	NAD(P)-binding Rossmann-fold superfamily protein
OG0007161	Vum_06G01806	6	36854281	36854475	Photosystem II PsbK(IPR003687)|Photosystem II PsbK superfamily(IPR037270)	ATCG00070	PSBK	photosystem II reaction center protein K precursor
OG0000142	Vum_06G01822	6	36940226	36949593	Transposon, En/Spm-like(IPR004242)|Domain of unknown function DUF4216(IPR025312)|Domain of unknown function DUF4218(IPR025452)	-	-	-
OG0000166	Vum_06G01866	6	37269781	37272871	NB-ARC(IPR002182)|P-loop containing nucleoside triphosphate hydrolase(IPR027417)|Leucine-rich repeat domain superfamily(IPR032675)|Virus X resistance protein-like, coiled-coil domain(IPR038005)	AT3G46530	RPP13	NB-ARC domain-containing disease resistance protein
OG0000166	Vum_06G01867	6	37276275	37279019	NB-ARC(IPR002182)|P-loop containing nucleoside triphosphate hydrolase(IPR027417)|Leucine-rich repeat domain superfamily(IPR032675)|Virus X resistance protein-like, coiled-coil domain(IPR038005)	AT3G46530	RPP13	NB-ARC domain-containing disease resistance protein
OG0000166	Vum_06G01881	6	37396620	37399418	NB-ARC(IPR002182)|P-loop containing nucleoside triphosphate hydrolase(IPR027417)|Leucine-rich repeat domain superfamily(IPR032675)|Virus X resistance protein-like, coiled-coil domain(IPR038005)	AT3G46530	RPP13	NB-ARC domain-containing disease resistance protein
OG0001052	Vum_07G00024	7	206390	208381	FAR1 DNA binding domain(IPR004330)|Zinc finger, PMZ-type(IPR006564)|Zinc finger, SWIM-type(IPR007527)|MULE transposase domain(IPR018289)	AT1G52520	FRS6	FAR1-related sequence 6
OG0000661	Vum_07G00061	7	456219	458653	Pectinesterase, catalytic(IPR000070)|Pectinesterase inhibitor domain(IPR006501)|Pectin lyase fold/virulence factor(IPR011050)|Pectin lyase fold(IPR012334)|Pectinesterase, Tyr active site(IPR018040)|Pectinesterase, Asp active site(IPR033131)|Invertase/pectin methylesterase inhibitor domain superfamily(IPR035513)	AT5G27870	-	Plant invertase/pectin methylesterase inhibitor superfamily
OG0015413	Vum_07G00096	7	736332	737323	Protein kinase-like domain superfamily(IPR011009)	AT4G24400	CIPK8,SnRK3.13,PKS11,ATCIPK8	CBL-interacting protein kinase 8
OG0000661	Vum_07G00104	7	776722	778584	Pectinesterase, catalytic(IPR000070)|Pectinesterase inhibitor domain(IPR006501)|Pectin lyase fold/virulence factor(IPR011050)|Pectin lyase fold(IPR012334)|Pectinesterase, Tyr active site(IPR018040)|Pectinesterase, Asp active site(IPR033131)|Invertase/pectin methylesterase inhibitor domain superfamily(IPR035513)	AT5G27870	-	Plant invertase/pectin methylesterase inhibitor superfamily
OG0000057	Vum_07G00276	7	2242709	2246168	PLAT/LH2 domain(IPR001024)|Lipoxygenase, plant(IPR001246)|Lipoxygenase, C-terminal(IPR013819)|Lipoxygenase, iron binding site(IPR020833)|Lipoxygenase, conserved site(IPR020834)|Lipoxygenase, domain 3(IPR027433)|Lipoxigenase, C-terminal domain superfamily(IPR036226)|PLAT/LH2 domain superfamily(IPR036392)	AT1G55020	LOX1,ATLOX1	lipoxygenase 1
OG0000057	Vum_07G00277	7	2247665	2251737	PLAT/LH2 domain(IPR001024)|Lipoxygenase, plant(IPR001246)|Lipoxygenase, C-terminal(IPR013819)|Lipoxygenase, iron binding site(IPR020833)|Lipoxygenase, conserved site(IPR020834)|Lipoxygenase, domain 3(IPR027433)|Lipoxigenase, C-terminal domain superfamily(IPR036226)|PLAT/LH2 domain superfamily(IPR036392)	AT1G55020	LOX1,ATLOX1	lipoxygenase 1
OG0000057	Vum_07G00278	7	2255975	2260650	PLAT/LH2 domain(IPR001024)|Lipoxygenase, plant(IPR001246)|Lipoxygenase, C-terminal(IPR013819)|Lipoxygenase, iron binding site(IPR020833)|Lipoxygenase, conserved site(IPR020834)|Lipoxygenase, domain 3(IPR027433)|Lipoxigenase, C-terminal domain superfamily(IPR036226)|PLAT/LH2 domain superfamily(IPR036392)	AT1G55020	LOX1,ATLOX1	lipoxygenase 1
OG0000057	Vum_07G00279	7	2276137	2280395	PLAT/LH2 domain(IPR001024)|Lipoxygenase, plant(IPR001246)|Lipoxygenase, C-terminal(IPR013819)|Lipoxygenase, iron binding site(IPR020833)|Lipoxygenase, conserved site(IPR020834)|Lipoxygenase, domain 3(IPR027433)|Lipoxigenase, C-terminal domain superfamily(IPR036226)|PLAT/LH2 domain superfamily(IPR036392)	AT1G55020	LOX1,ATLOX1	lipoxygenase 1
OG0000057	Vum_07G00283	7	2287787	2291749	PLAT/LH2 domain(IPR001024)|Lipoxygenase, plant(IPR001246)|Lipoxygenase, C-terminal(IPR013819)|Lipoxygenase, iron binding site(IPR020833)|Lipoxygenase, conserved site(IPR020834)|Lipoxygenase, domain 3(IPR027433)|Lipoxigenase, C-terminal domain superfamily(IPR036226)|PLAT/LH2 domain superfamily(IPR036392)	AT1G55020	LOX1,ATLOX1	lipoxygenase 1
OG0000028	Vum_07G00328	7	2672967	2676146	Glycoside hydrolase family 1(IPR001360)|Glycoside hydrolase superfamily(IPR017853)|Glycoside hydrolase family 1, active site(IPR018120)	AT3G60130	BGLU16	beta glucosidase 16
OG0000028	Vum_07G00330	7	2700135	2701208	Glycoside hydrolase family 1(IPR001360)|Glycoside hydrolase superfamily(IPR017853)|Glycoside hydrolase family 1, active site(IPR018120)	AT2G44480	BGLU17	beta glucosidase 17
OG0000028	Vum_07G00334	7	2743992	2748743	Glycoside hydrolase family 1(IPR001360)|Glycoside hydrolase superfamily(IPR017853)|Glycosyl hydrolases family 1, N-terminal conserved site(IPR033132)	AT2G44450	BGLU15	beta glucosidase 15
OG0015762	Vum_07G00346	7	2837521	2837769	-	-	-	-
OG0000575	Vum_07G00350	7	2858179	2863435	FAR1 DNA binding domain(IPR004330)|Zinc finger, PMZ-type(IPR006564)|Zinc finger, SWIM-type(IPR007527)|MULE transposase domain(IPR018289)	AT1G76320	FRS4	FAR1-related sequence 4
OG0000107	Vum_07G00406	7	3291694	3294383	Actin family(IPR004000)|Actin, conserved site(IPR004001)|Actin/actin-like conserved site(IPR020902)	AT3G53750	ACT3	actin 3
OG0000216	Vum_07G00412	7	3355621	3356393	Ribonuclease H-like superfamily(IPR012337)|hAT-like transposase, RNase-H fold(IPR025525)	AT3G42170	-	BED zinc finger ;hAT family dimerisation domain
OG0010824	Vum_07G00430	7	3507432	3512789	Harbinger transposase-derived nuclease domain(IPR027806)	AT3G55350	-	PIF / Ping-Pong family of plant transposases
OG0017315	Vum_07G00449	7	3703126	3703428	-	-	-	-
OG0000289	Vum_07G00482	7	4082450	4088301	D-galactoside/L-rhamnose binding SUEL lectin domain(IPR000922)|Glycoside hydrolase, family 35(IPR001944)|Galactose-binding-like domain superfamily(IPR008979)|Glycoside hydrolase superfamily(IPR017853)|Glycoside hydrolase, family 35, conserved site(IPR019801)|Glycoside hydrolase 35, catalytic domain(IPR031330)	AT2G28470	BGAL8	beta-galactosidase 8
OG0002501	Vum_07G00492	7	4187195	4188163	-	AT2G28410	-	unknown protein; Has 18 Blast hits to 18 proteins in 5 species: Archae - 0; Bacteria - 0; Metazoa - 0; Fungi - 0; Plants - 18; Viruses - 0; Other Eukaryotes - 0 (source: NCBI BLink).
OG0000418	Vum_07G00526	7	4647396	4647740	-	-	-	-
OG0016173	Vum_07G00531	7	4668367	4669400	Protein of unknown function DUF789(IPR008507)	AT1G17830	-	Protein of unknown function (DUF789)
OG0005605	Vum_07G00579	7	5266346	5268553	-	AT4G04190	-	unknown protein; Has 35 Blast hits to 35 proteins in 13 species: Archae - 0; Bacteria - 0; Metazoa - 0; Fungi - 0; Plants - 33; Viruses - 0; Other Eukaryotes - 2 (source: NCBI BLink).
OG0002911	Vum_07G00582	7	5284476	5288448	Tetratricopeptide-like helical domain superfamily(IPR011990)|Protein-only RNase P, C-terminal(IPR031595)|Pentacotripeptide-repeat region of PRORP(IPR033443)	AT2G16650	PRORP2	proteinaceous RNase P 2
OG0013926	Vum_07G00661	7	6197489	6198616	-	-	-	-
OG0000661	Vum_07G00789	7	7924160	7926723	Pectinesterase, catalytic(IPR000070)|Pectinesterase inhibitor domain(IPR006501)|Pectin lyase fold/virulence factor(IPR011050)|Pectin lyase fold(IPR012334)|Pectinesterase, Tyr active site(IPR018040)|Pectinesterase, Asp active site(IPR033131)|Invertase/pectin methylesterase inhibitor domain superfamily(IPR035513)	AT5G27870	-	Plant invertase/pectin methylesterase inhibitor superfamily
OG0000072	Vum_07G00799	7	8078195	8079625	Harbinger transposase-derived nuclease domain(IPR027806)	AT5G41980	-	CONTAINS InterPro DOMAIN/s: Putative harbinger transposase-derived nuclease (InterPro:IPR006912); BEST Arabidopsis thaliana protein match is: unknown protein (TAIR:AT1G43722.1); Has 1807 Blast hits to 1807 proteins in 277 species: Archae - 0; Bacteria - 0; Metazoa - 736; Fungi - 347; Plants - 385; Viruses - 0; Other Eukaryotes - 339 (source: NCBI BLink).
OG0000068	Vum_07G00820	7	8375722	8378423	Small GTPase superfamily(IPR001806)|Small GTP-binding protein domain(IPR005225)|P-loop containing nucleoside triphosphate hydrolase(IPR027417)	AT1G75840	ARAC5,ATGP3,ROP4,ATROP4	RAC-like GTP binding protein 5
OG0015761	Vum_07G00861	7	9013526	9013780	-	-	-	-
OG0016659	Vum_07G00862	7	9016001	9016551	-	-	-	-
OG0000085	Vum_07G00871	7	9158123	9161338	Reverse transcriptase domain(IPR000477)|Chromo/chromo shadow domain(IPR000953)|Integrase, catalytic core(IPR001584)|Ribonuclease H-like superfamily(IPR012337)|Chromo-like domain superfamily(IPR016197)|Ribonuclease H superfamily(IPR036397)	ATMG00860	ORF158	DNA/RNA polymerases superfamily protein
OG0000009	Vum_07G00907	7	9799213	9799492	Terpene synthase, N-terminal domain(IPR001906)|Terpenoid cyclases/protein prenyltransferase alpha-alpha toroid(IPR008930)|Isoprenoid synthase domain superfamily(IPR008949)|Terpene synthase, N-terminal domain superfamily(IPR036965)	AT2G24210	TPS10	terpene synthase 10
OG0000009	Vum_07G00908	7	9800268	9801540	Terpene synthase, metal-binding domain(IPR005630)|Isoprenoid synthase domain superfamily(IPR008949)|Terpene cyclase-like 1, C-terminal domain(IPR034741)	AT5G23960	ATTPS21,TPS21	terpene synthase 21
OG0016654	Vum_07G00909	7	9841129	9842282	CTP synthase, N-terminal(IPR017456)|P-loop containing nucleoside triphosphate hydrolase(IPR027417)	AT4G02120	-	CTP synthase family protein
OG0000009	Vum_07G00911	7	9855716	9857478	Terpene synthase, metal-binding domain(IPR005630)|Terpenoid cyclases/protein prenyltransferase alpha-alpha toroid(IPR008930)|Isoprenoid synthase domain superfamily(IPR008949)|Terpene cyclase-like 1, C-terminal domain(IPR034741)|Terpene synthase, N-terminal domain superfamily(IPR036965)	AT5G23960	ATTPS21,TPS21	terpene synthase 21
OG0000009	Vum_07G00912	7	9862212	9864780	Terpene synthase, N-terminal domain(IPR001906)|Terpene synthase, metal-binding domain(IPR005630)|Terpenoid cyclases/protein prenyltransferase alpha-alpha toroid(IPR008930)|Isoprenoid synthase domain superfamily(IPR008949)|Terpene cyclase-like 1, C-terminal domain(IPR034741)|Terpene synthase, N-terminal domain superfamily(IPR036965)	AT5G23960	ATTPS21,TPS21	terpene synthase 21
OG0000009	Vum_07G00913	7	9864806	9865105	Terpene synthase, metal-binding domain(IPR005630)|Isoprenoid synthase domain superfamily(IPR008949)	AT5G23960	ATTPS21,TPS21	terpene synthase 21
OG0000009	Vum_07G00915	7	9936360	9936674	Terpene synthase, N-terminal domain(IPR001906)|Terpenoid cyclases/protein prenyltransferase alpha-alpha toroid(IPR008930)|Terpene synthase, N-terminal domain superfamily(IPR036965)	AT2G24210	TPS10	terpene synthase 10
OG0000009	Vum_07G00916	7	9936801	9937674	Terpene synthase, metal-binding domain(IPR005630)|Terpenoid cyclases/protein prenyltransferase alpha-alpha toroid(IPR008930)|Isoprenoid synthase domain superfamily(IPR008949)|Terpene synthase, N-terminal domain superfamily(IPR036965)	AT5G23960	ATTPS21,TPS21	terpene synthase 21
OG0000009	Vum_07G00917	7	9937737	9938820	Terpene synthase, metal-binding domain(IPR005630)|Isoprenoid synthase domain superfamily(IPR008949)	AT5G23960	ATTPS21,TPS21	terpene synthase 21
OG0000009	Vum_07G00919	7	9970592	10017851	Terpene synthase, N-terminal domain(IPR001906)|Terpene synthase, metal-binding domain(IPR005630)|Terpenoid cyclases/protein prenyltransferase alpha-alpha toroid(IPR008930)|Isoprenoid synthase domain superfamily(IPR008949)|Terpene synthase, N-terminal domain superfamily(IPR036965)	AT5G23960	ATTPS21,TPS21	terpene synthase 21
OG0000262	Vum_07G00923	7	10049765	10049974	-	-	-	-
OG0000262	Vum_07G00924	7	10050104	10051053	Domain of unknown function DUF4218(IPR025452)	-	-	-
OG0000009	Vum_07G00928	7	10124245	10125961	Terpene synthase, metal-binding domain(IPR005630)|Isoprenoid synthase domain superfamily(IPR008949)|Terpene cyclase-like 1, C-terminal domain(IPR034741)	AT5G23960	ATTPS21,TPS21	terpene synthase 21
OG0016179	Vum_07G00953	7	10727973	10728311	-	AT5G06440	-	FUNCTIONS IN: molecular_function unknown; INVOLVED IN: biological_process unknown; LOCATED IN: mitochondrion; EXPRESSED IN: 22 plant structures; EXPRESSED DURING: 12 growth stages; BEST Arabidopsis thaliana protein match is: Polyketide cyclase/dehydrase and lipid transport superfamily protein (TAIR:AT3G11720.3).
OG0004115	Vum_07G00958	7	10806283	10806531	Protein transport protein SecG/Sec61-beta/Sbh(IPR016482)|Protein transport Sec61-beta/Sbh(IPR030671)	AT3G60540	-	Preprotein translocase Sec, Sec61-beta subunit protein
OG0013544	Vum_07G00977	7	11320975	11321331	NADH(IPR000440)|NADH(IPR038430)	ATMG00990	NAD3	NADH dehydrogenase 3
OG0000396	Vum_07G01025	7	12639920	12651771	-	-	-	-
OG0000396	Vum_07G01026	7	12651950	12653010	Probable transposase, Ptta/En/Spm, plant(IPR004252)	-	-	-
OG0002480	Vum_07G01028	7	12719975	12720283	Domain of unknown function DUF4218(IPR025452)	-	-	-
OG0000396	Vum_07G01057	7	14079767	14082373	Probable transposase, Ptta/En/Spm, plant(IPR004252)	-	-	-
OG0017328	Vum_07G01064	7	14348746	14349786	-	-	-	-
OG0005863	Vum_07G01068	7	14756403	14756617	-	-	-	-
OG0005863	Vum_07G01077	7	15469115	15469329	-	-	-	-
OG0001120	Vum_07G01081	7	16258734	16259012	Ulp1 protease family, C-terminal catalytic domain(IPR003653)	-	-	-
OG0015411	Vum_07G01088	7	16557811	16558441	-	AT5G20280	ATSPS1F,SPS1F	sucrose phosphate synthase 1F
OG0000028	Vum_07G01098	7	17147081	17150949	Glycoside hydrolase family 1(IPR001360)|Glycoside hydrolase superfamily(IPR017853)|Glycoside hydrolase family 1, active site(IPR018120)|Glycosyl hydrolases family 1, N-terminal conserved site(IPR033132)	AT5G42260	BGLU12	beta glucosidase 12
OG0000028	Vum_07G01099	7	17154861	17158987	Glycoside hydrolase family 1(IPR001360)|Glycoside hydrolase superfamily(IPR017853)|Glycoside hydrolase family 1, active site(IPR018120)|Glycosyl hydrolases family 1, N-terminal conserved site(IPR033132)	AT3G60130	BGLU16	beta glucosidase 16
OG0017261	Vum_07G01108	7	17546554	17547979	-	AT1G06820	CRTISO,CCR2	carotenoid isomerase
OG0000085	Vum_07G01116	7	17707490	17712090	Reverse transcriptase domain(IPR000477)|Integrase, catalytic core(IPR001584)|Ribonuclease H-like superfamily(IPR012337)|Aspartic peptidase domain superfamily(IPR021109)|Ribonuclease H superfamily(IPR036397)|Zinc finger, CCHC-type superfamily(IPR036875)	ATMG00860	ORF158	DNA/RNA polymerases superfamily protein
OG0017261	Vum_07G01122	7	17799683	17802601	FAD/NAD(P)-binding domain superfamily(IPR036188)	AT1G06820	CRTISO,CCR2	carotenoid isomerase
OG0017261	Vum_07G01124	7	17843259	17844683	FAD/NAD(P)-binding domain superfamily(IPR036188)	AT1G06820	CRTISO,CCR2	carotenoid isomerase
OG0006088	Vum_07G01127	7	17904088	17904648	RNA recognition motif domain(IPR000504)|Zinc finger, CCCH-type(IPR000571)|Nucleotide-binding alpha-beta plait domain superfamily(IPR012677)|RNA-binding domain superfamily(IPR035979)|Zinc finger, CCCH-type superfamily(IPR036855)	AT3G47120	-	RNA recognition motif (RRM)-containing protein
OG0015767	Vum_07G01128	7	17906048	17906320	-	-	-	-
OG0006088	Vum_07G01132	7	17953871	17955036	RNA recognition motif domain(IPR000504)|Zinc finger, CCCH-type(IPR000571)|Nucleotide-binding alpha-beta plait domain superfamily(IPR012677)|RNA-binding domain superfamily(IPR035979)|Zinc finger, CCCH-type superfamily(IPR036855)	AT3G47120	-	RNA recognition motif (RRM)-containing protein
OG0002685	Vum_07G01139	7	18155271	18155663	-	-	-	-
OG0000142	Vum_07G01140	7	18156091	18158038	Transposon, En/Spm-like(IPR004242)|Domain of unknown function DUF4218(IPR025452)	-	-	-
OG0002431	Vum_07G01144	7	18197579	18199043	Ribosomal protein L27(IPR001684)|Ribosomal protein L27, conserved site(IPR018261)	AT5G15220	-	Ribosomal protein L27 family protein
OG0002431	Vum_07G01153	7	18416645	18417611	Ribosomal protein L27(IPR001684)|Ribosomal protein L27, conserved site(IPR018261)	AT5G15220	-	Ribosomal protein L27 family protein
OG0002431	Vum_07G01157	7	18606028	18606432	-	AT5G15220	-	Ribosomal protein L27 family protein
OG0016169	Vum_07G01169	7	19121107	19121316	-	-	-	-
OG0004115	Vum_07G01173	7	19321133	19321381	Protein transport protein SecG/Sec61-beta/Sbh(IPR016482)|Protein transport Sec61-beta/Sbh(IPR030671)	AT3G60540	-	Preprotein translocase Sec, Sec61-beta subunit protein
OG0015406	Vum_07G01192	7	20251016	20251706	-	-	-	-
OG0000262	Vum_07G01194	7	20290464	20290673	-	-	-	-
OG0014385	Vum_07G01195	7	20311140	20311463	-	-	-	-
OG0015406	Vum_07G01196	7	20321191	20321693	-	-	-	-
OG0003265	Vum_07G01199	7	20545701	20548827	-	AT1G06530	-	Tropomyosin-related
OG0000009	Vum_07G01204	7	20611192	20617114	Terpene synthase, metal-binding domain(IPR005630)|Isoprenoid synthase domain superfamily(IPR008949)|Terpene cyclase-like 1, C-terminal domain(IPR034741)	AT5G23960	ATTPS21,TPS21	terpene synthase 21
OG0000009	Vum_07G01205	7	20684445	20686546	Terpene synthase, metal-binding domain(IPR005630)|Isoprenoid synthase domain superfamily(IPR008949)|Terpene cyclase-like 1, C-terminal domain(IPR034741)	AT5G23960	ATTPS21,TPS21	terpene synthase 21
OG0002480	Vum_07G01207	7	20726549	20726853	Domain of unknown function DUF4218(IPR025452)	-	-	-
OG0015042	Vum_07G01208	7	20731106	20731365	Leucine-rich repeat domain superfamily(IPR032675)	AT1G72300	-	Leucine-rich receptor-like protein kinase family protein
OG0000009	Vum_07G01209	7	20736043	20762648	Terpene synthase, N-terminal domain(IPR001906)|Terpene synthase, metal-binding domain(IPR005630)|Terpenoid cyclases/protein prenyltransferase alpha-alpha toroid(IPR008930)|Isoprenoid synthase domain superfamily(IPR008949)|Terpene cyclase-like 1, C-terminal domain(IPR034741)|Terpene synthase, N-terminal domain superfamily(IPR036965)	AT5G23960	ATTPS21,TPS21	terpene synthase 21
OG0016664	Vum_07G01213	7	20856889	20857104	-	-	-	-
OG0012163	Vum_07G01215	7	20879748	20880548	-	ATMG00860	ORF158	DNA/RNA polymerases superfamily protein
OG0001077	Vum_07G01216	7	20880636	20881310	Integrase, catalytic core(IPR001584)|Ribonuclease H-like superfamily(IPR012337)|Ribonuclease H superfamily(IPR036397)	-	-	-
OG0015405	Vum_07G01219	7	20930289	20931229	-	-	-	-
OG0000009	Vum_07G01220	7	20946261	20949715	Terpene synthase, N-terminal domain(IPR001906)|Terpene synthase, metal-binding domain(IPR005630)|Terpenoid cyclases/protein prenyltransferase alpha-alpha toroid(IPR008930)|Isoprenoid synthase domain superfamily(IPR008949)|Terpene cyclase-like 1, C-terminal domain(IPR034741)|Terpene synthase, N-terminal domain superfamily(IPR036965)	AT5G23960	ATTPS21,TPS21	terpene synthase 21
OG0016651	Vum_07G01221	7	20994094	20994475	-	-	-	-
OG0000059	Vum_07G01222	7	21034370	21037211	Toll/interleukin-1 receptor homology (TIR) domain(IPR000157)|Toll/interleukin-1 receptor homology (TIR) domain superfamily(IPR035897)	AT5G36930	-	Disease resistance protein (TIR-NBS-LRR class) family
OG0000180	Vum_07G01223	7	21037250	21037957	Leucine-rich repeat domain superfamily(IPR032675)	AT5G38350	-	Disease resistance protein (NBS-LRR class) family
OG0000395	Vum_07G01230	7	21231279	21232161	Ulp1 protease family, C-terminal catalytic domain(IPR003653)	-	-	-
OG0000180	Vum_07G01231	7	21235195	21239238	Toll/interleukin-1 receptor homology (TIR) domain(IPR000157)|NB-ARC(IPR002182)|P-loop containing nucleoside triphosphate hydrolase(IPR027417)|Leucine-rich repeat domain superfamily(IPR032675)|Toll/interleukin-1 receptor homology (TIR) domain superfamily(IPR035897)|Winged helix DNA-binding domain superfamily(IPR036390)	AT5G17680	-	disease resistance protein (TIR-NBS-LRR class), putative
OG0000180	Vum_07G01252	7	21901689	21906738	Toll/interleukin-1 receptor homology (TIR) domain(IPR000157)|NB-ARC(IPR002182)|P-loop containing nucleoside triphosphate hydrolase(IPR027417)|Leucine-rich repeat domain superfamily(IPR032675)|Toll/interleukin-1 receptor homology (TIR) domain superfamily(IPR035897)|Winged helix DNA-binding domain superfamily(IPR036390)	AT5G17680	-	disease resistance protein (TIR-NBS-LRR class), putative
OG0001120	Vum_07G01255	7	21921890	21923693	-	AT1G79380	-	Ca(2)-dependent phospholipid-binding protein (Copine) family
OG0000180	Vum_07G01262	7	22075510	22079468	Toll/interleukin-1 receptor homology (TIR) domain(IPR000157)|NB-ARC(IPR002182)|P-loop containing nucleoside triphosphate hydrolase(IPR027417)|Leucine-rich repeat domain superfamily(IPR032675)|Toll/interleukin-1 receptor homology (TIR) domain superfamily(IPR035897)|Winged helix DNA-binding domain superfamily(IPR036390)	AT5G17680	-	disease resistance protein (TIR-NBS-LRR class), putative
OG0000122	Vum_07G01263	7	22134171	22134701	Histone H2B(IPR000558)|Histone H2A/H2B/H3(IPR007125)|Histone-fold(IPR009072)	AT3G45980	H2B,HTB9	Histone superfamily protein
OG0006990	Vum_07G01271	7	22288839	22292771	Integrase, catalytic core(IPR001584)|Ribonuclease H-like superfamily(IPR012337)|Reverse transcriptase, RNA-dependent DNA polymerase(IPR013103)|Domain of unknown function DUF4219(IPR025314)|GAG-pre-integrase domain(IPR025724)|Ribonuclease H superfamily(IPR036397)|Zinc finger, CCHC-type superfamily(IPR036875)	AT4G23160	CRK8	cysteine-rich RLK (RECEPTOR-like protein kinase) 8
OG0017328	Vum_07G01272	7	22293501	22293878	-	-	-	-
OG0000575	Vum_07G01292	7	22641889	22650041	FAR1 DNA binding domain(IPR004330)|Zinc finger, PMZ-type(IPR006564)|Zinc finger, SWIM-type(IPR007527)|MULE transposase domain(IPR018289)	AT3G22170	FHY3	far-red elongated hypocotyls 3
OG0003465	Vum_07G01293	7	22719728	22719937	-	-	-	-
OG0003465	Vum_07G01294	7	22722618	22723122	-	-	-	-
OG0003465	Vum_07G01295	7	22746532	22750901	-	AT1G05430	-	unknown protein; Has 31 Blast hits to 31 proteins in 9 species: Archae - 0; Bacteria - 0; Metazoa - 0; Fungi - 0; Plants - 31; Viruses - 0; Other Eukaryotes - 0 (source: NCBI BLink).
OG0003465	Vum_07G01296	7	22765128	22789479	-	AT1G05430	-	unknown protein; Has 31 Blast hits to 31 proteins in 9 species: Archae - 0; Bacteria - 0; Metazoa - 0; Fungi - 0; Plants - 31; Viruses - 0; Other Eukaryotes - 0 (source: NCBI BLink).
OG0003465	Vum_07G01297	7	22791237	22798044	-	AT1G05430	-	unknown protein; Has 31 Blast hits to 31 proteins in 9 species: Archae - 0; Bacteria - 0; Metazoa - 0; Fungi - 0; Plants - 31; Viruses - 0; Other Eukaryotes - 0 (source: NCBI BLink).
OG0003465	Vum_07G01299	7	22864727	22868362	-	AT1G05430	-	unknown protein; Has 31 Blast hits to 31 proteins in 9 species: Archae - 0; Bacteria - 0; Metazoa - 0; Fungi - 0; Plants - 31; Viruses - 0; Other Eukaryotes - 0 (source: NCBI BLink).
OG0003465	Vum_07G01300	7	22882523	22885576	-	-	-	-
OG0003465	Vum_07G01301	7	22889379	22894477	-	AT1G05430	-	unknown protein; Has 31 Blast hits to 31 proteins in 9 species: Archae - 0; Bacteria - 0; Metazoa - 0; Fungi - 0; Plants - 31; Viruses - 0; Other Eukaryotes - 0 (source: NCBI BLink).
OG0015410	Vum_07G01304	7	22950408	22950619	-	-	-	-
OG0000116	Vum_07G01357	7	23879387	23881198	UDP-glucuronosyl/UDP-glucosyltransferase(IPR002213)|UDP-glycosyltransferase family, conserved site(IPR035595)	AT3G16520	UGT88A1	UDP-glucosyl transferase 88A1
OG0000116	Vum_07G01358	7	23891706	23894970	UDP-glucuronosyl/UDP-glucosyltransferase(IPR002213)|UDP-glycosyltransferase family, conserved site(IPR035595)	AT3G16520	UGT88A1	UDP-glucosyl transferase 88A1
OG0000116	Vum_07G01359	7	23907728	23911156	UDP-glucuronosyl/UDP-glucosyltransferase(IPR002213)|UDP-glycosyltransferase family, conserved site(IPR035595)	AT3G16520	UGT88A1	UDP-glucosyl transferase 88A1
OG0003311	Vum_07G01418	7	24805348	24806146	-	-	-	-
OG0000812	Vum_07G01419	7	24805844	24806401	Retrotransposon gag domain(IPR005162)	AT1G67020	-	unknown protein; FUNCTIONS IN: molecular_function unknown; INVOLVED IN: biological_process unknown; LOCATED IN: cellular_component unknown; EXPRESSED IN: leaf; Has 72 Blast hits to 72 proteins in 9 species: Archae - 0; Bacteria - 0; Metazoa - 0; Fungi - 0; Plants - 72; Viruses - 0; Other Eukaryotes - 0 (source: NCBI BLink).
OG0000036	Vum_07G01438	7	25193583	25194062	-	-	-	-
OG0000036	Vum_07G01440	7	25194478	25199788	Toll/interleukin-1 receptor homology (TIR) domain(IPR000157)|NB-ARC(IPR002182)|AAA+ ATPase domain(IPR003593)|P-loop containing nucleoside triphosphate hydrolase(IPR027417)|Leucine-rich repeat domain superfamily(IPR032675)|Toll/interleukin-1 receptor homology (TIR) domain superfamily(IPR035897)|Winged helix DNA-binding domain superfamily(IPR036390)	AT5G36930	-	Disease resistance protein (TIR-NBS-LRR class) family
OG0006990	Vum_07G01446	7	25252706	25254139	Integrase, catalytic core(IPR001584)|Ribonuclease H-like superfamily(IPR012337)|GAG-pre-integrase domain(IPR025724)|Ribonuclease H superfamily(IPR036397)	ATMG00710	ORF120	Polynucleotidyl transferase, ribonuclease H-like superfamily protein
OG0000028	Vum_07G01456	7	25363684	25369457	Glycoside hydrolase family 1(IPR001360)|Glycoside hydrolase superfamily(IPR017853)|Glycoside hydrolase family 1, active site(IPR018120)|Glycosyl hydrolases family 1, N-terminal conserved site(IPR033132)	AT2G44480	BGLU17	beta glucosidase 17
OG0015742	Vum_07G01462	7	25475825	25476305	Leucine-rich repeat domain superfamily(IPR032675)	AT4G33210	SLOMO	F-box family protein
OG0003465	Vum_07G01463	7	25505594	25508194	-	AT1G05430	-	unknown protein; Has 31 Blast hits to 31 proteins in 9 species: Archae - 0; Bacteria - 0; Metazoa - 0; Fungi - 0; Plants - 31; Viruses - 0; Other Eukaryotes - 0 (source: NCBI BLink).
OG0002773	Vum_07G01486	7	25971697	25976703	MoaA/nifB/pqqE, iron-sulphur binding, conserved site(IPR000385)|Elp3/MiaB/NifB(IPR006638)|Radical SAM(IPR007197)|Molybdenum cofactor synthesis C-terminal(IPR010505)|Molybdenum cofactor biosynthesis protein A(IPR013483)|Aldolase-type TIM barrel(IPR013785)|SPASM/twitch domain-containing(IPR034395)|Main SPASM domain-containing(IPR034481)	AT2G31955	CNX2	cofactor of nitrate reductase and xanthine dehydrogenase 2
OG0002773	Vum_07G01487	7	25989489	25996100	MoaA/nifB/pqqE, iron-sulphur binding, conserved site(IPR000385)|Elp3/MiaB/NifB(IPR006638)|Radical SAM(IPR007197)|Molybdenum cofactor synthesis C-terminal(IPR010505)|Molybdenum cofactor biosynthesis protein A(IPR013483)|Aldolase-type TIM barrel(IPR013785)|SPASM/twitch domain-containing(IPR034395)|Main SPASM domain-containing(IPR034481)	AT2G31955	CNX2	cofactor of nitrate reductase and xanthine dehydrogenase 2
OG0005654	Vum_07G01490	7	26027915	26030540	Zinc finger, RING-type(IPR001841)|Zinc finger, RING/FYVE/PHD-type(IPR013083)	AT3G60080	-	RING/U-box superfamily protein
OG0000283	Vum_07G01530	7	26692502	26700570	Ankyrin repeat-containing domain(IPR020683)|Ankyrin repeat-containing domain superfamily(IPR036770)	AT1G03670	-	ankyrin repeat family protein
OG0000283	Vum_07G01532	7	26716478	26732957	Ankyrin repeat(IPR002110)|Ankyrin repeat-containing domain(IPR020683)|PGG domain(IPR026961)|Ankyrin repeat-containing domain superfamily(IPR036770)	AT4G03500	-	Ankyrin repeat family protein
OG0003465	Vum_07G01561	7	27251458	27253901	-	AT1G05430	-	unknown protein; Has 31 Blast hits to 31 proteins in 9 species: Archae - 0; Bacteria - 0; Metazoa - 0; Fungi - 0; Plants - 31; Viruses - 0; Other Eukaryotes - 0 (source: NCBI BLink).
OG0015409	Vum_07G01597	7	27967164	27967604	-	-	-	-
OG0000085	Vum_07G01624	7	28293418	28294221	Aspartic peptidase domain superfamily(IPR021109)	-	-	-
OG0014157	Vum_07G01626	7	28305713	28306210	Pentatricopeptide repeat(IPR002885)|Tetratricopeptide-like helical domain superfamily(IPR011990)	AT5G08310	-	Tetratricopeptide repeat (TPR)-like superfamily protein
OG0004151	Vum_07G01628	7	28314426	28315390	Pentatricopeptide repeat(IPR002885)|Tetratricopeptide-like helical domain superfamily(IPR011990)	AT5G08310	-	Tetratricopeptide repeat (TPR)-like superfamily protein
OG0014157	Vum_07G01631	7	28327804	28328058	Pentatricopeptide repeat(IPR002885)|Tetratricopeptide-like helical domain superfamily(IPR011990)	AT5G08310	-	Tetratricopeptide repeat (TPR)-like superfamily protein
OG0004151	Vum_07G01634	7	28343714	28349616	Pentatricopeptide repeat(IPR002885)|Tetratricopeptide-like helical domain superfamily(IPR011990)	AT5G08310	-	Tetratricopeptide repeat (TPR)-like superfamily protein
OG0004151	Vum_07G01635	7	28356172	28357875	Pentatricopeptide repeat(IPR002885)|Tetratricopeptide-like helical domain superfamily(IPR011990)|Pentacotripeptide-repeat region of PRORP(IPR033443)	AT5G08310	-	Tetratricopeptide repeat (TPR)-like superfamily protein
OG0014157	Vum_07G01637	7	28367553	28367822	Tetratricopeptide-like helical domain superfamily(IPR011990)	AT5G08310	-	Tetratricopeptide repeat (TPR)-like superfamily protein
OG0014157	Vum_07G01638	7	28374735	28375232	Pentatricopeptide repeat(IPR002885)|Tetratricopeptide-like helical domain superfamily(IPR011990)	AT5G08310	-	Tetratricopeptide repeat (TPR)-like superfamily protein
OG0014157	Vum_07G01640	7	28386042	28386539	Pentatricopeptide repeat(IPR002885)|Tetratricopeptide-like helical domain superfamily(IPR011990)	AT5G08310	-	Tetratricopeptide repeat (TPR)-like superfamily protein
OG0004151	Vum_07G01642	7	28403200	28404204	Pentatricopeptide repeat(IPR002885)|Tetratricopeptide-like helical domain superfamily(IPR011990)	AT5G08310	-	Tetratricopeptide repeat (TPR)-like superfamily protein
OG0000030	Vum_07G01661	7	28680886	28682983	Oxoglutarate/iron-dependent dioxygenase(IPR005123)|Non-haem dioxygenase N-terminal domain(IPR026992)|Isopenicillin N synthase-like(IPR027443)	AT1G06620	-	2-oxoglutarate (2OG) and Fe(II)-dependent oxygenase superfamily protein
OG0000030	Vum_07G01662	7	28683668	28686158	-	AT1G06650	-	2-oxoglutarate (2OG) and Fe(II)-dependent oxygenase superfamily protein
OG0000030	Vum_07G01663	7	28693065	28695180	Oxoglutarate/iron-dependent dioxygenase(IPR005123)|Non-haem dioxygenase N-terminal domain(IPR026992)|Isopenicillin N synthase-like(IPR027443)	AT1G06620	-	2-oxoglutarate (2OG) and Fe(II)-dependent oxygenase superfamily protein
OG0002911	Vum_07G01728	7	29537043	29542132	Tetratricopeptide-like helical domain superfamily(IPR011990)|Protein-only RNase P, C-terminal(IPR031595)|Pentacotripeptide-repeat region of PRORP(IPR033443)	AT2G16650	PRORP2	proteinaceous RNase P 2
OG0005097	Vum_07G01748	7	29843661	29845460	Serine-threonine/tyrosine-protein kinase, catalytic domain(IPR001245)|Tyrosine-protein kinase, active site(IPR008266)|Protein kinase-like domain superfamily(IPR011009)|LysM domain superfamily(IPR036779)	AT3G21630	CERK1,LYSMRLK1	chitin elicitor receptor kinase 1
OG0005097	Vum_07G01749	7	29848309	29850108	Serine-threonine/tyrosine-protein kinase, catalytic domain(IPR001245)|Tyrosine-protein kinase, active site(IPR008266)|Protein kinase-like domain superfamily(IPR011009)|LysM domain superfamily(IPR036779)	AT3G21630	CERK1,LYSMRLK1	chitin elicitor receptor kinase 1
OG0002431	Vum_07G01773	7	30189141	30189797	Ribosomal protein L27(IPR001684)|Ribosomal protein L27, conserved site(IPR018261)	AT5G15220	-	Ribosomal protein L27 family protein
OG0003435	Vum_07G01817	7	30840844	30843912	Sas10/Utp3/C1D(IPR007146)	AT1G07840	-	Sas10/Utp3/C1D family
OG0006238	Vum_07G01835	7	30971007	30972601	Protein kinase domain(IPR000719)|Serine-threonine/tyrosine-protein kinase, catalytic domain(IPR001245)|Serine/threonine-protein kinase, active site(IPR008271)|Protein kinase-like domain superfamily(IPR011009)|Protein kinase, ATP binding site(IPR017441)|S-locus receptor kinase, C-terminal(IPR021820)	AT4G27300	-	S-locus lectin protein kinase family protein
OG0006238	Vum_07G01836	7	30979792	30980762	Protein kinase domain(IPR000719)|Serine-threonine/tyrosine-protein kinase, catalytic domain(IPR001245)|Serine/threonine-protein kinase, active site(IPR008271)|Protein kinase-like domain superfamily(IPR011009)|Protein kinase, ATP binding site(IPR017441)	AT4G27300	-	S-locus lectin protein kinase family protein
OG0006238	Vum_07G01838	7	31010131	31013779	Protein kinase domain(IPR000719)|S-locus glycoprotein domain(IPR000858)|Serine-threonine/tyrosine-protein kinase, catalytic domain(IPR001245)|Bulb-type lectin domain(IPR001480)|PAN/Apple domain(IPR003609)|Serine/threonine-protein kinase, active site(IPR008271)|Protein kinase-like domain superfamily(IPR011009)|Protein kinase, ATP binding site(IPR017441)|S-receptor-like serine/threonine-protein kin…	AT4G27300	-	S-locus lectin protein kinase family protein
OG0000197	Vum_07G01870	7	31347328	31351876	NAD-dependent epimerase/dehydratase(IPR001509)|NAD(P)-binding domain superfamily(IPR036291)	AT1G51410	-	NAD(P)-binding Rossmann-fold superfamily protein
OG0000197	Vum_07G01871	7	31355413	31356364	NAD-dependent epimerase/dehydratase(IPR001509)|NAD(P)-binding domain superfamily(IPR036291)	AT5G19440	-	NAD(P)-binding Rossmann-fold superfamily protein
OG0000197	Vum_07G01872	7	31361064	31364074	NAD-dependent epimerase/dehydratase(IPR001509)|NAD(P)-binding domain superfamily(IPR036291)	AT5G19440	-	NAD(P)-binding Rossmann-fold superfamily protein
OG0000197	Vum_07G01873	7	31381060	31384606	NAD-dependent epimerase/dehydratase(IPR001509)|NAD(P)-binding domain superfamily(IPR036291)	AT5G19440	-	NAD(P)-binding Rossmann-fold superfamily protein
OG0000197	Vum_07G01874	7	31394055	31395252	NAD-dependent epimerase/dehydratase(IPR001509)|NAD(P)-binding domain superfamily(IPR036291)	AT5G19440	-	NAD(P)-binding Rossmann-fold superfamily protein
OG0000197	Vum_07G01875	7	31403179	31404606	NAD-dependent epimerase/dehydratase(IPR001509)|NAD(P)-binding domain superfamily(IPR036291)	AT5G19440	-	NAD(P)-binding Rossmann-fold superfamily protein
OG0000197	Vum_07G01876	7	31413143	31416119	NAD-dependent epimerase/dehydratase(IPR001509)|NAD(P)-binding domain superfamily(IPR036291)	AT5G19440	-	NAD(P)-binding Rossmann-fold superfamily protein
OG0000197	Vum_07G01877	7	31422674	31427036	NAD-dependent epimerase/dehydratase(IPR001509)|NAD(P)-binding domain superfamily(IPR036291)	AT5G19440	-	NAD(P)-binding Rossmann-fold superfamily protein
OG0000119	Vum_08G00035	8	274826	277689	Protein kinase domain(IPR000719)|Bulb-type lectin domain(IPR001480)|Serine/threonine-protein kinase, active site(IPR008271)|Protein kinase-like domain superfamily(IPR011009)|S-receptor-like serine/threonine-protein kinase(IPR024171)|Bulb-type lectin domain superfamily(IPR036426)	AT5G60900	RLK1	receptor-like protein kinase 1
OG0010824	Vum_08G00101	8	852021	855515	Harbinger transposase-derived nuclease domain(IPR027806)	AT3G55350	-	PIF / Ping-Pong family of plant transposases
OG0004151	Vum_08G00145	8	1149482	1152923	Pentatricopeptide repeat(IPR002885)|Tetratricopeptide-like helical domain superfamily(IPR011990)|Pentacotripeptide-repeat region of PRORP(IPR033443)	AT5G08310	-	Tetratricopeptide repeat (TPR)-like superfamily protein
OG0000122	Vum_08G00168	8	1337479	1338473	Histone H2B(IPR000558)|Histone H2A/H2B/H3(IPR007125)|Histone-fold(IPR009072)	AT2G37470	-	Histone superfamily protein
OG0000575	Vum_08G00404	8	3613646	3618698	FAR1 DNA binding domain(IPR004330)|Zinc finger, PMZ-type(IPR006564)|Zinc finger, SWIM-type(IPR007527)|MULE transposase domain(IPR018289)	AT4G15090	FAR1	FRS (FAR1 Related Sequences) transcription factor family
OG0014147	Vum_08G00435	8	3876215	3877954	-	AT5G47820	FRA1	P-loop containing nucleoside triphosphate hydrolases superfamily protein
OG0006990	Vum_08G00469	8	4171486	4171935	-	-	-	-
OG0000057	Vum_08G00506	8	4539649	4546289	PLAT/LH2 domain(IPR001024)|Lipoxygenase, plant(IPR001246)|Lipoxygenase, C-terminal(IPR013819)|Lipoxygenase, conserved site(IPR020834)|Lipoxygenase, domain 3(IPR027433)|Lipoxigenase, C-terminal domain superfamily(IPR036226)|PLAT/LH2 domain superfamily(IPR036392)	AT3G22400	LOX5	PLAT/LH2 domain-containing lipoxygenase family protein
OG0000057	Vum_08G00508	8	4559116	4564041	PLAT/LH2 domain(IPR001024)|Lipoxygenase, plant(IPR001246)|Lipoxygenase, C-terminal(IPR013819)|Lipoxygenase, iron binding site(IPR020833)|Lipoxygenase, conserved site(IPR020834)|Lipoxygenase, domain 3(IPR027433)|Lipoxigenase, C-terminal domain superfamily(IPR036226)|PLAT/LH2 domain superfamily(IPR036392)	AT3G22400	LOX5	PLAT/LH2 domain-containing lipoxygenase family protein
OG0000319	Vum_08G00562	8	5170039	5173758	NADP-dependent oxidoreductase domain(IPR023210)|NADP-dependent oxidoreductase domain superfamily(IPR036812)	AT1G60710	ATB2	NAD(P)-linked oxidoreductase superfamily protein
OG0002400	Vum_08G00655	8	6089207	6090690	Cytochrome P450(IPR001128)|Cytochrome P450, E-class, group I(IPR002401)|Cytochrome P450 superfamily(IPR036396)	AT5G52400	CYP715A1	cytochrome P450, family 715, subfamily A, polypeptide 1
OG0002400	Vum_08G00656	8	6090773	6091204	Cytochrome P450(IPR001128)|Cytochrome P450, E-class, group I(IPR002401)|Cytochrome P450, conserved site(IPR017972)|Cytochrome P450 superfamily(IPR036396)	AT5G52400	CYP715A1	cytochrome P450, family 715, subfamily A, polypeptide 1
OG0002400	Vum_08G00657	8	6104201	6106204	-	AT5G52400	CYP715A1	cytochrome P450, family 715, subfamily A, polypeptide 1
OG0000395	Vum_08G00671	8	6259825	6263199	Ulp1 protease family, C-terminal catalytic domain(IPR003653)	AT4G00690	ULP1B	UB-like protease 1B
OG0017243	Vum_08G00709	8	6619468	6621682	Glycosyl hydrolase, family 13, catalytic domain(IPR006047)|Glycoside hydrolase superfamily(IPR017853)	AT3G20440	EMB2729,BE1	Alpha amylase family protein
OG0000056	Vum_08G00796	8	7651829	7654959	Cytochrome P450(IPR001128)|Cytochrome P450, E-class, group I(IPR002401)|Cytochrome P450, conserved site(IPR017972)|Cytochrome P450 superfamily(IPR036396)	AT2G45560	CYP76C1	cytochrome P450, family 76, subfamily C, polypeptide 1
OG0017256	Vum_08G00963	8	9846077	9846304	-	-	-	-
OG0000122	Vum_08G00971	8	9943462	9944251	Histone H2B(IPR000558)|Histone H2A/H2B/H3(IPR007125)|Histone-fold(IPR009072)	AT2G37470	-	Histone superfamily protein
OG0000122	Vum_08G00972	8	9952908	9953318	Histone H2B(IPR000558)|Histone H2A/H2B/H3(IPR007125)|Histone-fold(IPR009072)	AT2G37470	-	Histone superfamily protein
OG0000533	Vum_08G01095	8	11362779	11366811	Zeta toxin domain(IPR010488)|P-loop containing nucleoside triphosphate hydrolase(IPR027417)	AT1G04280	-	P-loop containing nucleoside triphosphate hydrolases superfamily protein
OG0000533	Vum_08G01104	8	11438825	11443398	Zeta toxin domain(IPR010488)|P-loop containing nucleoside triphosphate hydrolase(IPR027417)	AT1G04280	-	P-loop containing nucleoside triphosphate hydrolases superfamily protein
OG0000533	Vum_08G01105	8	11446695	11453378	Zeta toxin domain(IPR010488)|P-loop containing nucleoside triphosphate hydrolase(IPR027417)	AT1G06750	-	P-loop containing nucleoside triphosphate hydrolases superfamily protein
OG0000308	Vum_08G01241	8	12997493	12999784	Peptidase S8/S53 domain(IPR000209)|Peptidase S8 propeptide/proteinase inhibitor I9(IPR010259)|Peptidase S8, subtilisin-related(IPR015500)|Peptidase S8, subtilisin, Ser-active site(IPR023828)|Cucumisin-like catalytic domain(IPR034197)|Peptidase S8/S53 domain superfamily(IPR036852)|Peptidase S8 propeptide/proteinase inhibitor I9 superfamily(IPR037045)	AT5G67090	-	Subtilisin-like serine endopeptidase family protein
OG0000133	Vum_08G01285	8	13545849	13550042	Transposase, MuDR, plant(IPR004332)|Zinc finger, PMZ-type(IPR006564)|Zinc finger, SWIM-type(IPR007527)|MULE transposase domain(IPR018289)	AT1G64260	-	MuDR family transposase
OG0001392	Vum_08G01361	8	14326316	14328277	Short-chain dehydrogenase/reductase SDR(IPR002347)|Short-chain dehydrogenase/reductase, conserved site(IPR020904)|NAD(P)-binding domain superfamily(IPR036291)	AT1G54870	-	NAD(P)-binding Rossmann-fold superfamily protein
OG0000057	Vum_08G01372	8	14410713	14416556	PLAT/LH2 domain(IPR001024)|Lipoxygenase, plant(IPR001246)|Lipoxygenase, C-terminal(IPR013819)|Lipoxygenase, iron binding site(IPR020833)|Lipoxygenase, conserved site(IPR020834)|Lipoxygenase, domain 3(IPR027433)|Lipoxigenase, C-terminal domain superfamily(IPR036226)|PLAT/LH2 domain superfamily(IPR036392)	AT1G55020	LOX1,ATLOX1	lipoxygenase 1
OG0000661	Vum_08G01398	8	14723139	14725243	Pectinesterase, catalytic(IPR000070)|Pectinesterase inhibitor domain(IPR006501)|Pectin lyase fold/virulence factor(IPR011050)|Pectin lyase fold(IPR012334)|Pectinesterase, Asp active site(IPR033131)|Invertase/pectin methylesterase inhibitor domain superfamily(IPR035513)	AT5G27870	-	Plant invertase/pectin methylesterase inhibitor superfamily
OG0013107	Vum_08G01409	8	14883361	14885669	Kinesin motor domain(IPR001752)|P-loop containing nucleoside triphosphate hydrolase(IPR027417)|Kinesin motor domain superfamily(IPR036961)	AT5G27000	ATK4,KATD	kinesin 4
OG0000133	Vum_08G01470	8	15574435	15578093	PB1 domain(IPR000270)|Transposase, MuDR, plant(IPR004332)|Zinc finger, PMZ-type(IPR006564)|Zinc finger, SWIM-type(IPR007527)|MULE transposase domain(IPR018289)	AT1G64260	-	MuDR family transposase
OG0000395	Vum_08G01519	8	16103360	16103971	-	-	-	-
OG0000104	Vum_08G01523	8	16143494	16150472	ABC transporter-like(IPR003439)|AAA+ ATPase domain(IPR003593)|ABC transporter type 1, transmembrane domain(IPR011527)|ABC transporter, conserved site(IPR017871)|P-loop containing nucleoside triphosphate hydrolase(IPR027417)|ABC transporter type 1, transmembrane domain superfamily(IPR036640)	AT1G02520	PGP11	P-glycoprotein 11
OG0017237	Vum_08G01606	8	17263465	17264261	-	-	-	-
OG0000047	Vum_08G01639	8	17774482	17777781	Heat shock protein 70 family(IPR013126)|Heat shock protein 70, conserved site(IPR018181)|Heat shock protein 70kD, peptide-binding domain superfamily(IPR029047)|Heat shock protein 70kD, C-terminal domain superfamily(IPR029048)	AT5G02500	HSC70-1,HSP70-1,AT-HSC70-1,HSC70	heat shock cognate protein 70-1
OG0000122	Vum_08G01647	8	17876064	17876788	Histone H2B(IPR000558)|Histone H2A/H2B/H3(IPR007125)|Histone-fold(IPR009072)	AT2G37470	-	Histone superfamily protein
OG0000533	Vum_08G01751	8	19379193	19382936	-	AT1G06750	-	P-loop containing nucleoside triphosphate hydrolases superfamily protein
OG0005551	Vum_08G01753	8	19392445	19393356	Reverse transcriptase, RNA-dependent DNA polymerase(IPR013103)	AT4G23160	CRK8	cysteine-rich RLK (RECEPTOR-like protein kinase) 8
OG0014759	Vum_08G01804	8	20320678	20321591	Aspartic peptidase A1 family(IPR001461)|Aspartic peptidase, active site(IPR001969)|Chaperonin Cpn60/TCP-1 family(IPR002423)|Aspartic peptidase domain superfamily(IPR021109)|GroEL-like apical domain superfamily(IPR027409)|Peptidase family A1 domain(IPR033121)	AT1G11910	APA1,ATAPA1	aspartic proteinase A1
OG0004115	Vum_08G01886	8	21821164	21821412	Protein transport protein SecG/Sec61-beta/Sbh(IPR016482)|Protein transport Sec61-beta/Sbh(IPR030671)	AT3G60540	-	Preprotein translocase Sec, Sec61-beta subunit protein
OG0000582	Vum_08G01888	8	21938007	21938623	Glutaredoxin(IPR002109)|Glutaredoxin-like, plant II(IPR011905)|Glutaredoxin subgroup(IPR014025)|Thioredoxin-like superfamily(IPR036249)	AT1G03020	-	Thioredoxin superfamily protein
OG0017299	Vum_08G01892	8	21996461	21996949	-	AT5G53570	-	Ypt/Rab-GAP domain of gyp1p superfamily protein
OG0016179	Vum_08G01898	8	22159925	22160263	-	AT5G06440	-	FUNCTIONS IN: molecular_function unknown; INVOLVED IN: biological_process unknown; LOCATED IN: mitochondrion; EXPRESSED IN: 22 plant structures; EXPRESSED DURING: 12 growth stages; BEST Arabidopsis thaliana protein match is: Polyketide cyclase/dehydrase and lipid transport superfamily protein (TAIR:AT3G11720.3).
OG0002480	Vum_08G01905	8	22416764	22417066	Domain of unknown function DUF4218(IPR025452)	-	-	-
OG0016170	Vum_08G01906	8	22418753	22419083	Protein kinase domain(IPR000719)|Serine/threonine-protein kinase, active site(IPR008271)|Protein kinase-like domain superfamily(IPR011009)	AT4G32660	AME3	Protein kinase superfamily protein
OG0004961	Vum_08G01914	8	22681511	22681799	-	AT3G61220	-	NAD(P)-binding Rossmann-fold superfamily protein
OG0001120	Vum_08G01944	8	23497067	23497916	-	-	-	-
OG0013107	Vum_08G01954	8	23811630	23813661	Kinesin motor domain(IPR001752)|P-loop containing nucleoside triphosphate hydrolase(IPR027417)|Kinesin motor domain superfamily(IPR036961)	AT2G47500	-	P-loop nucleoside triphosphate hydrolases superfamily protein with CH (Calponin Homology) domain
OG0016072	Vum_08G01956	8	23838312	23838530	-	-	-	-
OG0017304	Vum_08G01962	8	24052876	24054973	-	-	-	-
OG0017299	Vum_08G02013	8	25667027	25667514	-	AT5G53570	-	Ypt/Rab-GAP domain of gyp1p superfamily protein
OG0000396	Vum_08G02021	8	25985146	25985796	-	-	-	-
OG0000142	Vum_08G02037	8	26810370	26811071	Domain of unknown function DUF4218(IPR025452)	-	-	-
OG0016169	Vum_08G02038	8	26853015	26853224	-	-	-	-
OG0016170	Vum_08G02043	8	27216196	27216526	Protein kinase domain(IPR000719)|Serine/threonine-protein kinase, active site(IPR008271)|Protein kinase-like domain superfamily(IPR011009)	AT4G32660	AME3	Protein kinase superfamily protein
OG0005863	Vum_08G02047	8	27670397	27670611	-	-	-	-
OG0014431	Vum_08G02061	8	28778090	28778392	-	-	-	-
OG0000475	Vum_08G02066	8	29302226	29303002	-	-	-	-
OG0003265	Vum_08G02067	8	29369453	29369912	-	-	-	-
OG0015044	Vum_08G02071	8	30105182	30105811	Retrotransposon gag domain(IPR005162)	-	-	-
OG0015044	Vum_08G02077	8	30829151	30830953	Retrotransposon gag domain(IPR005162)|Zinc finger, CCHC-type superfamily(IPR036875)	-	-	-
OG0000142	Vum_08G02081	8	31261450	31262379	Domain of unknown function DUF4218(IPR025452)	-	-	-
OG0000142	Vum_08G02084	8	31550217	31551146	Domain of unknown function DUF4218(IPR025452)	-	-	-
OG0000058	Vum_08G02178	8	35086029	35097811	NB-ARC(IPR002182)|P-loop containing nucleoside triphosphate hydrolase(IPR027417)|Leucine-rich repeat domain superfamily(IPR032675)|Virus X resistance protein-like, coiled-coil domain(IPR038005)	AT3G14470	-	NB-ARC domain-containing disease resistance protein
OG0002480	Vum_08G02195	8	35909532	35909840	Domain of unknown function DUF4218(IPR025452)	-	-	-
OG0004961	Vum_08G02231	8	37388294	37388711	Short-chain dehydrogenase/reductase SDR(IPR002347)|NAD(P)-binding domain superfamily(IPR036291)	AT3G61220	-	NAD(P)-binding Rossmann-fold superfamily protein
OG0016195	Vum_08G02250	8	37829284	37829607	-	-	-	-
OG0000074	Vum_08G02311	8	39283745	39287304	Major facilitator, sugar transporter-like(IPR005828)|Protein of unknown function DUF674(IPR007750)	AT5G01120	-	Protein of unknown function (DUF674)
OG0000105	Vum_08G02312	8	39288751	39298737	Leucine-rich repeat(IPR001611)|Leucine-rich repeat domain superfamily(IPR032675)	AT1G74190	AtRLP15,RLP15	receptor like protein 15
OG0000105	Vum_08G02313	8	39299218	39299912	Leucine-rich repeat domain superfamily(IPR032675)	AT5G49290	ATRLP56,RLP56	receptor like protein 56
OG0000105	Vum_08G02314	8	39347823	39357875	Leucine-rich repeat domain superfamily(IPR032675)	AT1G74190	AtRLP15,RLP15	receptor like protein 15
OG0000105	Vum_08G02315	8	39358412	39359089	Leucine-rich repeat domain superfamily(IPR032675)	AT1G54470	RPP27	RNI-like superfamily protein
OG0000812	Vum_08G02343	8	39939299	39939604	-	-	-	-
OG0003311	Vum_08G02344	8	39939832	39940988	Aspartic peptidase, active site(IPR001969)|Aspartic peptidase domain superfamily(IPR021109)	AT3G29750	-	Eukaryotic aspartyl protease family protein
OG0000085	Vum_08G02345	8	39941037	39941876	Reverse transcriptase domain(IPR000477)|Chromo-like domain superfamily(IPR016197)	ATMG00850	ORF107E	DNA/RNA polymerases superfamily protein
OG0016639	Vum_08G02407	8	41164955	41165164	-	-	-	-
OG0000316	Vum_08G02430	8	41467055	41468378	Glutathione S-transferase, N-terminal(IPR004045)|Glutathione S-transferase, C-terminal(IPR004046)|Thioredoxin-like superfamily(IPR036249)|Glutathione S-transferase, C-terminal domain superfamily(IPR036282)	AT2G29420	ATGSTU7,GST25,GSTU7	glutathione S-transferase tau 7
OG0000316	Vum_08G02434	8	41504880	41506895	Glutathione S-transferase, N-terminal(IPR004045)|Glutathione S-transferase, C-terminal(IPR004046)|Thioredoxin-like superfamily(IPR036249)|Glutathione S-transferase, C-terminal domain superfamily(IPR036282)	AT2G29420	ATGSTU7,GST25,GSTU7	glutathione S-transferase tau 7
OG0000396	Vum_08G02437	8	41543476	41543950	Probable transposase, Ptta/En/Spm, plant(IPR004252)	-	-	-
OG0003311	Vum_08G02444	8	41634006	41641394	Reverse transcriptase domain(IPR000477)|Aspartic peptidase, active site(IPR001969)|Retrotransposon gag domain(IPR005162)|Aspartic peptidase domain superfamily(IPR021109)	AT3G29750	-	Eukaryotic aspartyl protease family protein
OG0000251	Vum_08G02446	8	41675248	41676639	UDP-glucuronosyl/UDP-glucosyltransferase(IPR002213)|UDP-glycosyltransferase family, conserved site(IPR035595)	AT2G36780	-	UDP-Glycosyltransferase superfamily protein
OG0000251	Vum_08G02447	8	41684832	41686220	UDP-glucuronosyl/UDP-glucosyltransferase(IPR002213)|UDP-glycosyltransferase family, conserved site(IPR035595)	AT2G36770	-	UDP-Glycosyltransferase superfamily protein
OG0000251	Vum_08G02448	8	41692703	41694400	UDP-glucuronosyl/UDP-glucosyltransferase(IPR002213)|UDP-glycosyltransferase family, conserved site(IPR035595)	AT2G36770	-	UDP-Glycosyltransferase superfamily protein
OG0000251	Vum_08G02449	8	41702041	41704073	UDP-glucuronosyl/UDP-glucosyltransferase(IPR002213)|UDP-glycosyltransferase family, conserved site(IPR035595)	AT4G34131	UGT73B3	UDP-glucosyl transferase 73B3
OG0000251	Vum_08G02450	8	41719098	41720483	UDP-glucuronosyl/UDP-glucosyltransferase(IPR002213)|UDP-glycosyltransferase family, conserved site(IPR035595)	AT2G36770	-	UDP-Glycosyltransferase superfamily protein
OG0000251	Vum_08G02451	8	41736857	41738230	UDP-glucuronosyl/UDP-glucosyltransferase(IPR002213)|UDP-glycosyltransferase family, conserved site(IPR035595)	AT2G36780	-	UDP-Glycosyltransferase superfamily protein
OG0000145	Vum_08G02472	8	42086340	42089409	Aldo/keto reductase, conserved site(IPR018170)|Aldo/keto reductase(IPR020471)|NADP-dependent oxidoreductase domain(IPR023210)|NADP-dependent oxidoreductase domain superfamily(IPR036812)	AT1G59960	-	NAD(P)-linked oxidoreductase superfamily protein
OG0015413	Vum_08G02479	8	42283899	42286117	Protein kinase-like domain superfamily(IPR011009)	AT4G24400	CIPK8,SnRK3.13,PKS11,ATCIPK8	CBL-interacting protein kinase 8
OG0015046	Vum_08G02498	8	42567845	42568452	-	AT1G16670	-	Protein kinase superfamily protein
OG0016195	Vum_08G02514	8	42839958	42840281	-	-	-	-
OG0015764	Vum_08G02525	8	43053208	43053633	-	-	-	-
OG0001120	Vum_08G02535	8	43227035	43231069	-	-	-	-
OG0001120	Vum_08G02536	8	43231154	43231650	-	-	-	-
OG0000107	Vum_08G02538	8	43248659	43251722	Actin family(IPR004000)|Actin, conserved site(IPR004001)|Actin/actin-like conserved site(IPR020902)	AT3G53750	ACT3	actin 3
OG0013921	Vum_08G02631	8	44584425	44585386	-	AT3G52460	-	hydroxyproline-rich glycoprotein family protein
OG0000030	Vum_08G02673	8	45253085	45255583	Oxoglutarate/iron-dependent dioxygenase(IPR005123)|Non-haem dioxygenase N-terminal domain(IPR026992)|Isopenicillin N synthase-like(IPR027443)	AT1G06620	-	2-oxoglutarate (2OG) and Fe(II)-dependent oxygenase superfamily protein
OG0001772	Vum_08G02754	8	46187355	46209112	SAC domain(IPR002013)	AT1G22620	ATSAC1	Phosphoinositide phosphatase family protein
OG0014157	Vum_08G02761	8	46319136	46319633	Pentatricopeptide repeat(IPR002885)|Tetratricopeptide-like helical domain superfamily(IPR011990)	AT5G08310	-	Tetratricopeptide repeat (TPR)-like superfamily protein
OG0004151	Vum_08G02763	8	46329084	46330182	Pentatricopeptide repeat(IPR002885)|Tetratricopeptide-like helical domain superfamily(IPR011990)	AT5G08310	-	Tetratricopeptide repeat (TPR)-like superfamily protein
OG0004151	Vum_08G02765	8	46351591	46354059	Pentatricopeptide repeat(IPR002885)|Tetratricopeptide-like helical domain superfamily(IPR011990)|Pentacotripeptide-repeat region of PRORP(IPR033443)	AT5G08310	-	Tetratricopeptide repeat (TPR)-like superfamily protein
OG0014157	Vum_08G02769	8	46385464	46385961	Pentatricopeptide repeat(IPR002885)|Tetratricopeptide-like helical domain superfamily(IPR011990)	AT5G08310	-	Tetratricopeptide repeat (TPR)-like superfamily protein
OG0015047	Vum_09G00001	9	6431	8655	PLC-like phosphodiesterase, TIM beta/alpha-barrel domain superfamily(IPR017946)|Glycerophosphodiester phosphodiesterase domain(IPR030395)	AT1G66970	SVL2	SHV3-like 2
OG0001578	Vum_09G00003	9	37483	43408	MULE transposase domain(IPR018289)	AT4G15090	FAR1	FRS (FAR1 Related Sequences) transcription factor family
OG0000030	Vum_09G00142	9	1790012	1793215	Oxoglutarate/iron-dependent dioxygenase(IPR005123)|Non-haem dioxygenase N-terminal domain(IPR026992)|Isopenicillin N synthase-like(IPR027443)	AT5G59540	-	2-oxoglutarate (2OG) and Fe(II)-dependent oxygenase superfamily protein
OG0001673	Vum_09G00180	9	2335340	2339033	Glycoside hydrolase, family 28(IPR000743)|Pectin lyase fold/virulence factor(IPR011050)|Pectin lyase fold(IPR012334)	AT3G15720	-	Pectin lyase-like superfamily protein
OG0001673	Vum_09G00182	9	2356107	2364223	Glycoside hydrolase, family 28(IPR000743)|Pectin lyase fold/virulence factor(IPR011050)|Myc-type, basic helix-loop-helix (bHLH) domain(IPR011598)|Pectin lyase fold(IPR012334)|Helix-loop-helix DNA-binding domain superfamily(IPR036638)	AT3G15720	-	Pectin lyase-like superfamily protein
OG0001673	Vum_09G00183	9	2369456	2370552	Regulator of chromosome condensation, RCC1(IPR000408)|Glycoside hydrolase, family 28(IPR000743)|Pectin lyase fold/virulence factor(IPR011050)|Pectin lyase fold(IPR012334)	AT4G32375	-	Pectin lyase-like superfamily protein
OG0005519	Vum_09G00185	9	2383784	2384269	-	-	-	-
OG0001673	Vum_09G00187	9	2386503	2387512	Regulator of chromosome condensation, RCC1(IPR000408)|Glycoside hydrolase, family 28(IPR000743)|Pectin lyase fold/virulence factor(IPR011050)|Pectin lyase fold(IPR012334)	AT4G35670	-	Pectin lyase-like superfamily protein
OG0000119	Vum_09G00219	9	2897535	2900234	Protein kinase domain(IPR000719)|Bulb-type lectin domain(IPR001480)|Serine/threonine-protein kinase, active site(IPR008271)|Protein kinase-like domain superfamily(IPR011009)|Protein kinase, ATP binding site(IPR017441)|S-receptor-like serine/threonine-protein kinase(IPR024171)|Bulb-type lectin domain superfamily(IPR036426)	AT5G60900	RLK1	receptor-like protein kinase 1
OG0000119	Vum_09G00220	9	2903275	2906130	Protein kinase domain(IPR000719)|Serine-threonine/tyrosine-protein kinase, catalytic domain(IPR001245)|Bulb-type lectin domain(IPR001480)|Serine/threonine-protein kinase, active site(IPR008271)|Protein kinase-like domain superfamily(IPR011009)|Protein kinase, ATP binding site(IPR017441)|S-receptor-like serine/threonine-protein kinase(IPR024171)|Bulb-type lectin domain superfamily(IPR036426)	AT5G60900	RLK1	receptor-like protein kinase 1
OG0016636	Vum_09G00245	9	3290421	3290867	Toll/interleukin-1 receptor homology (TIR) domain(IPR000157)|Toll/interleukin-1 receptor homology (TIR) domain superfamily(IPR035897)	AT2G20142	-	Toll-Interleukin-Resistance (TIR) domain family protein
OG0016636	Vum_09G00247	9	3298517	3299041	Toll/interleukin-1 receptor homology (TIR) domain(IPR000157)|Toll/interleukin-1 receptor homology (TIR) domain superfamily(IPR035897)	AT5G46510	-	Disease resistance protein (TIR-NBS-LRR class) family
OG0000059	Vum_09G00264	9	3428885	3429385	Toll/interleukin-1 receptor homology (TIR) domain(IPR000157)|Toll/interleukin-1 receptor homology (TIR) domain superfamily(IPR035897)	AT5G36930	-	Disease resistance protein (TIR-NBS-LRR class) family
OG0000104	Vum_09G00366	9	5287587	5304694	ABC transporter-like(IPR003439)|AAA+ ATPase domain(IPR003593)|ABC transporter type 1, transmembrane domain(IPR011527)|ABC transporter, conserved site(IPR017871)|P-loop containing nucleoside triphosphate hydrolase(IPR027417)|ABC transporter type 1, transmembrane domain superfamily(IPR036640)	AT1G02520	PGP11	P-glycoprotein 11
OG0000056	Vum_09G00367	9	5325085	5330896	Cytochrome P450(IPR001128)|Cytochrome P450, E-class, group I(IPR002401)|Cytochrome P450, conserved site(IPR017972)|Cytochrome P450 superfamily(IPR036396)	AT2G45550	CYP76C4	cytochrome P450, family 76, subfamily C, polypeptide 4
OG0014958	Vum_09G00390	9	5780986	5781246	-	-	-	-
OG0000418	Vum_09G00412	9	6190985	6191362	-	-	-	-
OG0016671	Vum_09G00435	9	6674407	6675338	-	AT5G09390	-	CD2-binding protein-related
OG0000085	Vum_09G00438	9	6730620	6734543	Reverse transcriptase domain(IPR000477)|Integrase, catalytic core(IPR001584)|Aspartic peptidase, active site(IPR001969)|Ribonuclease H-like superfamily(IPR012337)|Chromo-like domain superfamily(IPR016197)|Aspartic peptidase domain superfamily(IPR021109)|Ribonuclease H superfamily(IPR036397)	ATMG00860	ORF158	DNA/RNA polymerases superfamily protein
OG0000074	Vum_09G00448	9	6964842	6967686	Protein of unknown function DUF674(IPR007750)	AT5G01150	-	Protein of unknown function (DUF674)
OG0005519	Vum_09G00466	9	7392260	7392664	-	-	-	-
OG0005920	Vum_09G00499	9	8245776	8246009	-	AT1G67590	-	Remorin family protein
OG0000475	Vum_09G00515	9	8489785	8493014	MULE transposase domain(IPR018289)	-	-	-
OG0005863	Vum_09G00532	9	9128261	9128475	-	-	-	-
OG0000278	Vum_09G00559	9	9796306	9834957	NB-ARC(IPR002182)|AAA+ ATPase domain(IPR003593)|P-loop containing nucleoside triphosphate hydrolase(IPR027417)|Leucine-rich repeat domain superfamily(IPR032675)	AT4G27190	-	NB-ARC domain-containing disease resistance protein
OG0000074	Vum_09G00561	9	9874011	9876476	Protein of unknown function DUF674(IPR007750)	AT5G01140	-	Protein of unknown function (DUF674)
OG0000278	Vum_09G00563	9	9949842	9952064	NB-ARC(IPR002182)|AAA+ ATPase domain(IPR003593)|P-loop containing nucleoside triphosphate hydrolase(IPR027417)	AT4G27220	-	NB-ARC domain-containing disease resistance protein
OG0000278	Vum_09G00564	9	9952206	9967529	Leucine-rich repeat domain superfamily(IPR032675)	AT1G12220	RPS5	Disease resistance protein (CC-NBS-LRR class) family
OG0003276	Vum_09G00565	9	9984778	9985321	-	-	-	-
OG0000262	Vum_09G00566	9	9986467	9986676	-	-	-	-
OG0016670	Vum_09G00567	9	9998985	10000029	-	-	-	-
OG0000278	Vum_09G00568	9	10024971	10025264	-	-	-	-
OG0000278	Vum_09G00570	9	10072114	10099284	Leucine-rich repeat domain superfamily(IPR032675)	AT4G27190	-	NB-ARC domain-containing disease resistance protein
OG0000074	Vum_09G00571	9	10145554	10149325	Protein of unknown function DUF674(IPR007750)	AT5G01140	-	Protein of unknown function (DUF674)
OG0005551	Vum_09G00575	9	10195367	10195822	Reverse transcriptase, RNA-dependent DNA polymerase(IPR013103)	AT4G23160	CRK8	cysteine-rich RLK (RECEPTOR-like protein kinase) 8
OG0000142	Vum_09G00600	9	10773010	10773939	Domain of unknown function DUF4218(IPR025452)	-	-	-
OG0000216	Vum_09G00625	9	12080968	12081588	Ribonuclease H-like superfamily(IPR012337)|hAT-like transposase, RNase-H fold(IPR025525)	AT3G42170	-	BED zinc finger ;hAT family dimerisation domain
OG0004115	Vum_09G00653	9	13170375	13170623	Protein transport protein SecG/Sec61-beta/Sbh(IPR016482)|Protein transport Sec61-beta/Sbh(IPR030671)	AT3G60540	-	Preprotein translocase Sec, Sec61-beta subunit protein
OG0000395	Vum_09G00666	9	13582902	13587712	Ulp1 protease family, C-terminal catalytic domain(IPR003653)	AT4G15880	ESD4,ATESD4	Cysteine proteinases superfamily protein
OG0003276	Vum_09G00684	9	14783232	14783786	-	-	-	-
OG0015411	Vum_09G00694	9	15529232	15529862	-	AT5G20280	ATSPS1F,SPS1F	sucrose phosphate synthase 1F
OG0000176	Vum_09G00695	9	15554592	15555901	Cytochrome P450(IPR001128)|Cytochrome P450, E-class, group I(IPR002401)|Cytochrome P450 superfamily(IPR036396)	AT4G39950	CYP79B2	cytochrome P450, family 79, subfamily B, polypeptide 2
OG0005863	Vum_09G00711	9	17106324	17106538	-	-	-	-
OG0017328	Vum_09G00718	9	17559787	17560812	-	-	-	-
OG0015772	Vum_09G00725	9	18562487	18562702	-	-	-	-
OG0000396	Vum_09G00728	9	18776289	18777725	Probable transposase, Ptta/En/Spm, plant(IPR004252)	-	-	-
OG0002480	Vum_09G00729	9	18781657	18781965	Domain of unknown function DUF4218(IPR025452)	-	-	-
OG0016172	Vum_09G00747	9	20115596	20115817	-	-	-	-
OG0017298	Vum_09G00761	9	20760239	20760736	-	-	-	-
OG0000812	Vum_09G00774	9	21333727	21334341	Retrotransposon gag domain(IPR005162)	AT1G67020	-	unknown protein; FUNCTIONS IN: molecular_function unknown; INVOLVED IN: biological_process unknown; LOCATED IN: cellular_component unknown; EXPRESSED IN: leaf; Has 72 Blast hits to 72 proteins in 9 species: Archae - 0; Bacteria - 0; Metazoa - 0; Fungi - 0; Plants - 72; Viruses - 0; Other Eukaryotes - 0 (source: NCBI BLink).
OG0003311	Vum_09G00775	9	21334396	21335244	Aspartic peptidase domain superfamily(IPR021109)	AT3G29750	-	Eukaryotic aspartyl protease family protein
OG0000085	Vum_09G00776	9	21335496	21335930	-	ATMG00850	ORF107E	DNA/RNA polymerases superfamily protein
OG0012163	Vum_09G00777	9	21336091	21336846	-	ATMG00860	ORF158	DNA/RNA polymerases superfamily protein
OG0016169	Vum_09G00795	9	21884463	21884672	-	-	-	-
OG0005654	Vum_09G00805	9	22255167	22255517	-	AT3G60080	-	RING/U-box superfamily protein
OG0000056	Vum_09G00807	9	22306219	22307136	Cytochrome P450(IPR001128)|Cytochrome P450 superfamily(IPR036396)	AT2G45550	CYP76C4	cytochrome P450, family 76, subfamily C, polypeptide 4
OG0000056	Vum_09G00808	9	22410656	22413221	Cytochrome P450(IPR001128)|Cytochrome P450, E-class, group I(IPR002401)|Cytochrome P450, conserved site(IPR017972)|Cytochrome P450 superfamily(IPR036396)	AT2G45550	CYP76C4	cytochrome P450, family 76, subfamily C, polypeptide 4
OG0015742	Vum_09G00810	9	22474354	22475245	Leucine-rich repeat domain superfamily(IPR032675)	AT4G33210	SLOMO	F-box family protein
OG0000056	Vum_09G00811	9	22477500	22478786	Cytochrome P450(IPR001128)|Cytochrome P450, E-class, group I(IPR002401)|Cytochrome P450, conserved site(IPR017972)|Cytochrome P450 superfamily(IPR036396)	AT2G45550	CYP76C4	cytochrome P450, family 76, subfamily C, polypeptide 4
OG0000056	Vum_09G00813	9	22635310	22635915	Cytochrome P450(IPR001128)|Cytochrome P450, E-class, group I(IPR002401)|Cytochrome P450, conserved site(IPR017972)|Cytochrome P450 superfamily(IPR036396)	AT2G45550	CYP76C4	cytochrome P450, family 76, subfamily C, polypeptide 4
OG0000056	Vum_09G00814	9	22677763	22679332	Cytochrome P450(IPR001128)|Cytochrome P450, E-class, group I(IPR002401)|Cytochrome P450, conserved site(IPR017972)|Cytochrome P450 superfamily(IPR036396)	AT2G45550	CYP76C4	cytochrome P450, family 76, subfamily C, polypeptide 4
OG0001120	Vum_09G00864	9	24160060	24161429	-	AT1G79380	-	Ca(2)-dependent phospholipid-binding protein (Copine) family
OG0003435	Vum_09G00943	9	25856758	25862285	Sas10/Utp3/C1D(IPR007146)	AT1G07840	-	Sas10/Utp3/C1D family
OG0003435	Vum_09G00944	9	25868730	25889635	-	AT1G07840	-	Sas10/Utp3/C1D family
OG0000395	Vum_09G00948	9	25931236	25933978	Ulp1 protease family, C-terminal catalytic domain(IPR003653)	AT4G15880	ESD4,ATESD4	Cysteine proteinases superfamily protein
OG0003435	Vum_09G00949	9	25937851	25940332	Sas10/Utp3/C1D(IPR007146)	AT1G07840	-	Sas10/Utp3/C1D family
OG0003435	Vum_09G00950	9	25942875	25945342	Sas10/Utp3/C1D(IPR007146)	AT1G07840	-	Sas10/Utp3/C1D family
OG0003435	Vum_09G00953	9	26017673	26018137	-	AT1G07840	-	Sas10/Utp3/C1D family
OG0003435	Vum_09G00957	9	26159361	26219902	-	AT1G07840	-	Sas10/Utp3/C1D family
OG0003435	Vum_09G00958	9	26225646	26233063	-	AT1G07840	-	Sas10/Utp3/C1D family
OG0000812	Vum_09G00974	9	26582760	26586035	-	-	-	-
OG0000812	Vum_09G00975	9	26586066	26586503	-	-	-	-
OG0000278	Vum_09G01007	9	27044006	27065569	NB-ARC(IPR002182)|AAA+ ATPase domain(IPR003593)|P-loop containing nucleoside triphosphate hydrolase(IPR027417)|Leucine-rich repeat domain superfamily(IPR032675)	AT4G27190	-	NB-ARC domain-containing disease resistance protein
OG0000074	Vum_09G01008	9	27103993	27104992	Protein of unknown function DUF674(IPR007750)	AT3G09120	-	Protein of unknown function (DUF674)
OG0000074	Vum_09G01009	9	27105056	27107704	Protein of unknown function DUF674(IPR007750)	AT5G01140	-	Protein of unknown function (DUF674)
OG0000278	Vum_09G01010	9	27125497	27143920	NB-ARC(IPR002182)|AAA+ ATPase domain(IPR003593)|P-loop containing nucleoside triphosphate hydrolase(IPR027417)|Leucine-rich repeat domain superfamily(IPR032675)	AT4G27190	-	NB-ARC domain-containing disease resistance protein
OG0000074	Vum_09G01012	9	27160272	27162899	Protein of unknown function DUF674(IPR007750)	AT5G01150	-	Protein of unknown function (DUF674)
OG0000278	Vum_09G01014	9	27206640	27215565	Leucine-rich repeat domain superfamily(IPR032675)	AT1G63360	-	Disease resistance protein (CC-NBS-LRR class) family
OG0000278	Vum_09G01015	9	27226081	27234014	Leucine-rich repeat domain superfamily(IPR032675)	AT1G63360	-	Disease resistance protein (CC-NBS-LRR class) family
OG0000278	Vum_09G01016	9	27235276	27253336	NB-ARC(IPR002182)|AAA+ ATPase domain(IPR003593)|P-loop containing nucleoside triphosphate hydrolase(IPR027417)|Leucine-rich repeat domain superfamily(IPR032675)	AT4G27190	-	NB-ARC domain-containing disease resistance protein
OG0000278	Vum_09G01018	9	27305547	27340592	NB-ARC(IPR002182)|AAA+ ATPase domain(IPR003593)|P-loop containing nucleoside triphosphate hydrolase(IPR027417)|Leucine-rich repeat domain superfamily(IPR032675)	AT4G27190	-	NB-ARC domain-containing disease resistance protein
OG0000074	Vum_09G01019	9	27356623	27358931	Protein of unknown function DUF674(IPR007750)	AT5G01150	-	Protein of unknown function (DUF674)
OG0000278	Vum_09G01042	9	27717996	27746860	NB-ARC(IPR002182)|AAA+ ATPase domain(IPR003593)|P-loop containing nucleoside triphosphate hydrolase(IPR027417)|Leucine-rich repeat domain superfamily(IPR032675)	AT4G27190	-	NB-ARC domain-containing disease resistance protein
OG0014431	Vum_09G01117	9	28970803	28972363	-	-	-	-
OG0000308	Vum_09G01149	9	29542234	29544381	Peptidase S8/S53 domain(IPR000209)|Peptidase S8 propeptide/proteinase inhibitor I9(IPR010259)|Peptidase S8, subtilisin-related(IPR015500)|Peptidase S8, subtilisin, Ser-active site(IPR023828)|Cucumisin-like catalytic domain(IPR034197)|Peptidase S8/S53 domain superfamily(IPR036852)|Peptidase S8 propeptide/proteinase inhibitor I9 superfamily(IPR037045)	AT5G67090	-	Subtilisin-like serine endopeptidase family protein
OG0017255	Vum_09G01242	9	30779505	30780002	Ribosomal protein S2(IPR001865)|Ribosomal protein S2, flavodoxin-like domain superfamily(IPR023591)	AT1G72370	P40,AP40,RP40,RPSAA	40s ribosomal protein SA
OG0008842	Vum_09G01264	9	31121380	31122278	Germin(IPR001929)|Cupin 1(IPR006045)|RmlC-like cupin domain superfamily(IPR011051)|RmlC-like jelly roll fold(IPR014710)	AT5G20630	GLP3,GLP3A,GLP3B,ATGER3,GER3	germin 3
OG0008842	Vum_09G01265	9	31134448	31135089	Germin(IPR001929)|Cupin 1(IPR006045)|RmlC-like cupin domain superfamily(IPR011051)|RmlC-like jelly roll fold(IPR014710)|Germin, manganese binding site(IPR019780)	AT5G20630	GLP3,GLP3A,GLP3B,ATGER3,GER3	germin 3
OG0008842	Vum_09G01266	9	31149307	31149933	Germin(IPR001929)|Cupin 1(IPR006045)|RmlC-like cupin domain superfamily(IPR011051)|RmlC-like jelly roll fold(IPR014710)|Germin, manganese binding site(IPR019780)	AT5G20630	GLP3,GLP3A,GLP3B,ATGER3,GER3	germin 3
OG0008842	Vum_09G01268	9	31156518	31157144	Germin(IPR001929)|Cupin 1(IPR006045)|RmlC-like cupin domain superfamily(IPR011051)|RmlC-like jelly roll fold(IPR014710)|Germin, manganese binding site(IPR019780)	AT5G20630	GLP3,GLP3A,GLP3B,ATGER3,GER3	germin 3
OG0000057	Vum_09G01306	9	31622190	31628288	PLAT/LH2 domain(IPR001024)|Lipoxygenase, plant(IPR001246)|Lipoxygenase, C-terminal(IPR013819)|Lipoxygenase, iron binding site(IPR020833)|Lipoxygenase, conserved site(IPR020834)|Lipoxygenase, domain 3(IPR027433)|Lipoxigenase, C-terminal domain superfamily(IPR036226)|PLAT/LH2 domain superfamily(IPR036392)	AT1G55020	LOX1,ATLOX1	lipoxygenase 1
OG0000057	Vum_09G01307	9	31641106	31646346	PLAT/LH2 domain(IPR001024)|Lipoxygenase, plant(IPR001246)|Lipoxygenase, C-terminal(IPR013819)|Lipoxygenase, iron binding site(IPR020833)|Lipoxygenase, conserved site(IPR020834)|Lipoxygenase, domain 3(IPR027433)|Lipoxigenase, C-terminal domain superfamily(IPR036226)|PLAT/LH2 domain superfamily(IPR036392)	AT1G55020	LOX1,ATLOX1	lipoxygenase 1
OG0000057	Vum_09G01309	9	31672204	31675834	PLAT/LH2 domain(IPR001024)|Lipoxygenase, plant(IPR001246)|Lipoxygenase, C-terminal(IPR013819)|Lipoxygenase, iron binding site(IPR020833)|Lipoxygenase, conserved site(IPR020834)|Lipoxygenase, domain 3(IPR027433)|Lipoxigenase, C-terminal domain superfamily(IPR036226)|PLAT/LH2 domain superfamily(IPR036392)	AT1G55020	LOX1,ATLOX1	lipoxygenase 1
OG0000057	Vum_09G01313	9	31716128	31720455	PLAT/LH2 domain(IPR001024)|Lipoxygenase, plant(IPR001246)|Lipoxygenase, C-terminal(IPR013819)|Lipoxygenase, iron binding site(IPR020833)|Lipoxygenase, conserved site(IPR020834)|Lipoxygenase, domain 3(IPR027433)|Lipoxigenase, C-terminal domain superfamily(IPR036226)|PLAT/LH2 domain superfamily(IPR036392)	AT1G55020	LOX1,ATLOX1	lipoxygenase 1
OG0000057	Vum_09G01314	9	31728938	31733366	PLAT/LH2 domain(IPR001024)|Lipoxygenase, plant(IPR001246)|Lipoxygenase, C-terminal(IPR013819)|Lipoxygenase, iron binding site(IPR020833)|Lipoxygenase, conserved site(IPR020834)|Lipoxygenase, domain 3(IPR027433)|Lipoxigenase, C-terminal domain superfamily(IPR036226)|PLAT/LH2 domain superfamily(IPR036392)	AT1G55020	LOX1,ATLOX1	lipoxygenase 1
OG0000057	Vum_09G01315	9	31734414	31738535	PLAT/LH2 domain(IPR001024)|Lipoxygenase, plant(IPR001246)|Lipoxygenase, C-terminal(IPR013819)|Lipoxygenase, iron binding site(IPR020833)|Lipoxygenase, conserved site(IPR020834)|Lipoxygenase, domain 3(IPR027433)|Lipoxigenase, C-terminal domain superfamily(IPR036226)|PLAT/LH2 domain superfamily(IPR036392)	AT1G55020	LOX1,ATLOX1	lipoxygenase 1
OG0000057	Vum_09G01316	9	31753659	31757845	PLAT/LH2 domain(IPR001024)|Lipoxygenase, plant(IPR001246)|Lipoxygenase, C-terminal(IPR013819)|Lipoxygenase, iron binding site(IPR020833)|Lipoxygenase, conserved site(IPR020834)|Lipoxygenase, domain 3(IPR027433)|Lipoxigenase, C-terminal domain superfamily(IPR036226)|PLAT/LH2 domain superfamily(IPR036392)	AT1G55020	LOX1,ATLOX1	lipoxygenase 1
OG0000047	Vum_09G01573	9	33864371	33866765	Heat shock protein 70 family(IPR013126)|Heat shock protein 70, conserved site(IPR018181)|Heat shock protein 70kD, peptide-binding domain superfamily(IPR029047)|Heat shock protein 70kD, C-terminal domain superfamily(IPR029048)	AT1G16030	Hsp70b	heat shock protein 70B
OG0000396	Vum_09G01604	9	34117613	34118890	-	-	-	-
OG0000552	Vum_10G00027	10	294946	300031	NB-ARC(IPR002182)|P-loop containing nucleoside triphosphate hydrolase(IPR027417)|Leucine-rich repeat domain superfamily(IPR032675)	AT4G27220	-	NB-ARC domain-containing disease resistance protein
OG0000552	Vum_10G00029	10	366989	368995	NB-ARC(IPR002182)|P-loop containing nucleoside triphosphate hydrolase(IPR027417)|Leucine-rich repeat domain superfamily(IPR032675)	AT4G27190	-	NB-ARC domain-containing disease resistance protein
OG0000552	Vum_10G00030	10	378266	388255	NB-ARC(IPR002182)|P-loop containing nucleoside triphosphate hydrolase(IPR027417)|Leucine-rich repeat domain superfamily(IPR032675)	AT4G27190	-	NB-ARC domain-containing disease resistance protein
OG0000056	Vum_10G00053	10	603569	606239	Cytochrome P450(IPR001128)|Cytochrome P450, E-class, group I(IPR002401)|Cytochrome P450, conserved site(IPR017972)|Cytochrome P450 superfamily(IPR036396)	AT2G45550	CYP76C4	cytochrome P450, family 76, subfamily C, polypeptide 4
OG0000552	Vum_10G00057	10	653485	662992	NB-ARC(IPR002182)|P-loop containing nucleoside triphosphate hydrolase(IPR027417)|Leucine-rich repeat domain superfamily(IPR032675)	AT4G27190	-	NB-ARC domain-containing disease resistance protein
OG0000552	Vum_10G00058	10	669201	671352	NB-ARC(IPR002182)|P-loop containing nucleoside triphosphate hydrolase(IPR027417)|Leucine-rich repeat domain superfamily(IPR032675)	AT4G27190	-	NB-ARC domain-containing disease resistance protein
OG0000047	Vum_10G00112	10	1156707	1172707	Heat shock protein 70 family(IPR013126)|Heat shock protein 70, conserved site(IPR018181)|Heat shock protein 70kD, peptide-binding domain superfamily(IPR029047)|Heat shock protein 70kD, C-terminal domain superfamily(IPR029048)	AT3G12580	HSP70,ATHSP70	heat shock protein 70
OG0015405	Vum_10G00111	10	1168374	1168908	-	-	-	-
OG0016169	Vum_10G00174	10	1778982	1779191	-	-	-	-
OG0015205	Vum_10G00215	10	2263346	2263959	Integrase, catalytic core(IPR001584)|Ribonuclease H-like superfamily(IPR012337)|GAG-pre-integrase domain(IPR025724)|Ribonuclease H superfamily(IPR036397)	ATMG00300	ORF145A	Gag-Pol-related retrotransposon family protein
OG0006612	Vum_10G00224	10	2342754	2343031	S-adenosyl-l-methionine decarboxylase leader peptide(IPR012511)	AT3G02468	CPuORF9	conserved peptide upstream open reading frame 9
OG0016173	Vum_10G00254	10	2773075	2774108	Protein of unknown function DUF789(IPR008507)	AT1G17830	-	Protein of unknown function (DUF789)
OG0018223	Vum_10G00283	10	3295321	3295725	-	-	-	-
OG0018223	Vum_10G00284	10	3313365	3313769	-	-	-	-
OG0000216	Vum_10G00321	10	3879572	3880345	Ribonuclease H-like superfamily(IPR012337)|hAT-like transposase, RNase-H fold(IPR025525)	AT3G42170	-	BED zinc finger ;hAT family dimerisation domain
OG0000180	Vum_10G00439	10	5579421	5583841	Toll/interleukin-1 receptor homology (TIR) domain(IPR000157)|NB-ARC(IPR002182)|P-loop containing nucleoside triphosphate hydrolase(IPR027417)|Leucine-rich repeat domain superfamily(IPR032675)|Toll/interleukin-1 receptor homology (TIR) domain superfamily(IPR035897)	AT5G17680	-	disease resistance protein (TIR-NBS-LRR class), putative
OG0015764	Vum_10G00556	10	7696696	7696849	-	-	-	-
OG0000059	Vum_10G00571	10	7969063	7970387	Toll/interleukin-1 receptor homology (TIR) domain(IPR000157)|Toll/interleukin-1 receptor homology (TIR) domain superfamily(IPR035897)	AT2G20142	-	Toll-Interleukin-Resistance (TIR) domain family protein
OG0000059	Vum_10G00572	10	7972851	7973972	Toll/interleukin-1 receptor homology (TIR) domain(IPR000157)|Toll/interleukin-1 receptor homology (TIR) domain superfamily(IPR035897)	AT5G41540	-	Disease resistance protein (TIR-NBS-LRR class) family
OG0015410	Vum_10G00573	10	7974406	7974668	-	-	-	-
OG0000275	Vum_10G00579	10	8065332	8066893	Glutathione S-transferase, N-terminal(IPR004045)|Thioredoxin-like superfamily(IPR036249)|Glutathione S-transferase, C-terminal domain superfamily(IPR036282)	AT1G10360	ATGSTU18,GST29,GSTU18	glutathione S-transferase TAU 18
OG0000275	Vum_10G00580	10	8081237	8082064	Glutathione S-transferase, N-terminal(IPR004045)|Glutathione S-transferase, C-terminal(IPR004046)|Thioredoxin-like superfamily(IPR036249)|Glutathione S-transferase, C-terminal domain superfamily(IPR036282)	AT1G10370	GST30,ATGSTU17,GST30B,ERD9	Glutathione S-transferase family protein
OG0000275	Vum_10G00581	10	8097417	8098718	Glutathione S-transferase, N-terminal(IPR004045)|Glutathione S-transferase, C-terminal(IPR004046)|Thioredoxin-like superfamily(IPR036249)|Glutathione S-transferase, C-terminal domain superfamily(IPR036282)	AT1G10370	GST30,ATGSTU17,GST30B,ERD9	Glutathione S-transferase family protein
OG0017235	Vum_10G00620	10	8864677	8865704	F-box domain(IPR001810)|F-box-like domain superfamily(IPR036047)	AT4G33160	-	F-box family protein
OG0001120	Vum_10G00639	10	9171038	9172686	-	-	-	-
OG0005605	Vum_10G00717	10	10780573	10799372	-	AT4G04190	-	unknown protein; Has 35 Blast hits to 35 proteins in 13 species: Archae - 0; Bacteria - 0; Metazoa - 0; Fungi - 0; Plants - 33; Viruses - 0; Other Eukaryotes - 2 (source: NCBI BLink).
OG0016651	Vum_10G00720	10	10892042	10892706	-	-	-	-
OG0000085	Vum_10G00723	10	10935291	10939322	Reverse transcriptase domain(IPR000477)|Integrase, catalytic core(IPR001584)|Aspartic peptidase, active site(IPR001969)|Ribonuclease H-like superfamily(IPR012337)|Aspartic peptidase domain superfamily(IPR021109)|Ribonuclease H superfamily(IPR036397)	ATMG00860	ORF158	DNA/RNA polymerases superfamily protein
OG0016671	Vum_10G00726	10	10984761	10985692	-	AT5G09390	-	CD2-binding protein-related
OG0007970	Vum_10G00727	10	11025804	11027671	Leucine-rich repeat domain superfamily(IPR032675)|F-box-like domain superfamily(IPR036047)	AT4G29420	-	F-box/RNI-like superfamily protein
OG0007970	Vum_10G00729	10	11110033	11110931	-	AT4G29420	-	F-box/RNI-like superfamily protein
OG0007970	Vum_10G00730	10	11151712	11153576	Leucine-rich repeat domain superfamily(IPR032675)|F-box-like domain superfamily(IPR036047)	AT4G29420	-	F-box/RNI-like superfamily protein
OG0007970	Vum_10G00733	10	11273757	11274683	Leucine-rich repeat domain superfamily(IPR032675)	AT4G29420	-	F-box/RNI-like superfamily protein
OG0007970	Vum_10G00736	10	11359642	11364746	Leucine-rich repeat domain superfamily(IPR032675)	AT4G29420	-	F-box/RNI-like superfamily protein
OG0007970	Vum_10G00740	10	11491319	11497967	Leucine-rich repeat domain superfamily(IPR032675)	AT4G29420	-	F-box/RNI-like superfamily protein
OG0017321	Vum_10G00797	10	12985170	12985391	-	-	-	-
OG0003311	Vum_10G00801	10	13142469	13143275	Aspartic peptidase domain superfamily(IPR021109)	-	-	-
OG0000085	Vum_10G00802	10	13143152	13143952	Aspartic peptidase domain superfamily(IPR021109)	ATMG00850	ORF107E	DNA/RNA polymerases superfamily protein
OG0012163	Vum_10G00803	10	13144350	13145132	-	-	-	-
OG0002480	Vum_10G00812	10	13563070	13563372	Domain of unknown function DUF4218(IPR025452)	-	-	-
OG0015407	Vum_10G00817	10	14265487	14265747	-	-	-	-
OG0016669	Vum_10G00818	10	14364862	14365656	-	-	-	-
OG0000262	Vum_10G00819	10	14384473	14385117	Domain of unknown function DUF4216(IPR025312)	-	-	-
OG0014431	Vum_10G00820	10	14567542	14568711	Protein of unknown function DUF4539(IPR028045)	AT1G48580	-	unknown protein; Has 91 Blast hits to 91 proteins in 40 species: Archae - 0; Bacteria - 0; Metazoa - 49; Fungi - 0; Plants - 28; Viruses - 0; Other Eukaryotes - 14 (source: NCBI BLink).
OG0000395	Vum_10G00821	10	14570990	14571504	Ulp1 protease family, C-terminal catalytic domain(IPR003653)	-	-	-
OG0005863	Vum_10G00828	10	15509843	15510057	-	-	-	-
OG0005863	Vum_10G00829	10	15515322	15515536	-	-	-	-
OG0000142	Vum_10G00840	10	17002799	17003520	Domain of unknown function DUF4218(IPR025452)	-	-	-
OG0003311	Vum_10G00854	10	17973115	17973633	-	-	-	-
OG0000085	Vum_10G00855	10	17974193	17975513	Reverse transcriptase domain(IPR000477)	ATMG00860	ORF158	DNA/RNA polymerases superfamily protein
OG0014431	Vum_10G00883	10	18652969	18654658	-	AT1G78540	SHB	SH2 domain protein B
OG0016186	Vum_10G00884	10	18664288	18666348	Ankyrin repeat-containing domain superfamily(IPR036770)	AT3G18670	-	Ankyrin repeat family protein
OG0016186	Vum_10G00885	10	18708524	18717377	-	AT3G18670	-	Ankyrin repeat family protein
OG0016684	Vum_10G00886	10	18745589	18745946	-	-	-	-
OG0016186	Vum_10G00888	10	18826220	18842983	Ankyrin repeat-containing domain(IPR020683)|PGG domain(IPR026961)|Ankyrin repeat-containing domain superfamily(IPR036770)	AT3G18670	-	Ankyrin repeat family protein
OG0000058	Vum_10G00934	10	19574738	19578016	NB-ARC(IPR002182)|P-loop containing nucleoside triphosphate hydrolase(IPR027417)|Leucine-rich repeat domain superfamily(IPR032675)|Virus X resistance protein-like, coiled-coil domain(IPR038005)	AT3G14470	-	NB-ARC domain-containing disease resistance protein
OG0000058	Vum_10G00940	10	19655424	19656993	Leucine-rich repeat domain superfamily(IPR032675)	AT3G14470	-	NB-ARC domain-containing disease resistance protein
OG0000058	Vum_10G00941	10	19670289	19673772	NB-ARC(IPR002182)|P-loop containing nucleoside triphosphate hydrolase(IPR027417)|Leucine-rich repeat domain superfamily(IPR032675)|Virus X resistance protein-like, coiled-coil domain(IPR038005)	AT3G14470	-	NB-ARC domain-containing disease resistance protein
OG0000058	Vum_10G00942	10	19716881	19720425	NB-ARC(IPR002182)|P-loop containing nucleoside triphosphate hydrolase(IPR027417)|Leucine-rich repeat domain superfamily(IPR032675)|Virus X resistance protein-like, coiled-coil domain(IPR038005)	AT3G14470	-	NB-ARC domain-containing disease resistance protein
OG0000058	Vum_10G00943	10	19743913	19747658	NB-ARC(IPR002182)|P-loop containing nucleoside triphosphate hydrolase(IPR027417)|Leucine-rich repeat domain superfamily(IPR032675)|Virus X resistance protein-like, coiled-coil domain(IPR038005)	AT3G14470	-	NB-ARC domain-containing disease resistance protein
OG0000058	Vum_10G00944	10	19748007	19751291	NB-ARC(IPR002182)|P-loop containing nucleoside triphosphate hydrolase(IPR027417)|Leucine-rich repeat domain superfamily(IPR032675)|Virus X resistance protein-like, coiled-coil domain(IPR038005)	AT3G14470	-	NB-ARC domain-containing disease resistance protein
OG0000058	Vum_10G00953	10	19880551	19884109	NB-ARC(IPR002182)|P-loop containing nucleoside triphosphate hydrolase(IPR027417)|Leucine-rich repeat domain superfamily(IPR032675)|Virus X resistance protein-like, coiled-coil domain(IPR038005)	AT3G14470	-	NB-ARC domain-containing disease resistance protein
OG0016072	Vum_10G00963	10	20025504	20025722	-	-	-	-
OG0015767	Vum_10G00990	10	20413494	20413766	-	-	-	-
OG0000475	Vum_10G01028	10	21014104	21014892	-	-	-	-
OG0000320	Vum_10G01031	10	21034625	21039376	FAR1 DNA binding domain(IPR004330)|Zinc finger, PMZ-type(IPR006564)|Zinc finger, SWIM-type(IPR007527)|MULE transposase domain(IPR018289)	AT4G38180	FRS5	FAR1-related sequence 5
OG0000142	Vum_10G01038	10	21121949	21122878	Domain of unknown function DUF4218(IPR025452)	-	-	-
OG0017304	Vum_10G01080	10	21789902	21790752	-	-	-	-
OG0017304	Vum_10G01081	10	21795187	21795489	-	-	-	-
OG0000068	Vum_10G01129	10	22259345	22262395	Small GTPase superfamily(IPR001806)|Small GTP-binding protein domain(IPR005225)|P-loop containing nucleoside triphosphate hydrolase(IPR027417)	AT2G17800	ARAC1,ATGP2,ATRAC1,ROP3,ATROP3	Arabidopsis RAC-like 1
OG0000109	Vum_10G01145	10	22390517	22390876	Proteinase inhibitor I3, Kunitz legume(IPR002160)|Kunitz inhibitor STI-like superfamily(IPR011065)	AT1G17860	-	Kunitz family trypsin and protease inhibitor protein
OG0005097	Vum_10G01279	10	23907979	23909772	Serine-threonine/tyrosine-protein kinase, catalytic domain(IPR001245)|Tyrosine-protein kinase, active site(IPR008266)|Protein kinase-like domain superfamily(IPR011009)|LysM domain superfamily(IPR036779)	AT3G21630	CERK1,LYSMRLK1	chitin elicitor receptor kinase 1
OG0014958	Vum_10G01379	10	24950035	24950295	-	-	-	-
OG0000418	Vum_10G01398	10	25143581	25144393	Zinc finger, CCHC-type(IPR001878)|Zinc finger, CCHC-type superfamily(IPR036875)	AT4G00980	-	zinc knuckle (CCHC-type) family protein
OG0014158	Vum_10G01449	10	25649036	25649653	-	-	-	-
OG0000119	Vum_10G01528	10	26420847	26423261	Protein kinase domain(IPR000719)|Bulb-type lectin domain(IPR001480)|Serine/threonine-protein kinase, active site(IPR008271)|Protein kinase-like domain superfamily(IPR011009)|Protein kinase, ATP binding site(IPR017441)|S-receptor-like serine/threonine-protein kinase(IPR024171)|Bulb-type lectin domain superfamily(IPR036426)	AT5G60900	RLK1	receptor-like protein kinase 1
OG0003465	Vum_10G01838	10	28748368	28751848	-	AT1G05430	-	unknown protein; Has 31 Blast hits to 31 proteins in 9 species: Archae - 0; Bacteria - 0; Metazoa - 0; Fungi - 0; Plants - 31; Viruses - 0; Other Eukaryotes - 0 (source: NCBI BLink).
OG0003465	Vum_10G01839	10	28756553	28758126	-	AT1G05430	-	unknown protein; Has 31 Blast hits to 31 proteins in 9 species: Archae - 0; Bacteria - 0; Metazoa - 0; Fungi - 0; Plants - 31; Viruses - 0; Other Eukaryotes - 0 (source: NCBI BLink).
OG0001772	Vum_11G00002	11	15214	32411	SAC domain(IPR002013)	AT1G22620	ATSAC1	Phosphoinositide phosphatase family protein
OG0000107	Vum_11G00016	11	231423	234478	Actin family(IPR004000)|Actin, conserved site(IPR004001)|Actin/actin-like conserved site(IPR020902)	AT3G12110	ACT11	actin-11
OG0016668	Vum_11G00035	11	407339	419303	Helicase, C-terminal(IPR001650)|P-loop containing nucleoside triphosphate hydrolase(IPR027417)	AT1G16280	RH36,AtRH36,SWA3	RNA helicase 36
OG0005097	Vum_11G00038	11	473728	474633	Serine-threonine/tyrosine-protein kinase, catalytic domain(IPR001245)|Protein kinase-like domain superfamily(IPR011009)	AT3G21630	CERK1,LYSMRLK1	chitin elicitor receptor kinase 1
OG0005097	Vum_11G00040	11	481705	482406	Serine-threonine/tyrosine-protein kinase, catalytic domain(IPR001245)|Tyrosine-protein kinase, active site(IPR008266)|Protein kinase-like domain superfamily(IPR011009)	AT2G33580	-	Protein kinase superfamily protein
OG0017289	Vum_11G00103	11	1313931	1314293	-	-	-	-
OG0018161	Vum_11G00105	11	1336782	1337728	-	AT3G27870	-	ATPase E1-E2 type family protein / haloacid dehalogenase-like hydrolase family protein
OG0017242	Vum_11G00204	11	2692113	2692277	NLE(IPR012972)	AT5G52820	-	WD-40 repeat family protein / notchless protein, putative
OG0001772	Vum_11G00210	11	2737599	2756927	SAC domain(IPR002013)	AT1G22620	ATSAC1	Phosphoinositide phosphatase family protein
OG0001772	Vum_11G00211	11	2757171	2760357	-	AT1G22620	ATSAC1	Phosphoinositide phosphatase family protein
OG0015045	Vum_11G00215	11	2772700	2774593	-	-	-	-
OG0015045	Vum_11G00216	11	2776227	2777306	-	-	-	-
OG0014158	Vum_11G00218	11	2790767	2791243	Domain of unknown function DUF632(IPR006867)	-	-	-
OG0003435	Vum_11G00242	11	3182585	3185064	-	AT1G07840	-	Sas10/Utp3/C1D family
OG0015043	Vum_11G00262	11	3460841	3461053	-	-	-	-
OG0002480	Vum_11G00263	11	3468117	3468419	Domain of unknown function DUF4218(IPR025452)	-	-	-
OG0002685	Vum_11G00264	11	3469024	3469419	-	-	-	-
OG0000036	Vum_11G00282	11	3872268	3875652	Toll/interleukin-1 receptor homology (TIR) domain(IPR000157)|Leucine-rich repeat(IPR001611)|NB-ARC(IPR002182)|P-loop containing nucleoside triphosphate hydrolase(IPR027417)|Leucine-rich repeat domain superfamily(IPR032675)|Toll/interleukin-1 receptor homology (TIR) domain superfamily(IPR035897)|Winged helix DNA-binding domain superfamily(IPR036390)	AT5G36930	-	Disease resistance protein (TIR-NBS-LRR class) family
OG0000059	Vum_11G00452	11	6874008	6874556	Toll/interleukin-1 receptor homology (TIR) domain(IPR000157)|Toll/interleukin-1 receptor homology (TIR) domain superfamily(IPR035897)	AT1G72930	TIR	toll/interleukin-1 receptor-like
OG0000036	Vum_11G00453	11	6874746	6877791	NB-ARC(IPR002182)|P-loop containing nucleoside triphosphate hydrolase(IPR027417)|Leucine-rich repeat domain superfamily(IPR032675)|Winged helix DNA-binding domain superfamily(IPR036390)	AT5G17680	-	disease resistance protein (TIR-NBS-LRR class), putative
OG0001578	Vum_11G00524	11	8381203	8381832	MULE transposase domain(IPR018289)	AT3G22170	FHY3	far-red elongated hypocotyls 3
OG0001578	Vum_11G00525	11	8381917	8383726	-	-	-	-
OG0017275	Vum_11G00530	11	8511487	8512176	L-Aspartase-like(IPR008948)|Fumarate lyase, N-terminal(IPR022761)|Fumarase/histidase, N-terminal(IPR024083)	AT5G10920	-	L-Aspartase-like family protein
OG0000036	Vum_11G00545	11	8836770	8840921	Toll/interleukin-1 receptor homology (TIR) domain(IPR000157)|NB-ARC(IPR002182)|P-loop containing nucleoside triphosphate hydrolase(IPR027417)|Leucine-rich repeat domain superfamily(IPR032675)|Toll/interleukin-1 receptor homology (TIR) domain superfamily(IPR035897)|Winged helix DNA-binding domain superfamily(IPR036390)	AT5G36930	-	Disease resistance protein (TIR-NBS-LRR class) family
OG0016668	Vum_11G00549	11	8939732	8953860	Helicase, C-terminal(IPR001650)|P-loop containing nucleoside triphosphate hydrolase(IPR027417)	AT1G16280	RH36,AtRH36,SWA3	RNA helicase 36
OG0001772	Vum_11G00550	11	8971974	8980074	SAC domain(IPR002013)	AT1G22620	ATSAC1	Phosphoinositide phosphatase family protein
OG0001772	Vum_11G00556	11	9354073	9365342	SAC domain(IPR002013)	AT1G22620	ATSAC1	Phosphoinositide phosphatase family protein
OG0015773	Vum_11G00558	11	9422178	9422432	-	AT1G22620	ATSAC1	Phosphoinositide phosphatase family protein
OG0000085	Vum_11G00561	11	9461149	9463356	Ribonuclease H-like superfamily(IPR012337)|Ribonuclease H superfamily(IPR036397)	ATMG00860	ORF158	DNA/RNA polymerases superfamily protein
OG0000085	Vum_11G00562	11	9463372	9464046	Reverse transcriptase domain(IPR000477)	ATMG00850	ORF107E	DNA/RNA polymerases superfamily protein
OG0016668	Vum_11G00566	11	9642642	9651989	Helicase, C-terminal(IPR001650)|P-loop containing nucleoside triphosphate hydrolase(IPR027417)	AT1G16280	RH36,AtRH36,SWA3	RNA helicase 36
OG0001772	Vum_11G00578	11	10221237	10223152	-	AT1G22620	ATSAC1	Phosphoinositide phosphatase family protein
OG0015773	Vum_11G00579	11	10226660	10226914	-	AT1G22620	ATSAC1	Phosphoinositide phosphatase family protein
OG0001772	Vum_11G00580	11	10248953	10262730	SAC domain(IPR002013)	AT1G22620	ATSAC1	Phosphoinositide phosphatase family protein
OG0013926	Vum_11G00581	11	10311594	10313201	Retrotransposon gag domain(IPR005162)	-	-	-
OG0001772	Vum_11G00582	11	10377897	10381484	-	AT1G22620	ATSAC1	Phosphoinositide phosphatase family protein
OG0001772	Vum_11G00584	11	10423221	10436485	SAC domain(IPR002013)	AT1G22620	ATSAC1	Phosphoinositide phosphatase family protein
OG0015773	Vum_11G00588	11	10504853	10505107	-	AT1G22620	ATSAC1	Phosphoinositide phosphatase family protein
OG0001772	Vum_11G00589	11	10505364	10508248	-	AT1G22620	ATSAC1	Phosphoinositide phosphatase family protein
OG0015773	Vum_11G00590	11	10517189	10517443	-	AT1G22620	ATSAC1	Phosphoinositide phosphatase family protein
OG0016668	Vum_11G00595	11	10684655	10696100	Helicase, C-terminal(IPR001650)|P-loop containing nucleoside triphosphate hydrolase(IPR027417)	AT1G16280	RH36,AtRH36,SWA3	RNA helicase 36
OG0016172	Vum_11G00598	11	10739752	10740784	-	-	-	-
OG0015042	Vum_11G00604	11	10918059	10918318	Leucine-rich repeat domain superfamily(IPR032675)	AT1G72300	-	Leucine-rich receptor-like protein kinase family protein
OG0015043	Vum_11G00654	11	11950640	11950852	-	-	-	-
OG0003276	Vum_11G00687	11	12848751	12849041	-	-	-	-
OG0001001	Vum_11G00707	11	13406140	13406719	-	-	-	-
OG0001001	Vum_11G00708	11	13406790	13407630	-	-	-	-
OG0017243	Vum_11G00709	11	13410378	13411010	Glycosyl hydrolase, family 13, catalytic domain(IPR006047)|Glycoside hydrolase superfamily(IPR017853)	AT3G20440	EMB2729,BE1	Alpha amylase family protein
OG0014431	Vum_11G00710	11	13513132	13513434	-	-	-	-
OG0015045	Vum_11G00713	11	13559672	13560745	-	-	-	-
OG0015405	Vum_11G00718	11	13752431	13753371	-	-	-	-
OG0000396	Vum_11G00729	11	14000852	14007146	-	-	-	-
OG0015752	Vum_11G00730	11	14008654	14009522	-	AT1G55200	-	Protein kinase protein with adenine nucleotide alpha hydrolases-like domain
OG0014645	Vum_11G00732	11	14141143	14141671	-	AT5G27730	-	Protein of unknown function (DUF1624)
OG0000262	Vum_11G00736	11	14394707	14394916	-	-	-	-
OG0005519	Vum_11G00748	11	14860513	14860911	-	-	-	-
OG0016170	Vum_11G00776	11	15820534	15820864	Protein kinase domain(IPR000719)|Serine/threonine-protein kinase, active site(IPR008271)|Protein kinase-like domain superfamily(IPR011009)	AT4G32660	AME3	Protein kinase superfamily protein
OG0000036	Vum_11G00779	11	15868361	15869308	Leucine-rich repeat domain superfamily(IPR032675)	AT5G45060	-	Disease resistance protein (TIR-NBS-LRR class) family
OG0000036	Vum_11G00780	11	15869556	15870498	P-loop containing nucleoside triphosphate hydrolase(IPR027417)|Winged helix DNA-binding domain superfamily(IPR036390)	AT5G17680	-	disease resistance protein (TIR-NBS-LRR class), putative
OG0000396	Vum_11G00807	11	16557290	16558127	Probable transposase, Ptta/En/Spm, plant(IPR004252)	-	-	-
OG0000396	Vum_11G00808	11	16558682	16559177	-	-	-	-
OG0000142	Vum_11G00809	11	16559929	16560588	Domain of unknown function DUF4218(IPR025452)	-	-	-
OG0003276	Vum_11G00810	11	16561202	16562113	Transposon, En/Spm-like(IPR004242)	-	-	-
OG0004961	Vum_11G00826	11	17087530	17087947	Short-chain dehydrogenase/reductase SDR(IPR002347)|NAD(P)-binding domain superfamily(IPR036291)	AT3G61220	-	NAD(P)-binding Rossmann-fold superfamily protein
OG0000142	Vum_11G00834	11	17487752	17488681	Domain of unknown function DUF4218(IPR025452)	-	-	-
OG0003276	Vum_11G00835	11	17489083	17490157	-	-	-	-
OG0014759	Vum_11G00839	11	17826522	17827404	Aspartic peptidase A1 family(IPR001461)|Aspartic peptidase, active site(IPR001969)|Chaperonin Cpn60/TCP-1 family(IPR002423)|Aspartic peptidase domain superfamily(IPR021109)|GroEL-like apical domain superfamily(IPR027409)|Peptidase family A1 domain(IPR033121)	AT1G11910	APA1,ATAPA1	aspartic proteinase A1
OG0015411	Vum_11G00841	11	17876909	17877247	-	AT5G20280	ATSPS1F,SPS1F	sucrose phosphate synthase 1F
OG0014645	Vum_11G00843	11	17975869	17977278	NAC domain(IPR003441)|NAC domain superfamily(IPR036093)	AT2G43000	anac042,NAC042	NAC domain containing protein 42
OG0014385	Vum_11G00861	11	18737597	18737908	-	-	-	-
OG0015407	Vum_11G00868	11	19004326	19004595	-	-	-	-
OG0015407	Vum_11G00869	11	19010221	19010490	-	-	-	-
OG0015407	Vum_11G00870	11	19016115	19016384	-	-	-	-
OG0000085	Vum_11G00891	11	20325642	20330192	Reverse transcriptase domain(IPR000477)|Integrase, catalytic core(IPR001584)|Ribosomal protein L31(IPR002150)|Ribonuclease H-like superfamily(IPR012337)|Chromo-like domain superfamily(IPR016197)|Aspartic peptidase domain superfamily(IPR021109)|Ribonuclease H superfamily(IPR036397)	ATMG00860	ORF158	DNA/RNA polymerases superfamily protein
OG0003311	Vum_11G00892	11	20332709	20333278	-	-	-	-
OG0003311	Vum_11G00894	11	20338351	20338650	Aspartic peptidase domain superfamily(IPR021109)	-	-	-
OG0000085	Vum_11G00895	11	20338721	20339161	-	ATMG00850	ORF107E	DNA/RNA polymerases superfamily protein
OG0012163	Vum_11G00896	11	20339941	20340600	-	-	-	-
OG0004961	Vum_11G00906	11	21328481	21330196	Short-chain dehydrogenase/reductase SDR(IPR002347)|NAD(P)-binding domain superfamily(IPR036291)	AT3G61220	-	NAD(P)-binding Rossmann-fold superfamily protein
OG0000216	Vum_11G00940	11	22731695	22732468	Ribonuclease H-like superfamily(IPR012337)|hAT-like transposase, RNase-H fold(IPR025525)	AT3G42170	-	BED zinc finger ;hAT family dimerisation domain
OG0015042	Vum_11G00944	11	22781211	22781470	Leucine-rich repeat domain superfamily(IPR032675)	AT1G17240	AtRLP2,RLP2	receptor like protein 2
OG0015761	Vum_11G00945	11	22783971	22784225	-	-	-	-
OG0016659	Vum_11G00946	11	22790038	22790588	-	-	-	-
OG0000074	Vum_11G00988	11	24563725	24564626	Protein of unknown function DUF674(IPR007750)	AT5G01130	-	Protein of unknown function (DUF674)
OG0016654	Vum_11G00991	11	24741816	24742968	CTP synthase, N-terminal(IPR017456)|P-loop containing nucleoside triphosphate hydrolase(IPR027417)	AT4G02120	-	CTP synthase family protein
OG0015761	Vum_11G01010	11	25538258	25541908	-	-	-	-
OG0015410	Vum_11G01053	11	27270553	27270765	-	-	-	-
OG0015043	Vum_11G01054	11	27403990	27404202	-	-	-	-
OG0014958	Vum_11G01055	11	27445098	27445358	-	-	-	-
OG0003265	Vum_11G01060	11	27620653	27621681	-	AT1G06530	-	Tropomyosin-related
OG0001001	Vum_11G01064	11	27770322	27770745	-	-	-	-
OG0001001	Vum_11G01065	11	27868309	27868729	-	-	-	-
OG0000142	Vum_11G01066	11	28168322	28168804	Domain of unknown function DUF4218(IPR025452)	-	-	-
OG0000396	Vum_11G01067	11	28171298	28171843	-	-	-	-
OG0000116	Vum_11G01075	11	28532594	28534497	UDP-glucuronosyl/UDP-glucosyltransferase(IPR002213)|UDP-glycosyltransferase family, conserved site(IPR035595)	AT3G16520	UGT88A1	UDP-glucosyl transferase 88A1
OG0000116	Vum_11G01076	11	28580296	28581717	UDP-glucuronosyl/UDP-glucosyltransferase(IPR002213)|UDP-glycosyltransferase family, conserved site(IPR035595)	AT3G16520	UGT88A1	UDP-glucosyl transferase 88A1
OG0000116	Vum_11G01077	11	28622624	28624036	UDP-glucuronosyl/UDP-glucosyltransferase(IPR002213)|UDP-glycosyltransferase family, conserved site(IPR035595)	AT3G16520	UGT88A1	UDP-glucosyl transferase 88A1
OG0000116	Vum_11G01078	11	28659479	28660888	UDP-glucuronosyl/UDP-glucosyltransferase(IPR002213)|UDP-glycosyltransferase family, conserved site(IPR035595)	AT3G16520	UGT88A1	UDP-glucosyl transferase 88A1
OG0000396	Vum_11G01085	11	28978667	28979487	Probable transposase, Ptta/En/Spm, plant(IPR004252)	-	-	-
OG0017256	Vum_11G01086	11	29005737	29005964	-	-	-	-
OG0017321	Vum_11G01090	11	29232785	29233006	-	-	-	-
OG0002400	Vum_11G01158	11	30600556	30603681	Cytochrome P450(IPR001128)|Cytochrome P450, E-class, group I(IPR002401)|Cytochrome P450 superfamily(IPR036396)	AT5G52400	CYP715A1	cytochrome P450, family 715, subfamily A, polypeptide 1
OG0000030	Vum_11G01216	11	31972757	31973203	Non-haem dioxygenase N-terminal domain(IPR026992)|Isopenicillin N synthase-like(IPR027443)	AT1G06620	-	2-oxoglutarate (2OG) and Fe(II)-dependent oxygenase superfamily protein
OG0000030	Vum_11G01219	11	31978088	31979791	Oxoglutarate/iron-dependent dioxygenase(IPR005123)|Non-haem dioxygenase N-terminal domain(IPR026992)|Isopenicillin N synthase-like(IPR027443)	AT1G06620	-	2-oxoglutarate (2OG) and Fe(II)-dependent oxygenase superfamily protein
OG0000030	Vum_11G01220	11	31982512	31986830	Oxoglutarate/iron-dependent dioxygenase(IPR005123)|Non-haem dioxygenase N-terminal domain(IPR026992)|Isopenicillin N synthase-like(IPR027443)	AT5G59530	-	2-oxoglutarate (2OG) and Fe(II)-dependent oxygenase superfamily protein
OG0000030	Vum_11G01221	11	31992859	31994874	Oxoglutarate/iron-dependent dioxygenase(IPR005123)|Non-haem dioxygenase N-terminal domain(IPR026992)|Isopenicillin N synthase-like(IPR027443)	AT1G06650	-	2-oxoglutarate (2OG) and Fe(II)-dependent oxygenase superfamily protein
OG0001001	Vum_11G01254	11	32686219	32687634	-	-	-	-
OG0000036	Vum_11G01283	11	33011578	33015967	NB-ARC(IPR002182)|P-loop containing nucleoside triphosphate hydrolase(IPR027417)|Leucine-rich repeat domain superfamily(IPR032675)	AT5G36930	-	Disease resistance protein (TIR-NBS-LRR class) family
OG0005519	Vum_11G01294	11	33169967	33170489	-	-	-	-
OG0005519	Vum_11G01297	11	33173464	33173763	-	-	-	-
OG0000072	Vum_11G01309	11	33292684	33294697	Harbinger transposase-derived nuclease domain(IPR027806)	AT5G41980	-	CONTAINS InterPro DOMAIN/s: Putative harbinger transposase-derived nuclease (InterPro:IPR006912); BEST Arabidopsis thaliana protein match is: unknown protein (TAIR:AT1G43722.1); Has 1807 Blast hits to 1807 proteins in 277 species: Archae - 0; Bacteria - 0; Metazoa - 736; Fungi - 347; Plants - 385; Viruses - 0; Other Eukaryotes - 339 (source: NCBI BLink).
OG0000036	Vum_11G01354	11	33874607	33875638	NB-ARC(IPR002182)|AAA+ ATPase domain(IPR003593)|P-loop containing nucleoside triphosphate hydrolase(IPR027417)|Winged helix DNA-binding domain superfamily(IPR036390)	AT5G17680	-	disease resistance protein (TIR-NBS-LRR class), putative
OG0000036	Vum_11G01355	11	33877406	33878233	Leucine-rich repeat domain superfamily(IPR032675)	AT5G36930	-	Disease resistance protein (TIR-NBS-LRR class) family
OG0000036	Vum_11G01356	11	33878558	33882690	-	-	-	-
OG0000109	Vum_11G01357	11	33888951	33889433	Proteinase inhibitor I3, Kunitz legume(IPR002160)|Kunitz inhibitor STI-like superfamily(IPR011065)	AT1G17860	-	Kunitz family trypsin and protease inhibitor protein
OG0000109	Vum_11G01362	11	33916231	33916836	Proteinase inhibitor I3, Kunitz legume(IPR002160)|Kunitz inhibitor STI-like superfamily(IPR011065)	AT1G17860	-	Kunitz family trypsin and protease inhibitor protein
OG0000109	Vum_11G01367	11	33945542	33946141	Proteinase inhibitor I3, Kunitz legume(IPR002160)|Kunitz inhibitor STI-like superfamily(IPR011065)	AT1G17860	-	Kunitz family trypsin and protease inhibitor protein
OG0000036	Vum_11G01368	11	33948220	33952009	Toll/interleukin-1 receptor homology (TIR) domain(IPR000157)|NB-ARC(IPR002182)|AAA+ ATPase domain(IPR003593)|P-loop containing nucleoside triphosphate hydrolase(IPR027417)|Leucine-rich repeat domain superfamily(IPR032675)|Toll/interleukin-1 receptor homology (TIR) domain superfamily(IPR035897)|Winged helix DNA-binding domain superfamily(IPR036390)	AT5G36930	-	Disease resistance protein (TIR-NBS-LRR class) family
OG0000109	Vum_11G01369	11	33956456	33956929	Proteinase inhibitor I3, Kunitz legume(IPR002160)|Kunitz inhibitor STI-like superfamily(IPR011065)	AT1G17860	-	Kunitz family trypsin and protease inhibitor protein
OG0000109	Vum_11G01370	11	33965176	33965817	Proteinase inhibitor I3, Kunitz legume(IPR002160)|Kunitz inhibitor STI-like superfamily(IPR011065)	AT1G17860	-	Kunitz family trypsin and protease inhibitor protein
OG0000109	Vum_11G01371	11	33968082	33968747	Proteinase inhibitor I3, Kunitz legume(IPR002160)|Kunitz inhibitor STI-like superfamily(IPR011065)	AT1G17860	-	Kunitz family trypsin and protease inhibitor protein
OG0000109	Vum_11G01372	11	33970521	33971162	Proteinase inhibitor I3, Kunitz legume(IPR002160)|Kunitz inhibitor STI-like superfamily(IPR011065)	AT1G17860	-	Kunitz family trypsin and protease inhibitor protein
OG0000109	Vum_11G01373	11	33975924	33976517	Proteinase inhibitor I3, Kunitz legume(IPR002160)|Kunitz inhibitor STI-like superfamily(IPR011065)	AT1G17860	-	Kunitz family trypsin and protease inhibitor protein
OG0017255	Vum_11G01375	11	33987092	33987589	Ribosomal protein S2(IPR001865)|Ribosomal protein S2, flavodoxin-like domain superfamily(IPR023591)	AT1G72370	P40,AP40,RP40,RPSAA	40s ribosomal protein SA
OG0000036	Vum_11G01386	11	34143275	34181708	Toll/interleukin-1 receptor homology (TIR) domain(IPR000157)|NB-ARC(IPR002182)|P-loop containing nucleoside triphosphate hydrolase(IPR027417)|Leucine-rich repeat domain superfamily(IPR032675)|Toll/interleukin-1 receptor homology (TIR) domain superfamily(IPR035897)|Winged helix DNA-binding domain superfamily(IPR036390)	AT5G17680	-	disease resistance protein (TIR-NBS-LRR class), putative
OG0000036	Vum_11G01387	11	34183847	34186464	Leucine-rich repeat domain superfamily(IPR032675)|Winged helix DNA-binding domain superfamily(IPR036390)	AT4G14370	-	Disease resistance protein (TIR-NBS-LRR class) family
OG0000036	Vum_11G01388	11	34190152	34191600	Leucine-rich repeat domain superfamily(IPR032675)	AT5G36930	-	Disease resistance protein (TIR-NBS-LRR class) family
OG0000036	Vum_11G01389	11	34192201	34194259	Toll/interleukin-1 receptor homology (TIR) domain(IPR000157)|NB-ARC(IPR002182)|P-loop containing nucleoside triphosphate hydrolase(IPR027417)|Toll/interleukin-1 receptor homology (TIR) domain superfamily(IPR035897)|Winged helix DNA-binding domain superfamily(IPR036390)	AT5G36930	-	Disease resistance protein (TIR-NBS-LRR class) family
OG0000036	Vum_11G01390	11	34198636	34202041	Toll/interleukin-1 receptor homology (TIR) domain(IPR000157)|NB-ARC(IPR002182)|P-loop containing nucleoside triphosphate hydrolase(IPR027417)|Leucine-rich repeat domain superfamily(IPR032675)|Toll/interleukin-1 receptor homology (TIR) domain superfamily(IPR035897)|Winged helix DNA-binding domain superfamily(IPR036390)	AT5G17680	-	disease resistance protein (TIR-NBS-LRR class), putative
OG0000145	Vum_11G01435	11	34688065	34690041	Aldo/keto reductase, conserved site(IPR018170)|Aldo/keto reductase(IPR020471)|NADP-dependent oxidoreductase domain(IPR023210)|NADP-dependent oxidoreductase domain superfamily(IPR036812)	AT1G59960	-	NAD(P)-linked oxidoreductase superfamily protein
OG0000145	Vum_11G01436	11	34703008	34704938	Aldo/keto reductase, conserved site(IPR018170)|Aldo/keto reductase(IPR020471)|NADP-dependent oxidoreductase domain(IPR023210)|NADP-dependent oxidoreductase domain superfamily(IPR036812)	AT1G59960	-	NAD(P)-linked oxidoreductase superfamily protein
OG0000145	Vum_11G01438	11	34710762	34712375	Aldo/keto reductase, conserved site(IPR018170)|Aldo/keto reductase(IPR020471)|NADP-dependent oxidoreductase domain(IPR023210)|NADP-dependent oxidoreductase domain superfamily(IPR036812)	AT1G59960	-	NAD(P)-linked oxidoreductase superfamily protein
OG0000072	Vum_11G01480	11	35239785	35243857	Harbinger transposase-derived nuclease domain(IPR027806)	AT5G41980	-	CONTAINS InterPro DOMAIN/s: Putative harbinger transposase-derived nuclease (InterPro:IPR006912); BEST Arabidopsis thaliana protein match is: unknown protein (TAIR:AT1G43722.1); Has 1807 Blast hits to 1807 proteins in 277 species: Archae - 0; Bacteria - 0; Metazoa - 736; Fungi - 347; Plants - 385; Viruses - 0; Other Eukaryotes - 339 (source: NCBI BLink).
OG0007174	Vum_11G01507	11	35571983	35577029	Multi antimicrobial extrusion protein(IPR002528)	AT5G52450	-	MATE efflux family protein
OG0007174	Vum_11G01508	11	35578924	35581638	Multi antimicrobial extrusion protein(IPR002528)	AT5G52450	-	MATE efflux family protein
OG0007174	Vum_11G01510	11	35594445	35597811	Multi antimicrobial extrusion protein(IPR002528)	AT5G52450	-	MATE efflux family protein
OG0001578	Vum_11G01608	11	36787053	36787466	-	-	-	-
OG0000068	Vum_11G01641	11	37075482	37080200	Small GTPase superfamily(IPR001806)|Small GTP-binding protein domain(IPR005225)|P-loop containing nucleoside triphosphate hydrolase(IPR027417)	AT4G28950	ARAC7,ATROP9,ATRAC7,RAC7,ROP9	RHO-related protein from plants 9
OG0015764	Vum_11G01657	11	37198043	37198468	-	-	-	-
OG0015409	Vum_11G01666	11	37271768	37272208	-	-	-	-
OG0005654	Vum_Contig1G00003	Contig1	425167	425517	-	AT3G60080	-	RING/U-box superfamily protein
OG0017289	Vum_Contig1G00005	Contig1	559029	559391	-	-	-	-
OG0000582	Vum_Contig1G00026	Contig1	916316	916621	Glutaredoxin(IPR002109)|Glutaredoxin-like, plant II(IPR011905)|Glutaredoxin subgroup(IPR014025)|Thioredoxin-like superfamily(IPR036249)	AT3G62930	-	Thioredoxin superfamily protein
OG0000582	Vum_Contig1G00027	Contig1	921454	921762	Glutaredoxin(IPR002109)|Glutaredoxin-like, plant II(IPR011905)|Glutaredoxin subgroup(IPR014025)|Thioredoxin-like superfamily(IPR036249)	AT3G62930	-	Thioredoxin superfamily protein
OG0007161	Vum_Contig1G00028	Contig1	929825	930019	Photosystem II PsbK(IPR003687)|Photosystem II PsbK superfamily(IPR037270)	ATCG00070	PSBK	photosystem II reaction center protein K precursor
OG0013544	Vum_Contig1G00032	Contig1	977773	978129	NADH(IPR000440)|NADH(IPR038430)	ATMG00990	NAD3	NADH dehydrogenase 3
OG0002680	Vum_Contig1G00035	Contig1	987813	988058	-	-	-	-
OG0002319	Vum_Contig105G00001	Contig105	13843	14976	Transcription termination factor, mitochondrial/chloroplastic(IPR003690)|MTERF superfamily, mitochondrial/chloroplastic(IPR038538)	AT5G64950	-	Mitochondrial transcription termination factor family protein
OG0002501	Vum_Contig105G00002	Contig105	16189	17068	-	AT2G28410	-	unknown protein; Has 18 Blast hits to 18 proteins in 5 species: Archae - 0; Bacteria - 0; Metazoa - 0; Fungi - 0; Plants - 18; Viruses - 0; Other Eukaryotes - 0 (source: NCBI BLink).
OG0000617	Vum_Contig107G00001	Contig107	8994	9465	Phytosulfokine(IPR009438)	AT3G49780	ATPSK4,ATPSK3(FORMERSYMBOL),PSK4	phytosulfokine 4 precursor
OG0000617	Vum_Contig107G00002	Contig107	11741	12204	Phytosulfokine(IPR009438)	AT2G22860	ATPSK2,PSK2	phytosulfokine 2 precursor
OG0013849	Vum_Contig11G00002	Contig11	39767	40339	NADH(IPR001268)|NADH(IPR020396)|NADH(IPR037232)	ATMG00070	NAD9	NADH dehydrogenase subunit 9
OG0014634	Vum_Contig11G00003	Contig11	56955	57575	-	ATMG00110	CCB206	cytochrome C biogenesis 206
OG0013287	Vum_Contig11G00004	Contig11	58358	58657	NADH(IPR001694)|NADH(IPR018086)	AT2G07785	-	NADH dehydrogenase family protein
OG0010528	Vum_Contig11G00005	Contig11	61985	62602	NADH(IPR001457)	ATMG00270	NAD6	NADH dehydrogenase 6
OG0000275	Vum_Contig126G00001	Contig126	88	512	Glutathione S-transferase, N-terminal(IPR004045)|Thioredoxin-like superfamily(IPR036249)	AT1G10370	GST30,ATGSTU17,GST30B,ERD9	Glutathione S-transferase family protein
OG0000275	Vum_Contig127G00001	Contig127	100	524	Glutathione S-transferase, N-terminal(IPR004045)|Thioredoxin-like superfamily(IPR036249)	AT1G10370	GST30,ATGSTU17,GST30B,ERD9	Glutathione S-transferase family protein
OG0003191	Vum_Contig2G00004	Contig2	23388	24902	Domain X(IPR024937)|Maturase MatK, N-terminal domain(IPR024942)	ATCG00040	MATK	maturase K
OG0001753	Vum_Contig2G00007	Contig2	33026	33502	NADH(IPR001268)|NADH(IPR037232)	ATCG00420	NDHJ	NADH dehydrogenase subunit J
OG0007160	Vum_Contig2G00010	Contig2	44929	45231	Ribosomal protein S14(IPR001209)|Ribosomal protein S14, conserved site(IPR018271)	ATCG00330	RPS14	chloroplast ribosomal protein S14
OG0007160	Vum_Contig2G00018	Contig2	91731	92033	Ribosomal protein S14(IPR001209)|Ribosomal protein S14, conserved site(IPR018271)	ATCG00330	RPS14	chloroplast ribosomal protein S14
OG0005503	Vum_Contig2G00019	Contig2	99937	100542	Ribosomal protein S4/S9, N-terminal(IPR001912)|RNA-binding S4 domain(IPR002942)|Ribosomal protein S4, bacterial-type(IPR005709)|Ribosomal protein S4, conserved site(IPR018079)|RNA-binding S4 domain superfamily(IPR036986)	ATCG00380	RPS4	chloroplast ribosomal protein S4
OG0001753	Vum_Contig2G00020	Contig2	103009	103983	NADH(IPR001268)|NADH(IPR037232)	ATCG00420	NDHJ	NADH dehydrogenase subunit J
OG0009073	Vum_Contig2G00021	Contig2	104721	105083	NADH(IPR000440)|NADH(IPR038430)	ATCG00440	NDHC	NADH:ubiquinone/plastoquinone oxidoreductase, chain 3 protein
OG0003191	Vum_Contig2G00024	Contig2	112059	112473	Maturase MatK, N-terminal domain(IPR024942)	ATCG00040	MATK	maturase K
OG0003191	Vum_Contig2G00025	Contig2	113098	113574	Domain X(IPR024937)	ATCG00040	MATK	maturase K
OG0014133	Vum_Contig2G00028	Contig2	142440	142655	-	-	-	-
OG0006218	Vum_Contig2G00031	Contig2	156208	156453	Photosystem I protein PsaC(IPR017491)|4Fe-4S ferredoxin, iron-sulphur binding, conserved site(IPR017900)	ATCG01060	PSAC	iron-sulfur cluster binding;electron carriers;4 iron, 4 sulfur cluster binding
OG0001316	Vum_Contig2G00034	Contig2	161928	162524	NADH(IPR002128)	ATCG01010	NDHF	NADH-Ubiquinone oxidoreductase (complex I), chain 5 protein
OG0014133	Vum_Contig2G00035	Contig2	164894	165109	-	-	-	-
OG0003191	Vum_Contig2G00038	Contig2	193982	194458	Domain X(IPR024937)	ATCG00040	MATK	maturase K
OG0003191	Vum_Contig2G00039	Contig2	194862	195496	Maturase MatK, N-terminal domain(IPR024942)	ATCG00040	MATK	maturase K
OG0009073	Vum_Contig2G00042	Contig2	202472	202834	NADH(IPR000440)|NADH(IPR038430)	ATCG00440	NDHC	NADH:ubiquinone/plastoquinone oxidoreductase, chain 3 protein
OG0001753	Vum_Contig2G00043	Contig2	203620	204096	NADH(IPR001268)|NADH(IPR037232)	ATCG00420	NDHJ	NADH dehydrogenase subunit J
OG0005503	Vum_Contig2G00044	Contig2	207014	207619	Ribosomal protein S4/S9, N-terminal(IPR001912)|RNA-binding S4 domain(IPR002942)|Ribosomal protein S4, bacterial-type(IPR005709)|Ribosomal protein S4, conserved site(IPR018079)|RNA-binding S4 domain superfamily(IPR036986)	ATCG00380	RPS4	chloroplast ribosomal protein S4
OG0007160	Vum_Contig2G00046	Contig2	215532	215834	Ribosomal protein S14(IPR001209)|Ribosomal protein S14, conserved site(IPR018271)	ATCG00330	RPS14	chloroplast ribosomal protein S14
OG0007161	Vum_Contig2G00053	Contig2	245717	245911	Photosystem II PsbK(IPR003687)|Photosystem II PsbK superfamily(IPR037270)	ATCG00070	PSBK	photosystem II reaction center protein K precursor
OG0014133	Vum_Contig2G00060	Contig2	294253	294468	-	-	-	-
OG0000768	Vum_Contig2G00062	Contig2	299283	300035	-	ATCG01130	YCF1.2	Ycf1 protein
OG0000768	Vum_Contig2G00063	Contig2	300956	301573	-	ATCG01130	YCF1.2	Ycf1 protein
OG0006221	Vum_Contig2G00064	Contig2	306701	307231	NADH(IPR001457)	ATCG01080	NDHG	NADH:ubiquinone/plastoquinone oxidoreductase, chain 6
OG0006218	Vum_Contig2G00066	Contig2	308057	308302	Photosystem I protein PsaC(IPR017491)|4Fe-4S ferredoxin, iron-sulphur binding, conserved site(IPR017900)	ATCG01060	PSAC	iron-sulfur cluster binding;electron carriers;4 iron, 4 sulfur cluster binding
OG0000768	Vum_Contig2G00068	Contig2	314151	314840	Protein TIC214(IPR008896)	ATCG01000	YCF1.1	Ycf1 protein
OG0014133	Vum_Contig2G00069	Contig2	316743	316958	-	-	-	-
OG0013849	Vum_Contig2G00085	Contig2	395093	396118	NADH(IPR001268)|NADH(IPR020396)|NADH(IPR037232)	ATMG00070	NAD9	NADH dehydrogenase subunit 9
OG0007157	Vum_Contig2G00093	Contig2	528005	528562	Ribosomal protein L5(IPR002132)|Ribosomal protein L5 domain superfamily(IPR022803)	ATMG00210	RPL5	ribosomal protein L5
OG0002680	Vum_Contig2G00098	Contig2	607544	607717	-	ATMG00665	NAD5B,NAD5.2,NAD5	NADH dehydrogenase 5B
OG0002680	Vum_Contig2G00099	Contig2	608187	608432	-	-	-	-
OG0013544	Vum_Contig2G00101	Contig2	618116	618472	NADH(IPR000440)|NADH(IPR038430)	ATMG00990	NAD3	NADH dehydrogenase 3
OG0014634	Vum_Contig2G00103	Contig2	717840	718460	-	ATMG00110	CCB206	cytochrome C biogenesis 206
OG0013287	Vum_Contig2G00104	Contig2	719243	719542	NADH(IPR001694)|NADH(IPR018086)	AT2G07785	-	NADH dehydrogenase family protein
OG0010528	Vum_Contig2G00105	Contig2	722870	723487	NADH(IPR001457)	ATMG00270	NAD6	NADH dehydrogenase 6
OG0003194	Vum_Contig2G00107	Contig2	791598	794350	-	ATMG00580	NAD4	NADH dehydrogenase subunit 4
OG0003194	Vum_Contig2G00108	Contig2	794376	794933	NADH(IPR001750)	ATMG00580	NAD4	NADH dehydrogenase subunit 4
OG0003194	Vum_Contig2G00109	Contig2	798077	802347	NADH(IPR001750)	ATMG00580	NAD4	NADH dehydrogenase subunit 4
OG0006055	Vum_Contig2G00111	Contig2	804992	807121	NADH(IPR001750)	AT2G07689	-	NADH-Ubiquinone/plastoquinone (complex I) protein
OG0013544	Vum_Contig2G00112	Contig2	876582	876938	NADH(IPR000440)|NADH(IPR038430)	ATMG00990	NAD3	NADH dehydrogenase 3
OG0002680	Vum_Contig2G00118	Contig2	887333	887982	-	ATMG00665	NAD5B,NAD5.2,NAD5	NADH dehydrogenase 5B
OG0013926	Vum_Contig3G00011	Contig3	176774	179396	2Fe-2S ferredoxin, iron-sulphur binding site(IPR006058)	-	-	-
OG0006055	Vum_Contig30G00001	Contig30	13651	16900	NADH(IPR001750)	AT2G07689	-	NADH-Ubiquinone/plastoquinone (complex I) protein
OG0000142	Vum_Contig35G00001	Contig35	24896	25378	Domain of unknown function DUF4218(IPR025452)	-	-	-
OG0010528	Vum_Contig47G00002	Contig47	22497	23114	NADH(IPR001457)	ATMG00270	NAD6	NADH dehydrogenase 6
OG0017233	Vum_Contig5G00001	Contig5	11127	11345	-	-	-	-
OG0016174	Vum_Contig5G00005	Contig5	95489	96182	-	AT3G15460	-	Ribosomal RNA processing Brix domain protein
OG0017234	Vum_Contig6G00014	Contig6	300984	301280	-	-	-	-
OG0014133	Vum_Contig60G00001	Contig60	17182	17397	-	-	-	-
OG0001316	Vum_Contig60G00002	Contig60	19763	20359	NADH(IPR002128)	ATCG01010	NDHF	NADH-Ubiquinone oxidoreductase (complex I), chain 5 protein
OG0004027	Vum_Contig66G00001	Contig66	17086	17811	Octanoyltransferase(IPR000544)|Octanoyltransferase, conserved site(IPR020605)	AT4G31050	-	Biotin/lipoate A/B protein ligase family
OG0002911	Vum_Contig7G00001	Contig7	21088	25480	Tetratricopeptide-like helical domain superfamily(IPR011990)|Protein-only RNase P, C-terminal(IPR031595)|Pentacotripeptide-repeat region of PRORP(IPR033443)	AT2G16650	PRORP2	proteinaceous RNase P 2
OG0015409	Vum_Contig8G00003	Contig8	18880	19582	-	-	-	-
OG0001578	Vum_Contig8G00008	Contig8	101269	101574	MULE transposase domain(IPR018289)	-	-	-
OG0018161	Vum_Contig83G00001	Contig83	3224	5815	P-type ATPase(IPR001757)|P-type ATPase, subfamily IV(IPR006539)|HAD superfamily(IPR023214)|P-type ATPase, cytoplasmic domain N(IPR023299)|P-type ATPase, C-terminal(IPR032630)|HAD-like superfamily(IPR036412)	AT3G27870	-	ATPase E1-E2 type family protein / haloacid dehalogenase-like hydrolase family protein
OG0017289	Vum_Contig83G00005	Contig83	12704	13190	-	-	-	-
OG0000074	Vum_Contig9G00001	Contig9	16450	17142	Protein of unknown function DUF674(IPR007750)	AT3G09140	-	Protein of unknown function (DUF674)
OG0000074	Vum_Contig9G00002	Contig9	17542	18111	Protein of unknown function DUF674(IPR007750)	AT5G37320	-	Protein of unknown function (DUF674)
OG0000278	Vum_Contig9G00003	Contig9	43365	64006	NB-ARC(IPR002182)|P-loop containing nucleoside triphosphate hydrolase(IPR027417)|Leucine-rich repeat domain superfamily(IPR032675)	AT4G27190	-	NB-ARC domain-containing disease resistance protein
OG0018032	Vum_Contig95G00001	Contig95	673	1452	-	-	-	-

## Sheet: Supplementary Data 2
Supplementary Data 2. Statistics of repeat sequences in rice bean genome
Class	Subclass	Number	Length (bp)	Percent
Retrotransposons		251745	157826987	0.331823
	LTR elements	247231	156605790	0.329255
	Gypsy	107049	94420573	0.198514
	Copia	92936	49498380	0.104068
	Others	47246	12686837	0.0266734
	Non-LTR elements	4514	1221197	0.0025675
	SINEs	462	66413	0.00013963
	LINEs	4052	1154784	0.00242787
DNA transposons		54513	24813742	0.0521696
	CMC-EnSpm	24321	13753151	0.0289153
	MULE-MuDR	13706	5828453	0.012254
	PIF-Harbinger	714	372748	0.000783683
	hAT	12088	3723350	0.00782814
	Helitron	820	424509	0.000892508
	Others	2864	711531	0.00149596
Other repeats		441221	89370105	0.187896
	Unkown	277765	78136649	0.164278
	Satellites	1200	403339	0.000847999
	Simple repeats	132380	8393492	0.0176469
	Low complexity	28992	1603834	0.00337198
	Others	884	832791	0.0017509
Total		747479	272010834	0.571888

## Sheet: Supplementary Data 3
Supplementary Data 3. Summary of re-sequencing data of 440 rice bean landraces
Sample	Total reads	Total Bases (bp)	Q20	Q30	GC content	Depth (×)	Mapping Reads	Mapping Bases	Mapping Rate	Geographical source	Province/Country	Stem growth habit
S1	99310798	14896619700	0.97	0.94	0.35	30.4309	98698444	14804766600	0.993834	NC	Shanxi province, China	Indeterminate
S2	100473180	15070977000	0.97	0.93	0.36	30.7871	99643959	14946593850	0.991747	NC	Liaoning province, China	Indeterminate
S3	102337756	15350663400	0.97	0.94	0.35	31.3584	101777554	15266633100	0.994526	NC	Liaoning province, China	Indeterminate
S4	69025304	10353795600	0.97	0.93	0.35	21.1508	68505946	10275891900	0.992476	NC	Inner Mongolia, China	Indeterminate
S5	98469648	14770447200	0.97	0.94	0.35	30.1731	97922937	14688440550	0.994448	NC	Jilin province, China	Indeterminate
S6	96462244	14469336600	0.97	0.93	0.35	29.558	96038656	14405798400	0.995609	NC	Jilin province, China	Indeterminate
S7	91045854	13656878100	0.97	0.93	0.35	27.8983	90405825	13560873750	0.99297	NC	Liaoning province, China	Indeterminate
S8	84255776	12638366400	0.97	0.94	0.35	25.8177	83672271	12550840650	0.993075	NC	Liaoning province, China	Indeterminate
S9	85553486	12833022900	0.97	0.93	0.35	26.2154	85029006	12754350900	0.99387	NC	Shandong province, China	Indeterminate
S10	89572328	13435849200	0.97	0.94	0.35	27.4468	88910768	13336615200	0.992614	NC	Henan province, China	Indeterminate
S11	93316586	13997487900	0.97	0.93	0.37	28.5941	92546469	13881970350	0.991747	SC	Hubei province, China	Indeterminate
S12	93107828	13966174200	0.97	0.93	0.37	28.5302	92237079	13835561850	0.990648	NC	Hubei province, China	Indeterminate
S13	87566090	13134913500	0.97	0.93	0.37	26.8321	86866970	13030045500	0.992016	SC	Hubei province, China	Indeterminate
S14	101269512	15190426800	0.97	0.94	0.36	31.0311	100541157	15081173550	0.992808	SC	Yunnan province, China	Indeterminate
S15	106522468	15978370200	0.97	0.94	0.36	32.6407	105849634	15877445100	0.993684	SC	Guangxi province, China	Determinate
S16	90966062	13644909300	0.97	0.93	0.37	27.8739	90098718	13514807700	0.990465	SC	Yunnan province, China	Indeterminate
S17	87637056	13145558400	0.97	0.93	0.37	26.8538	87062289	13059343350	0.993442	SC	Yunnan province, China	Indeterminate
S18	102109526	15316428900	0.97	0.93	0.36	31.2885	101590683	15238602450	0.994919	SC	Shaanxi province, China	Indeterminate
S19	82438262	12365739300	0.97	0.93	0.39	25.2608	80323773	12048565950	0.974351	NC	Shaanxi province, China	Indeterminate
S20	90374106	13556115900	0.97	0.93	0.36	27.6925	89614180	13442127000	0.991591	NC	Shaanxi province, China	Indeterminate
S21	88262782	13239417300	0.97	0.93	0.35	27.0455	87650523	13147578450	0.993063	NC	Shaanxi province, China	Indeterminate
S22	92781694	13917254100	0.97	0.94	0.35	28.4302	92211873	13831780950	0.993858	NC	Shaanxi province, China	Indeterminate
S23	99789952	14968492800	0.97	0.93	0.35	30.5777	99238597	14885789550	0.994475	NC	Shaanxi province, China	Indeterminate
S24	106476456	15971468400	0.97	0.94	0.36	32.6266	105826664	15873999600	0.993897	NC	Shaanxi province, China	Indeterminate
S25	107036294	16055444100	0.98	0.94	0.35	32.7981	105818306	15872745900	0.988621	NC	Shanxi province, China	Semi-determinate
S26	88196438	13229465700	0.97	0.94	0.36	27.0252	87699040	13154856000	0.99436	NC	Shanxi province, China	Indeterminate
S27	81026384	12153957600	0.97	0.93	0.35	24.8282	80414481	12062172150	0.992448	NC	Shanxi province, China	Indeterminate
S28	78308170	11746225500	0.97	0.93	0.35	23.9952	77755166	11663274900	0.992938	NC	Anhui province, China	Indeterminate
S29	86637292	12995593800	0.97	0.93	0.35	26.5475	86171070	12925660500	0.994619	SC	Anhui province, China	Indeterminate
S30	80171010	12025651500	0.97	0.94	0.36	24.5661	79663269	11949490350	0.993667	NC	Anhui province, China	Indeterminate
S31	94269222	14140383300	0.97	0.94	0.36	28.886	93795194	14069279100	0.994972	NC	Anhui province, China	Indeterminate
S32	89658866	13448829900	0.98	0.94	0.35	27.4733	89265127	13389769050	0.995608	NC	Anhui province, China	Semi-determinate
S33	102416876	15362531400	0.97	0.93	0.36	31.3827	101619634	15242945100	0.992216	NC	Anhui province, China	Indeterminate
S34	100175120	15026268000	0.97	0.93	0.35	30.6957	98620043	14793006450	0.984476	NC	Anhui province, China	Indeterminate
S35	77034388	11555158200	0.98	0.94	0.35	23.6049	76649259	11497388850	0.995001	NC	Anhui province, China	Indeterminate
S36	97974130	14696119500	0.97	0.93	0.35	30.0213	97240498	14586074700	0.992512	NC	Anhui province, China	Indeterminate
S37	78621994	11793299100	0.97	0.93	0.35	24.0914	78130885	11719632750	0.993754	NC	Anhui province, China	Indeterminate
S38	99313534	14897030100	0.97	0.93	0.36	30.4317	98725897	14808884550	0.994083	SC	Hunan province, China	Indeterminate
S39	86602170	12990325500	0.97	0.93	0.36	26.5367	85773353	12866002950	0.99043	SC	Guangxi province, China	Indeterminate
S40	82470924	12370638600	0.97	0.93	0.35	25.2708	81711652	12256747800	0.990793	SC	Guangxi province, China	Indeterminate
S41	86909028	13036354200	0.97	0.93	0.37	26.6307	86417041	12962556150	0.994339	SC	Guangxi province, China	Indeterminate
S42	81675524	12251328600	0.97	0.93	0.37	25.0271	81265022	12189753300	0.994974	SC	Guangxi province, China	Indeterminate
S43	94186898	14128034700	0.97	0.93	0.38	28.8608	93280632	13992094800	0.990378	SC	Guangxi province, China	Indeterminate
S44	90624028	13593604200	0.97	0.93	0.36	27.7691	89930595	13489589250	0.992348	SC	Guizhou province, China	Indeterminate
S45	86040730	12906109500	0.97	0.94	0.36	26.3647	85525849	12828877350	0.994016	SC	Guizhou province, China	Indeterminate
S46	84427348	12664102200	0.97	0.93	0.4	25.8703	83830728	12574609200	0.992933	SC	Guizhou province, China	Determinate
S47	98411256	14761688400	0.97	0.93	0.36	30.1553	93377224	14006583600	0.948847	SC	Guizhou province, China	Indeterminate
S48	91793524	13769028600	0.97	0.94	0.36	28.1274	91116668	13667500200	0.992626	SC	Gansu province, China	Indeterminate
S49	101828574	15274286100	0.97	0.93	0.37	31.2024	100783299	15117494850	0.989735	NC	Gansu province, China	Indeterminate
S50	91227062	13684059300	0.97	0.93	0.36	27.9539	90490937	13573640550	0.991931	NC	Gansu province, China	Indeterminate
S51	98205786	14730867900	0.97	0.93	0.37	30.0923	97535885	14630382750	0.993179	NC	Gansu province, China	Indeterminate
S52	84994162	12749124300	0.97	0.93	0.39	26.044	84466350	12669952500	0.99379	NC	Gansu province, China	Indeterminate
S53	81595722	12239358300	0.97	0.93	0.35	25.0026	80628144	12094221600	0.988142	NC	Gansu province, China	Indeterminate
S54	86651716	12997757400	0.97	0.94	0.36	26.5519	86225092	12933763800	0.995077	SC	Gansu province, China	Indeterminate
S55	94026828	14104024200	0.97	0.93	0.36	28.8118	93394211	14009131650	0.993272	NC	Gansu province, China	Indeterminate
S56	84743412	12711511800	0.97	0.93	0.36	25.9671	84257099	12638564850	0.994261	NC	Gansu province, China	Indeterminate
S57	89056232	13358434800	0.97	0.93	0.36	27.2887	88571720	13285758000	0.994559	NC	Gansu province, China	Indeterminate
S58	98164280	14724642000	0.97	0.93	0.36	30.0796	97124138	14568620700	0.989404	NC	Gansu province, China	Indeterminate
S59	101390216	15208532400	0.97	0.93	0.36	31.0681	100237890	15035683500	0.988635	SC	Jiangsu province, China	Indeterminate
S60	91804764	13770714600	0.97	0.93	0.36	28.1309	91315436	13697315400	0.99467	NC	Henan province, China	Indeterminate
S61	85598236	12839735400	0.98	0.94	0.36	26.2291	85198650	12779797500	0.995332	NC	Henan province, China	Indeterminate
S62	92968550	13945282500	0.97	0.93	0.35	28.4875	92469069	13870360350	0.994627	NC	Henan province, China	Indeterminate
S63	96922350	14538352500	0.97	0.93	0.36	29.699	96117790	14417668500	0.991699	NC	Henan province, China	Indeterminate
S64	79171090	11875663500	0.97	0.93	0.36	24.2597	78574597	11786189550	0.992466	NC	Henan province, China	Indeterminate
S65	89686124	13452918600	0.98	0.94	0.35	27.4817	89072192	13360828800	0.993155	NC	Henan province, China	Indeterminate
S66	102771402	15415710300	0.98	0.94	0.35	31.4913	102378805	15356820750	0.99618	NC	Henan province, China	Determinate
S67	101298646	15194796900	0.97	0.93	0.35	31.04	100624062	15093609300	0.993341	NC	Henan province, China	Indeterminate
S68	99103108	14865466200	0.97	0.93	0.35	30.3672	98467428	14770114200	0.993586	NC	Henan province, China	Indeterminate
S69	86959642	13043946300	0.97	0.93	0.35	26.6462	86377933	12956689950	0.993311	NC	Henan province, China	Indeterminate
S70	84683592	12702538800	0.97	0.92	0.35	25.9488	84249598	12637439700	0.994875	NC	Henan province, China	Indeterminate
S71	78980468	11847070200	0.97	0.93	0.35	24.2013	78524681	11778702150	0.994229	NC	Henan province, China	Indeterminate
S72	82779044	12416856600	0.97	0.93	0.35	25.3652	82341829	12351274350	0.994718	NC	Henan province, China	Indeterminate
S73	73867968	11080195200	0.97	0.93	0.35	22.6347	73207563	10981134450	0.99106	NC	Henan province, China	Indeterminate
S74	76893640	11534046000	0.97	0.93	0.36	23.5618	76242706	11436405900	0.991535	NC	Henan province, China	Determinate
S75	79121456	11868218400	0.97	0.93	0.35	24.2445	78562198	11784329700	0.992932	NC	Henan province, China	Indeterminate
S76	82797886	12419682900	0.97	0.93	0.35	25.371	82533033	12379954950	0.996801	NC	Henan province, China	Indeterminate
S77	92696868	13904530200	0.97	0.93	0.35	28.4042	91933284	13789992600	0.991763	NC	Henan province, China	Indeterminate
S78	76292344	11443851600	0.97	0.93	0.36	23.3776	75689203	11353380450	0.992094	NC	Henan province, China	Indeterminate
S79	90809446	13621416900	0.97	0.93	0.35	27.8259	90454793	13568218950	0.996095	NC	Henan province, China	Indeterminate
S80	70477182	10571577300	0.97	0.93	0.35	21.5957	70195611	10529341650	0.996005	NC	Henan province, China	Indeterminate
S81	84888016	12733202400	0.97	0.93	0.35	26.0115	84358718	12653807700	0.993765	NC	Henan province, China	Indeterminate
S82	82355890	12353383500	0.97	0.92	0.35	25.2356	81761611	12264241650	0.992784	SC	Guangxi province, China	Indeterminate
S83	77888250	11683237500	0.97	0.93	0.35	23.8666	77305505	11595825750	0.992518	NC	Anhui province, China	Indeterminate
S84	86012116	12901817400	0.97	0.93	0.35	26.3559	85096529	12764479350	0.989355	SC	Guangxi province, China	Indeterminate
S85	83979278	12596891700	0.97	0.93	0.36	25.733	83353417	12503012550	0.992547	SC	Guangxi province, China	Indeterminate
S86	77012906	11551935900	0.97	0.93	0.36	23.5984	76375151	11456272650	0.991719	SC	Guangxi province, China	Indeterminate
S87	74673226	11200983900	0.97	0.93	0.36	22.8814	73865336	11079800400	0.989181	SC	Guangxi province, China	Indeterminate
S88	88313736	13247060400	0.97	0.93	0.35	27.0612	87811496	13171724400	0.994313	SC	Guangxi province, China	Indeterminate
S89	81056782	12158517300	0.97	0.92	0.37	24.8375	80518256	12077738400	0.993356	SC	Shaanxi province, China	Indeterminate
S90	70716248	10607437200	0.97	0.93	0.35	21.6689	70111753	10516762950	0.991452	NC	Anhui province, China	Indeterminate
S91	100608566	15091284900	0.97	0.93	0.36	30.8286	100099375	15014906250	0.994939	SC	Guangxi province, China	Indeterminate
S92	104412604	15661890600	0.97	0.93	0.36	31.9942	103548992	15532348800	0.991729	SSA	Laos	Indeterminate
S93	70091694	10513754100	0.97	0.93	0.35	21.4776	69538662	10430799300	0.99211	SSA	Laos	Miss
S94	81028960	12154344000	0.97	0.93	0.35	24.829	80328119	12049217850	0.991351	SC	Guangxi province, China	Indeterminate
S95	79865462	11979819300	0.97	0.93	0.35	24.4724	79318927	11897839050	0.993157	NC	Hebei province, China	Indeterminate
S96	67725810	10158871500	0.97	0.93	0.36	20.7526	67466459	10119968850	0.996171	SC	Hebei province, China	Indeterminate
S97	82885494	12432824100	0.97	0.93	0.36	25.3978	82478901	12371835150	0.995095	NC	Hebei province, China	Indeterminate
S98	102084162	15312624300	0.97	0.93	0.35	31.2807	101077928	15161689200	0.990143	NC	Hebei province, China	Indeterminate
S99	94675880	14201382000	0.97	0.93	0.36	29.0107	94285819	14142872850	0.99588	NC	Anhui province, China	Indeterminate
S100	97807258	14671088700	0.97	0.92	0.38	29.9702	97174607	14576191050	0.993532	SC	Anhui province, China	Indeterminate
S101	87418306	13112745900	0.97	0.93	0.36	26.7868	86707940	13006191000	0.991874	NC	Anhui province, China	Indeterminate
S102	97137028	14570554200	0.97	0.93	0.37	29.7648	96577554	14486633100	0.99424	SC	Hunan province, China	Determinate
S103	95123496	14268524400	0.97	0.93	0.36	29.1478	94348959	14152343850	0.991858	SC	Guangxi province, China	Indeterminate
S104	103469098	15520364700	0.97	0.93	0.35	31.7051	102846994	15427049100	0.993988	SC	Guangxi province, China	Indeterminate
S105	117246830	17587024500	0.97	0.93	0.36	35.9269	116589975	17488496250	0.994398	SC	Guangxi province, China	Indeterminate
S106	107168558	16075283700	0.97	0.93	0.38	32.8387	106425841	15963876150	0.99307	SC	Guangxi province, China	Semi-determinate
S107	123215848	18482377200	0.97	0.92	0.4	37.7559	121601957	18240293550	0.986902	SC	Guangxi province, China	Indeterminate
S108	104728952	15709342800	0.97	0.93	0.37	32.0911	103174136	15476120400	0.985154	SC	Guangxi province, China	Indeterminate
S109	87103532	13065529800	0.97	0.93	0.37	26.6903	86704980	13005747000	0.995424	SC	Guangxi province, China	Indeterminate
S110	86172196	12925829400	0.97	0.93	0.37	26.4049	85672834	12850925100	0.994205	SC	Chongqing city, China	Determinate
S111	92076996	13811549400	0.97	0.93	0.35	28.2143	91762483	13764372450	0.996584	SC	Chongqing city, China	Indeterminate
S112	92882450	13932367500	0.97	0.93	0.36	28.4611	92169387	13825408050	0.992323	SC	Chongqing city, China	Determinate
S113	93684826	14052723900	0.97	0.93	0.35	28.707	92791744	13918761600	0.990467	SC	Chongqing city, China	Indeterminate
S114	93842722	14076408300	0.97	0.93	0.35	28.7554	93125085	13968762750	0.992353	SC	Chongqing city, China	Indeterminate
S115	83238670	12485800500	0.97	0.93	0.36	25.5061	82703855	12405578250	0.993575	SC	Chongqing city, China	Indeterminate
S116	87245502	13086825300	0.97	0.93	0.35	26.7338	86479142	12971871300	0.991216	SC	Chongqing city, China	Semi-determinate
S117	74734834	11210225100	0.97	0.93	0.35	22.9003	74050086	11107512900	0.990838	SC	Chongqing city, China	Determinate
S118	79345964	11901894600	0.97	0.93	0.35	24.3133	78660404	11799060600	0.99136	SC	Chongqing city, China	Determinate
S119	72841152	10926172800	0.97	0.93	0.36	22.32	72573569	10886035350	0.996326	SC	Chongqing city, China	Semi-determinate
S120	95876736	14381510400	0.97	0.93	0.35	29.3786	94980660	14247099000	0.990654	SC	Chongqing city, China	Indeterminate
S121	79527274	11929091100	0.97	0.93	0.36	24.3688	79040955	11856143250	0.993885	SC	Guizhou province, China	Semi-determinate
S122	75364254	11304638100	0.97	0.93	0.35	23.0932	74712842	11206926300	0.991356	SC	Guizhou province, China	Indeterminate
S123	83718706	12557805900	0.97	0.93	0.35	25.6531	83459044	12518856600	0.996898	SC	Guizhou province, China	Indeterminate
S124	71591840	10738776000	0.97	0.93	0.36	21.9372	71151759	10672763850	0.993853	SC	Guizhou province, China	Indeterminate
S125	82153834	12323075100	0.97	0.93	0.35	25.1736	81485915	12222887250	0.99187	SC	Guizhou province, China	Indeterminate
S126	86791158	13018673700	0.97	0.93	0.36	26.5946	86187740	12928161000	0.993047	NC	Hebei province, China	Indeterminate
S127	83746632	12561994800	0.97	0.93	0.35	25.6617	83309849	12496477350	0.994784	NC	Hebei province, China	Indeterminate
S128	88742460	13311369000	0.97	0.93	0.36	27.1925	88192541	13228881150	0.993803	NC	Hebei province, China	Indeterminate
S129	81691454	12253718100	0.97	0.93	0.37	25.032	81310899	12196634850	0.995342	SSA	Laos	Indeterminate
S130	81492054	12223808100	0.97	0.93	0.36	24.9709	81192489	12178873350	0.996324	SC	Hubei province, China	Determinate
S131	85426748	12814012200	0.97	0.93	0.36	26.1765	85031944	12754791600	0.995378	SC	Hubei province, China	Determinate
S132	109004062	16350609300	0.97	0.93	0.35	33.4011	108195438	16229315700	0.992582	NC	Hubei province, China	Determinate
S133	94548106	14182215900	0.97	0.93	0.36	28.9715	93736884	14060532600	0.99142	SC	Hubei province, China	Determinate
S134	85007114	12751067100	0.97	0.93	0.35	26.0479	84672751	12700912650	0.996067	SC	Hubei province, China	Determinate
S135	91547022	13732053300	0.97	0.93	0.36	28.0519	91144537	13671680550	0.995604	SC	Hubei province, China	Determinate
S136	82853194	12427979100	0.97	0.93	0.35	25.3879	82497703	12374655450	0.995709	SC	Hubei province, China	Determinate
S137	74892570	11233885500	0.97	0.93	0.35	22.9486	74493697	11174054550	0.994674	SC	Hubei province, China	Determinate
S138	85254326	12788148900	0.97	0.93	0.36	26.1237	84603161	12690474150	0.992362	SC	Hubei province, China	Indeterminate
S139	81724364	12258654600	0.97	0.93	0.36	25.042	81099265	12164889750	0.992351	NC	Beijing city, China	Determinate
S140	88787608	13318141200	0.97	0.93	0.36	27.2064	87995904	13199385600	0.991083	SC	Beijing city, China	Indeterminate
S141	90541814	13581272100	0.97	0.93	0.36	27.7439	89907958	13486193700	0.992999	SC	Hubei province, China	Determinate
S142	75999038	11399855700	0.97	0.93	0.36	23.2877	75314825	11297223750	0.990997	SC	Guizhou province, China	Indeterminate
S143	88429856	13264478400	0.97	0.93	0.36	27.0967	87687046	13153056900	0.9916	SSA	Nepal	Indeterminate
S144	74960122	11244018300	0.97	0.93	0.36	22.9693	74408280	11161242000	0.992638	SSA	Thailand	Indeterminate
S145	74737610	11210641500	0.97	0.93	0.36	22.9012	74132285	11119842750	0.991901	SSA	Thailand	Indeterminate
S146	76956718	11543507700	0.97	0.93	0.36	23.5811	76366718	11455007700	0.992333	SSA	Thailand	Indeterminate
S147	90716824	13607523600	0.97	0.93	0.36	27.7975	89816087	13472413050	0.990071	SSA	Nepal	Indeterminate
S148	85814734	12872210100	0.97	0.93	0.35	26.2954	85175462	12776319300	0.992551	SSA	East Timor	Indeterminate
S149	85355960	12803394000	0.97	0.92	0.35	26.1548	84985339	12747800850	0.995658	Others	Japan	Indeterminate
S150	90166188	13524928200	0.97	0.93	0.36	27.6288	89458984	13418847600	0.992157	SSA	Thailand	Indeterminate
S151	78229224	11734383600	0.97	0.93	0.36	23.9711	77678605	11651790750	0.992961	SSA	Nepal	Indeterminate
S152	82430780	12364617000	0.97	0.93	0.35	25.2585	81837269	12275590350	0.9928	NC	Anhui province, China	Semi-determinate
S153	87260242	13089036300	0.97	0.93	0.36	26.7383	86465655	12969848250	0.990894	SC	Chongqing city, China	Indeterminate
S154	86038814	12905822100	0.97	0.93	0.36	26.3641	85191072	12778660800	0.990147	SSA	Sri Lanka	Indeterminate
S155	87813364	13172004600	0.97	0.93	0.36	26.9078	86746715	13012007250	0.987853	SSA	Myanmar	Indeterminate
S156	107875004	16181250600	0.97	0.93	0.36	33.0551	107228519	16084277850	0.994007	SSA	Myanmar	Indeterminate
S157	99469776	14920466400	0.97	0.93	0.35	30.4796	98620800	14793120000	0.991465	SSA	Thailand	Indeterminate
S158	84946396	12741959400	0.97	0.93	0.36	26.0293	84243194	12636479100	0.991722	SSA	Thailand	Indeterminate
S159	84214646	12632196900	0.97	0.93	0.36	25.8051	83134216	12470132400	0.987171	SSA	Myanmar	Indeterminate
S160	91684228	13752634200	0.97	0.93	0.35	28.094	91232975	13684946250	0.995078	SSA	Myanmar	Indeterminate
S161	84192118	12628817700	0.97	0.93	0.36	25.7982	83403501	12510525150	0.990633	SSA	Philippiness	Indeterminate
S162	88905408	13335811200	0.97	0.93	0.37	27.2425	87934050	13190107500	0.989074	SSA	Philippiness	Indeterminate
S163	68480642	10272096300	0.97	0.93	0.35	20.9839	67735580	10160337000	0.98912	SSA	Nepal	Indeterminate
S164	82775058	12416258700	0.97	0.93	0.36	25.364	82214032	12332104800	0.993222	Others	Japan	Indeterminate
S165	80416190	12062428500	0.97	0.93	0.36	24.6412	79791301	11968695150	0.992229	SC	Guizhou province, China	Indeterminate
S166	80280626	12042093900	0.97	0.93	0.36	24.5997	79851603	11977740450	0.994656	Others	korea	Indeterminate
S167	82040902	12306135300	0.97	0.93	0.35	25.139	81484675	12222701250	0.99322	SSA	Nepal	Indeterminate
S168	78886812	11833021800	0.97	0.93	0.36	24.1726	78471009	11770651350	0.994729	SSA	Nepal	Indeterminate
S169	74133358	11120003700	0.97	0.92	0.36	22.716	73612370	11041855500	0.992972	SSA	Laos	Indeterminate
S170	79663218	11949482700	0.97	0.93	0.37	24.4105	79089171	11863375650	0.992794	SSA	Nepal	Indeterminate
S171	72365370	10854805500	0.97	0.93	0.35	22.1743	71922689	10788403350	0.993883	SSA	Thailand	Indeterminate
S172	86147668	12922150200	0.97	0.93	0.35	26.3974	85629944	12844491600	0.99399	NC	Henan province, China	Indeterminate
S173	83177410	12476611500	0.97	0.93	0.35	25.4873	82711596	12406739400	0.9944	SSA	India	Indeterminate
S174	85139382	12770907300	0.97	0.93	0.35	26.0885	84673635	12701045250	0.99453	NC	Beijing city, China	Indeterminate
S175	96854594	14528189100	0.97	0.93	0.35	29.6783	96260369	14439055350	0.993865	SSA	Indonisia	Indeterminate
S176	76442946	11466441900	0.97	0.92	0.36	23.4237	75826960	11374044000	0.991942	SSA	India	Indeterminate
S177	91916906	13787535900	0.97	0.93	0.35	28.1652	91329283	13699392450	0.993607	SSA	India	Indeterminate
S178	83494862	12524229300	0.97	0.93	0.36	25.5846	82769309	12415396350	0.99131	Others	North Korea	Indeterminate
S179	91015500	13652325000	0.97	0.93	0.36	27.889	90348480	13552272000	0.992671	SSA	Nepal	Indeterminate
S180	88349502	13252425300	0.97	0.93	0.36	27.0721	86991595	13048739250	0.98463	SSA	Myanmar	Indeterminate
S181	88575880	13286382000	0.97	0.93	0.36	27.1415	87998775	13199816250	0.993485	SSA	Myanmar	Indeterminate
S182	88255904	13238385600	0.97	0.93	0.36	27.0434	87512042	13126806300	0.991572	SSA	Nepal	Indeterminate
S183	103964382	15594657300	0.97	0.93	0.36	31.8568	103003632	15450544800	0.990759	SSA	Vietnam	Indeterminate
S184	87460620	13119093000	0.97	0.93	0.36	26.7997	86462287	12969343050	0.988585	SSA	Laos	Indeterminate
S185	81610182	12241527300	0.97	0.93	0.36	25.0071	80720521	12108078150	0.989099	SSA	Myanmar	Indeterminate
S186	82649992	12397498800	0.97	0.93	0.36	25.3257	82002730	12300409500	0.992169	SSA	India	Indeterminate
S187	85045540	12756831000	0.97	0.93	0.38	26.0597	84098560	12614784000	0.988865	SSA	Laos	Indeterminate
S188	86546558	12981983700	0.97	0.93	0.37	26.5197	85875474	12881321100	0.992246	SSA	India	Indeterminate
S189	80820726	12123108900	0.97	0.93	0.36	24.7651	80554874	12083231100	0.996711	SSA	India	Indeterminate
S190	79265318	11889797700	0.97	0.93	0.36	24.2885	78667202	11800080300	0.992454	SSA	Nepal	Indeterminate
S191	88185448	13227817200	0.97	0.93	0.36	27.0219	87487767	13123165050	0.992088	SSA	Nepal	Indeterminate
S192	79084120	11862618000	0.97	0.93	0.36	24.233	78349323	11752398450	0.990709	SSA	East Timor	Indeterminate
S193	81033572	12155035800	0.97	0.93	0.35	24.8304	80524033	12078604950	0.993712	SSA	East Timor	Indeterminate
S194	84649850	12697477500	0.97	0.93	0.36	25.9385	83962595	12594389250	0.991881	SSA	Myanmar	Indeterminate
S195	73533200	11029980000	0.97	0.93	0.35	22.5321	73200236	10980035400	0.995472	Others	Japan	Indeterminate
S196	91330264	13699539600	0.97	0.93	0.35	27.9855	90713846	13607076900	0.993251	Others	Japan	Indeterminate
S197	101875562	15281334300	0.97	0.93	0.36	31.2168	100613536	15092030400	0.987612	SSA	Nepal	Indeterminate
S198	89634358	13445153700	0.97	0.93	0.36	27.4658	89000398	13350059700	0.992927	SSA	Myanmar	Indeterminate
S199	82002934	12300440100	0.97	0.92	0.35	25.1274	81262263	12189339450	0.990968	SSA	Thailand	Indeterminate
S200	78694682	11804202300	0.97	0.93	0.35	24.1137	77894586	11684187900	0.989833	SSA	Thailand	Indeterminate
S201	73091934	10963790100	0.97	0.93	0.36	22.3969	72509361	10876404150	0.99203	SSA	Myanmar	Indeterminate
S202	78200926	11730138900	0.97	0.93	0.35	23.9624	77678551	11651782650	0.99332	SSA	Myanmar	Indeterminate
S203	73849276	11077391400	0.97	0.93	0.36	22.629	73040736	10956110400	0.989051	SSA	India	Indeterminate
S204	72707966	10906194900	0.97	0.93	0.36	22.2792	72100282	10815042300	0.991642	SC	Shaanxi province, China	Semi-determinate
S205	71298276	10694741400	0.97	0.92	0.36	21.8473	70487205	10573080750	0.988624	SC	Yunnan province, China	Indeterminate
S206	73335580	11000337000	0.97	0.93	0.36	22.4715	72295136	10844270400	0.985813	SSA	Vietnam	Indeterminate
S207	80530242	12079536300	0.97	0.92	0.36	24.6761	79569737	11935460550	0.988073	NC	Jiangsu province, China	Indeterminate
S208	88949970	13342495500	0.97	0.93	0.35	27.2561	88028430	13204264500	0.98964	SSA	Vietnam	Indeterminate
S209	75455696	11318354400	0.97	0.93	0.35	23.1212	74376849	11156527350	0.985702	SSA	Nepal	Indeterminate
S210	82994346	12449151900	0.97	0.93	0.36	25.4312	81807431	12271114650	0.985699	SSA	India	Indeterminate
S211	86373460	12956019000	0.97	0.93	0.36	26.4666	85795250	12869287500	0.993306	SSA	Myanmar	Indeterminate
S212	85715814	12857372100	0.97	0.92	0.37	26.2651	84657954	12698693100	0.987659	SSA	Nepal	Indeterminate
S213	79479658	11921948700	0.97	0.93	0.35	24.3542	78687076	11803061400	0.990028	SSA	Nepal	Indeterminate
S214	72852164	10927824600	0.97	0.93	0.36	22.3234	71926935	10789040250	0.9873	SC	Guangxi province, China	Indeterminate
S215	77256262	11588439300	0.97	0.93	0.36	23.6729	76477815	11471672250	0.989924	SSA	Myanmar	Indeterminate
S216	84298388	12644758200	0.97	0.93	0.35	25.8308	83896446	12584466900	0.995232	Others	North Korea	Indeterminate
S217	68761476	10314221400	0.97	0.92	0.36	21.0699	68190096	10228514400	0.99169	SSA	Laos	Indeterminate
S218	82589910	12388486500	0.97	0.93	0.36	25.3073	81948874	12292331100	0.992238	SSA	Laos	Indeterminate
S219	85682762	12852414300	0.98	0.94	0.36	26.255	84719631	12707944650	0.988759	SSA	East Timor	Indeterminate
S220	91071388	13660708200	0.97	0.93	0.36	27.9062	89564357	13434653550	0.983452	SSA	Myanmar	Indeterminate
S221	88687952	13303192800	0.97	0.92	0.36	27.1758	87643017	13146452550	0.988218	SSA	Vietnam	Indeterminate
S222	87380242	13107036300	0.98	0.94	0.36	26.7751	86657614	12998642100	0.99173	SSA	Thailand	Indeterminate
S223	80051158	12007673700	0.97	0.93	0.36	24.5293	79199914	11879987100	0.989366	SSA	Laos	Indeterminate
S224	74446470	11166970500	0.97	0.93	0.36	22.8119	73842510	11076376500	0.991887	NC	Anhui province, China	Indeterminate
S225	78431730	11764759500	0.97	0.93	0.36	24.0331	77780673	11667100950	0.991699	SC	Chongqing city, China	Indeterminate
S226	74844012	11226601800	0.97	0.93	0.36	22.9338	74286828	11143024200	0.992555	Others	Japan	Indeterminate
S227	71364544	10704681600	0.97	0.93	0.37	21.8676	70842044	10626306600	0.992678	SSA	Thailand	Indeterminate
S228	70420102	10563015300	0.97	0.93	0.36	21.5782	68982607	10347391050	0.979587	NC	Henan province, China	Indeterminate
S229	90764300	13614645000	0.97	0.93	0.36	27.8121	90112287	13516843050	0.992816	SC	Hunan province, China	Determinate
S230	72533006	10879950900	0.97	0.93	0.36	22.2256	71955188	10793278200	0.992034	NC	Hunan province, China	Semi-determinate
S231	77363040	11604456000	0.97	0.93	0.35	23.7056	77011290	11551693500	0.995453	SC	Hunan province, China	Determinate
S232	73428960	11014344000	0.97	0.93	0.36	22.5002	72695815	10904372250	0.990016	SC	Hunan province, China	Determinate
S233	82892952	12433942800	0.97	0.93	0.35	25.4001	82199600	12329940000	0.991636	SC	Hunan province, China	Determinate
S234	80850232	12127534800	0.97	0.93	0.36	24.7742	80259677	12038951550	0.992696	SC	Hunan province, China	Determinate
S235	87141184	13071177600	0.97	0.93	0.36	26.7019	86366702	12955005300	0.991112	SC	Hunan province, China	Determinate
S236	84851304	12727695600	0.97	0.93	0.37	26.0002	83970860	12595629000	0.989624	SC	Hunan province, China	Determinate
S237	86394658	12959198700	0.97	0.92	0.36	26.4731	85635561	12845334150	0.991214	SC	Hunan province, China	Determinate
S238	87390854	13108628100	0.97	0.92	0.36	26.7784	86468677	12970301550	0.989448	SC	Hunan province, China	Determinate
S239	77208696	11581304400	0.97	0.93	0.36	23.6583	76613760	11492064000	0.992294	SC	Hunan province, China	Determinate
S240	111724064	16758609600	0.97	0.93	0.37	34.2346	110990649	16648597350	0.993435	SC	Hunan province, China	Determinate
S241	75761046	11364156900	0.97	0.93	0.36	23.2148	75465955	11319893250	0.996105	SC	Guizhou province, China	Determinate
S242	79239998	11885999700	0.97	0.93	0.36	24.2808	78656806	11798520900	0.99264	SC	Hubei province, China	Determinate
S243	86976306	13046445900	0.97	0.92	0.36	26.6513	86588558	12988283700	0.995542	SC	Guizhou province, China	Determinate
S244	71956798	10793519700	0.97	0.93	0.35	22.0491	71460521	10719078150	0.993103	SC	Guangxi province, China	Determinate
S245	79402582	11910387300	0.97	0.93	0.37	24.3306	78667980	11800197000	0.990748	NC	Guangxi province, China	Indeterminate
S246	76270686	11440602900	0.97	0.93	0.35	23.3709	75397169	11309575350	0.988547	NC	Guangxi province, China	Indeterminate
S247	78912568	11836885200	0.97	0.93	0.36	24.1804	78423256	11763488400	0.993799	NC	Guangxi province, China	Indeterminate
S248	86366092	12954913800	0.97	0.93	0.35	26.4644	85452639	12817895850	0.989423	SC	Guizhou province, China	Indeterminate
S249	73510604	11026590600	0.97	0.93	0.35	22.5252	72670660	10900599000	0.988574	SC	Yunnan province, China	Indeterminate
S250	75330598	11299589700	0.97	0.93	0.35	23.0829	74738720	11210808000	0.992143	SC	Guizhou province, China	Determinate
S251	71406046	10710906900	0.97	0.93	0.36	21.8803	70442935	10566440250	0.986512	NC	Shanxi province, China	Indeterminate
S252	87251784	13087767600	0.97	0.93	0.36	26.7358	86526724	12979008600	0.99169	NC	Guangxi province, China	Indeterminate
S253	72726304	10908945600	0.97	0.93	0.37	22.2848	71783714	10767557100	0.987039	SSA	Thailand	Indeterminate
S254	91379764	13706964600	0.97	0.93	0.36	28.0007	90628651	13594297650	0.99178	SSA	India	Indeterminate
S255	69028590	10354288500	0.97	0.93	0.37	21.1518	68296037	10244405550	0.989388	SSA	Thailand	Indeterminate
S256	90294910	13544236500	0.97	0.93	0.35	27.6682	89879985	13481997750	0.995405	Others	Japan	Indeterminate
S257	78032020	11704803000	0.97	0.93	0.36	23.9106	77129911	11569486650	0.988439	SSA	Myanmar	Determinate
S258	71652692	10747903800	0.97	0.93	0.36	21.9559	70998062	10649709300	0.990864	SSA	Myanmar	Determinate
S259	77530990	11629648500	0.97	0.92	0.37	23.7571	76746851	11512027650	0.989886	NC	Shaanxi province, China	Indeterminate
S260	69495148	10424272200	0.97	0.93	0.36	21.2948	69024783	10353717450	0.993232	SSA	Myanmar	Indeterminate
S261	73053034	10957955100	0.97	0.93	0.35	22.385	72207073	10831060950	0.98842	SSA	Myanmar	Indeterminate
S262	84587930	12688189500	0.97	0.93	0.35	25.9195	84023333	12603499950	0.993325	SSA	Myanmar	Indeterminate
S263	70579846	10586976900	0.97	0.93	0.36	21.6271	69597980	10439697000	0.986089	SSA	Myanmar	Semi-determinate
S264	72884896	10932734400	0.97	0.93	0.35	22.3334	72437184	10865577600	0.993857	NC	Henan province, China	Indeterminate
S265	82354524	12353178600	0.97	0.92	0.36	25.2351	81878150	12281722500	0.994216	SC	Henan province, China	Indeterminate
S266	78334884	11750232600	0.97	0.93	0.35	24.0034	77774492	11666173800	0.992846	NC	Henan province, China	Indeterminate
S267	74319340	11147901000	0.97	0.93	0.35	22.773	73882613	11082391950	0.994124	NC	Henan province, China	Indeterminate
S268	78864710	11829706500	0.97	0.93	0.36	24.1658	78252077	11737811550	0.992232	SSA	India	Indeterminate
S269	76329158	11449373700	0.97	0.93	0.35	23.3888	75705658	11355848700	0.991831	Others	USA	Indeterminate
S270	71250080	10687512000	0.97	0.93	0.35	21.8325	70679611	10601941650	0.991993	Others	Portugese	Indeterminate
S271	73944842	11091726300	0.97	0.93	0.36	22.6582	73175796	10976369400	0.9896	SSA	India	Indeterminate
S272	83026136	12453920400	0.97	0.92	0.36	25.4409	82500754	12375113100	0.993672	Others	USA	Indeterminate
S273	74111898	11116784700	0.98	0.94	0.36	22.7094	73257864	10988679600	0.988476	Others	USA	Indeterminate
S274	70079728	10511959200	0.97	0.93	0.36	21.4739	69478728	10421809200	0.991424	Others	North Korea	Indeterminate
S275	79761372	11964205800	0.97	0.93	0.35	24.4405	79125506	11868825900	0.992028	NC	Shanxi province, China	Indeterminate
S276	71916844	10787526600	0.97	0.93	0.35	22.0368	71496601	10724490150	0.994157	NC	Hubei province, China	Indeterminate
S277	70941416	10641212400	0.97	0.93	0.35	21.7379	70246406	10536960900	0.990203	SSA	India	Indeterminate
S278	70381520	10557228000	0.97	0.93	0.35	21.5664	69627352	10444102800	0.989285	NC	Hubei province, China	Indeterminate
S279	71507732	10726159800	0.97	0.93	0.35	21.9115	71018273	10652740950	0.993155	NC	Hubei province, China	Indeterminate
S280	68444642	10266696300	0.97	0.93	0.35	20.9729	67749031	10162354650	0.989837	NC	Hubei province, China	Indeterminate
S281	70659216	10598882400	0.97	0.93	0.35	21.6515	70226267	10533940050	0.993873	NC	Beijing city, China	Indeterminate
S282	75461660	11319249000	0.97	0.92	0.35	23.123	75040228	11256034200	0.994415	NC	Hubei province, China	Indeterminate
S283	83730350	12559552500	0.97	0.93	0.35	25.6567	82878414	12431762100	0.989825	NC	Hubei province, China	Indeterminate
S284	78649224	11797383600	0.97	0.93	0.35	24.0998	78078400	11711760000	0.992742	NC	Shanxi province, China	Indeterminate
S285	74067694	11110154100	0.97	0.92	0.35	22.6959	73588549	11038282350	0.993531	SSA	Indonisia	Indeterminate
S286	79237912	11885686800	0.97	0.93	0.35	24.2801	78424382	11763657300	0.989733	Others	Japan	Indeterminate
S287	66521132	9978169800	0.97	0.93	0.35	20.3835	65676428	9851464200	0.987302	Others	Portugese	Indeterminate
S288	78694392	11804158800	0.97	0.92	0.36	24.1136	77864988	11679748200	0.98946	Others	Cuba	Indeterminate
S289	78749742	11812461300	0.97	0.93	0.35	24.1306	78030883	11704632450	0.990872	Others	Cuba	Indeterminate
S290	77757802	11663670300	0.97	0.93	0.35	23.8266	77323079	11598461850	0.994409	Others	Cuba	Indeterminate
S291	79923766	11988564900	0.97	0.93	0.35	24.4903	79476039	11921405850	0.994398	Others	Cuba	Indeterminate
S292	78772042	11815806300	0.97	0.93	0.36	24.1374	78171734	11725760100	0.992379	Others	Cuba	Indeterminate
S293	78318106	11747715900	0.97	0.93	0.36	23.9983	77306196	11595929400	0.987079	Others	Czech Republic	Indeterminate
S294	77212252	11581837800	0.97	0.93	0.36	23.6594	76756370	11513455500	0.994096	SSA	Thailand	Indeterminate
S295	71392128	10708819200	0.97	0.93	0.36	21.876	70746297	10611944550	0.990954	SSA	Laos	Indeterminate
S296	70140338	10521050700	0.97	0.92	0.37	21.4925	67924561	10188684150	0.968409	SSA	East Timor	Indeterminate
S297	87265676	13089851400	0.97	0.93	0.36	26.74	86155862	12923379300	0.987282	SSA	Nepal	Indeterminate
S298	81704282	12255642300	0.97	0.92	0.36	25.0359	80503754	12075563100	0.985306	SSA	Laos	Indeterminate
S299	88339004	13250850600	0.97	0.93	0.36	27.0689	87527412	13129111800	0.990813	SC	Chongqing city, China	Indeterminate
S300	81927524	12289128600	0.97	0.93	0.36	25.1043	81593484	12239022600	0.995923	Others	Japan	Indeterminate
S301	72174218	10826132700	0.97	0.93	0.36	22.1157	71646640	10746996000	0.99269	NC	Beijing city, China	Determinate
S302	71704384	10755657600	0.97	0.93	0.36	21.9717	71009005	10651350750	0.990302	Others	Japan	Indeterminate
S303	70809884	10621482600	0.97	0.93	0.36	21.6976	70182491	10527373650	0.99114	SSA	Laos	Indeterminate
S304	76682212	11502331800	0.97	0.93	0.36	23.497	76065153	11409772950	0.991953	SC	Yunnan province, China	Indeterminate
S305	68254786	10238217900	0.97	0.93	0.36	20.9147	67554779	10133216850	0.989744	SSA	East Timor	Indeterminate
S306	69944026	10491603900	0.97	0.93	0.36	21.4323	69166528	10374979200	0.988884	SSA	Myanmar	Indeterminate
S307	87723318	13158497700	0.97	0.93	0.36	26.8802	86874438	13031165700	0.990323	Others	Japan	Indeterminate
S308	78681676	11802251400	0.97	0.93	0.36	24.1097	78060038	11709005700	0.992099	SSA	Myanmar	Indeterminate
S309	79195242	11879286300	0.97	0.93	0.36	24.2671	78399937	11759990550	0.989958	SSA	Laos	Indeterminate
S310	72890814	10933622100	0.97	0.93	0.36	22.3353	72514219	10877132850	0.994833	NC	Shaanxi province, China	Indeterminate
S311	72889040	10933356000	0.97	0.93	0.36	22.3347	72306466	10845969900	0.992007	SSA	Laos	Indeterminate
S312	85507820	12826173000	0.97	0.93	0.36	26.2014	84681182	12702177300	0.990333	SSA	India	Semi-determinate
S313	82425034	12363755100	0.97	0.93	0.36	25.2567	81299129	12194869350	0.98634	SSA	Myanmar	Indeterminate
S314	105829206	15874380900	0.97	0.93	0.36	32.4283	104891775	15733766250	0.991142	SSA	Vietnam	Indeterminate
S315	71824368	10773655200	0.97	0.93	0.36	22.0085	69799674	10469951100	0.97181	SSA	East Timor	Indeterminate
S316	84786754	12718013100	0.97	0.93	0.35	25.9804	84244625	12636693750	0.993606	SSA	Laos	Miss
S317	68359216	10253882400	0.97	0.92	0.36	20.9467	67861397	10179209550	0.992718	NC	Henan province, China	Indeterminate
S318	74299312	11144896800	0.97	0.93	0.36	22.7669	73381910	11007286500	0.987653	NC	Henan province, China	Indeterminate
S319	79842544	11976381600	0.97	0.93	0.35	24.4654	79013480	11852022000	0.989616	NC	Shandong province, China	Indeterminate
S320	76861636	11529245400	0.97	0.93	0.36	23.552	75980313	11397046950	0.988534	SSA	Laos	Indeterminate
S321	96711768	14506765200	0.97	0.93	0.36	29.6345	96071619	14410742850	0.993381	SSA	Nepal	Indeterminate
S322	100680552	15102082800	0.97	0.93	0.36	30.8506	99684967	14952745050	0.990111	SSA	Myanmar	Indeterminate
S323	81728526	12259278900	0.97	0.93	0.35	25.0433	80963233	12144484950	0.990636	SSA	Laos	Indeterminate
S324	82314238	12347135700	0.97	0.93	0.36	25.2228	81720761	12258114150	0.99279	SC	Guangxi province, China	Indeterminate
S325	74733426	11210013900	0.97	0.93	0.36	22.8999	74283581	11142537150	0.993981	SC	Guangxi province, China	Indeterminate
S326	78637352	11795602800	0.97	0.93	0.35	24.0961	62564548	9384682200	0.795609	NC	Jiangsu province, China	Indeterminate
S327	75026906	11254035900	0.97	0.93	0.37	22.9898	74233625	11135043750	0.989427	SSA	Laos	Indeterminate
S328	84413910	12662086500	0.97	0.93	0.35	25.8662	83911590	12586738500	0.994049	NC	Henan province, China	Indeterminate
S329	75668524	11350278600	0.97	0.93	0.35	23.1864	75244122	11286618300	0.994391	NC	Hunan province, China	Determinate
S330	66166598	9924989700	0.97	0.93	0.36	20.2748	65700980	9855147000	0.992963	SC	Hunan province, China	Determinate
S331	87039052	13055857800	0.97	0.93	0.36	26.6706	86394715	12959207250	0.992597	SSA	Nepal	Indeterminate
S332	92148040	13822206000	0.97	0.93	0.36	28.2361	91439263	13715889450	0.992308	SSA	Myanmar	Determinate
S333	71862464	10779369600	0.97	0.93	0.37	22.0202	71392931	10708939650	0.993466	SSA	Myanmar	Indeterminate
S334	93759628	14063944200	0.97	0.93	0.36	28.7299	92962710	13944406500	0.9915	SSA	Myanmar	Indeterminate
S335	72756960	10913544000	0.97	0.93	0.36	22.2942	72267927	10840189050	0.993279	SSA	Thailand	Indeterminate
S336	71338250	10700737500	0.97	0.92	0.36	21.8595	70928032	10639204800	0.99425	NC	Shandong province, China	Semi-determinate
S337	70651506	10597725900	0.97	0.92	0.36	21.6491	70372460	10555869000	0.99605	NC	Shaanxi province, China	Indeterminate
S338	70974596	10646189400	0.97	0.93	0.36	21.7481	70652418	10597862700	0.995461	NC	Shaanxi province, China	Semi-determinate
S339	73296286	10994442900	0.97	0.93	0.39	22.4595	72432295	10864844250	0.988212	NC	Shaanxi province, China	Indeterminate
S340	71071046	10660656900	0.97	0.92	0.36	21.7776	70670649	10600597350	0.994366	NC	Shaanxi province, China	Indeterminate
S341	70469576	10570436400	0.97	0.92	0.38	21.5933	66510492	9976573800	0.943819	NC	Shandong province, China	Indeterminate
S342	72719150	10907872500	0.97	0.92	0.36	22.2827	72345753	10851862950	0.994865	NC	Shandong province, China	Indeterminate
S343	70287624	10543143600	0.97	0.93	0.37	21.5376	67554000	10133100000	0.961108	NC	Shandong province, China	Indeterminate
S344	77468142	11620221300	0.96	0.91	0.36	23.7378	76758106	11513715900	0.990834	NC	Jiangsu province, China	Indeterminate
S345	72659820	10898973000	0.97	0.92	0.36	22.2645	71519481	10727922150	0.984306	NC	Jiangsu province, China	Indeterminate
S346	66049432	9907414800	0.97	0.92	0.37	20.2389	65359843	9803976450	0.98956	NC	Jiangsu province, China	Indeterminate
S347	70610868	10591630200	0.97	0.92	0.36	21.6366	70020954	10503143100	0.991646	NC	Jiangsu province, China	Indeterminate
S348	75683046	11352456900	0.97	0.92	0.37	23.1909	74554613	11183191950	0.98509	NC	Jiangsu province, China	Indeterminate
S349	69511388	10426708200	0.97	0.92	0.36	21.2997	69161953	10374292950	0.994973	NC	Jiangsu province, China	Indeterminate
S350	66455170	9968275500	0.97	0.92	0.36	20.3632	66041337	9906200550	0.993773	NC	Jiangsu province, China	Indeterminate
S351	71725234	10758785100	0.96	0.91	0.36	21.9781	71406689	10711003350	0.995559	NC	Jiangsu province, China	Indeterminate
S352	73109328	10966399200	0.97	0.91	0.37	22.4022	72615995	10892399250	0.993252	NC	Jiangsu province, China	Indeterminate
S353	67083462	10062519300	0.96	0.9	0.36	20.5558	66778744	10016811600	0.995458	NC	Hubei province, China	Semi-determinate
S354	72621700	10893255000	0.97	0.92	0.37	22.2528	72072041	10810806150	0.992431	SC	Hubei province, China	Indeterminate
S355	69838754	10475813100	0.97	0.92	0.36	21.4	68053593	10208038950	0.974439	NC	Hubei province, China	Indeterminate
S356	67145940	10071891000	0.97	0.92	0.36	20.5749	66558194	9983729100	0.991247	SC	Hubei province, China	Indeterminate
S357	72986234	10947935100	0.96	0.91	0.36	22.3645	72298340	10844751000	0.990575	NC	Hubei province, China	Indeterminate
S358	70833570	10625035500	0.97	0.92	0.36	21.7049	70453685	10568052750	0.994637	NC	Hubei province, China	Indeterminate
S359	70408968	10561345200	0.96	0.9	0.35	21.5748	69896421	10484463150	0.99272	NC	Hubei province, China	Indeterminate
S360	72855682	10928352300	0.97	0.93	0.35	22.3245	72477577	10871636550	0.99481	NC	Hubei province, China	Indeterminate
S361	91710182	13756527300	0.97	0.92	0.36	28.1019	91010204	13651530600	0.992367	SC	Hubei province, China	Indeterminate
S362	66056648	9908497200	0.97	0.92	0.36	20.2411	65811987	9871798050	0.996296	SC	Hubei province, China	Indeterminate
S363	72377934	10856690100	0.96	0.9	0.38	22.1781	71293779	10694066850	0.985021	NC	Hubei province, China	Indeterminate
S364	71875392	10781308800	0.97	0.91	0.37	22.0241	71114999	10667249850	0.989421	SC	Hubei province, China	Indeterminate
S365	73652800	11047920000	0.97	0.92	0.37	22.5687	73171955	10975793250	0.993471	SC	Hubei province, China	Indeterminate
S366	71438274	10715741100	0.97	0.92	0.36	21.8902	70506564	10575984600	0.986958	NC	Hubei province, China	Indeterminate
S367	72652646	10897896900	0.97	0.91	0.36	22.2623	72077517	10811627550	0.992084	NC	Hubei province, China	Indeterminate
S368	72120750	10818112500	0.97	0.92	0.36	22.0993	71574140	10736121000	0.992421	SC	Hubei province, China	Indeterminate
S369	72411934	10861790100	0.96	0.91	0.37	22.1885	71732702	10759905300	0.99062	SSA	Myanmar	Determinate
S373	73063274	10959491100	0.97	0.92	0.36	22.3881	72224876	10833731400	0.988525	SSA	Laos	Indeterminate
S379	72982602	10947390300	0.97	0.91	0.36	22.3634	72549770	10882465500	0.994069	SSA	Laos	Indeterminate
S380	77546726	11632008900	0.97	0.92	0.36	23.7619	76281561	11442234150	0.983685	SSA	Thailand	Indeterminate
S381	68584628	10287694200	0.97	0.92	0.36	21.0158	68105685	10215852750	0.993017	SSA	Myanmar	Indeterminate
S382	70571190	10585678500	0.97	0.92	0.37	21.6245	70096499	10514474850	0.993274	SC	Guangxi province, China	Indeterminate
S383	71279066	10691859900	0.97	0.92	0.36	21.8414	70812301	10621845150	0.993452	SC	Guangxi province, China	Semi-determinate
S384	71480254	10722038100	0.97	0.92	0.36	21.903	70997327	10649599050	0.993244	SC	Guangxi province, China	Indeterminate
S385	71630342	10744551300	0.97	0.92	0.37	21.949	71181713	10677256950	0.993737	SC	Guangxi province, China	Determinate
S386	72103944	10815591600	0.97	0.92	0.37	22.0941	71397512	10709626800	0.990203	SC	Guangxi province, China	Indeterminate
S387	75689474	11353421100	0.97	0.92	0.36	23.1928	75039877	11255981550	0.991418	SC	Guangxi province, China	Indeterminate
S388	74738210	11210731500	0.96	0.91	0.36	22.9013	74170125	11125518750	0.992399	SC	Guangxi province, China	Determinate
S389	70089954	10513493100	0.97	0.92	0.38	21.477	69478258	10421738700	0.991273	SC	Guangxi province, China	Indeterminate
S390	72052356	10807853400	0.97	0.91	0.37	22.0783	71514467	10727170050	0.992535	SC	Guangxi province, China	Indeterminate
S391	72563404	10884510600	0.96	0.91	0.36	22.2349	72217608	10832641200	0.995235	SC	Guangxi province, China	Indeterminate
S392	74076912	11111536800	0.97	0.92	0.35	22.6987	73693045	11053956750	0.994818	SC	Guangxi province, China	Indeterminate
S393	67053730	10058059500	0.97	0.91	0.38	20.5467	66118918	9917837700	0.986059	SC	Guangxi province, China	Indeterminate
S394	72831968	10924795200	0.97	0.92	0.36	22.3172	71684752	10752712800	0.984248	SC	Guangxi province, China	Indeterminate
S395	71270208	10690531200	0.97	0.91	0.36	21.8387	70780044	10617006600	0.993122	SC	Guangxi province, China	Indeterminate
S397	72130106	10819515900	0.97	0.92	0.36	22.1022	71563733	10734559950	0.992148	SC	Guangxi province, China	Indeterminate
S398	76018268	11402740200	0.97	0.92	0.36	23.2936	75275043	11291256450	0.990223	SC	Guangxi province, China	Indeterminate
S399	72817870	10922680500	0.97	0.91	0.36	22.3129	71841084	10776162600	0.986586	SC	Guangxi province, China	Indeterminate
S400	73096632	10964494800	0.97	0.92	0.37	22.3983	72613822	10892073300	0.993395	SC	Guangxi province, China	Indeterminate
S401	71563920	10734588000	0.97	0.92	0.36	21.9287	71003466	10650519900	0.992168	SC	Guangxi province, China	Indeterminate
S402	73420468	11013070200	0.96	0.91	0.36	22.4976	73085774	10962866100	0.995441	SC	Guangxi province, China	Indeterminate
S403	72287898	10843184700	0.97	0.92	0.36	22.1505	71756627	10763494050	0.992651	SC	Guangxi province, China	Indeterminate
S404	66059972	9908995800	0.97	0.92	0.36	20.2421	65787722	9868158300	0.995879	SC	Guangxi province, China	Indeterminate
S405	71103922	10665588300	0.97	0.92	0.36	21.7877	70887147	10633072050	0.996951	SC	Guangxi province, China	Indeterminate
S406	73043512	10956526800	0.97	0.91	0.36	22.382	72617245	10892586750	0.994164	SC	Guangxi province, China	Indeterminate
S407	72823324	10923498600	0.97	0.92	0.36	22.3146	72301497	10845224550	0.992834	SC	Guangxi province, China	Determinate
S408	71684654	10752698100	0.97	0.91	0.37	21.9657	71155298	10673294700	0.992615	SC	Guangxi province, China	Indeterminate
S409	71064304	10659645600	0.97	0.92	0.37	21.7756	70689686	10603452900	0.994728	SC	Guangxi province, China	Determinate
S410	71422064	10713309600	0.97	0.91	0.36	21.8852	70682123	10602318450	0.98964	SC	Guangxi province, China	Indeterminate
S411	72835428	10925314200	0.97	0.92	0.36	22.3183	72230273	10834540950	0.991691	SC	Guangxi province, China	Indeterminate
S412	72331364	10849704600	0.97	0.92	0.36	22.1638	71946688	10792003200	0.994682	SC	Guangxi province, China	Indeterminate
S413	74750650	11212597500	0.97	0.91	0.36	22.9052	74254075	11138111250	0.993357	NC	Shanxi province, China	Indeterminate
S414	70714852	10607227800	0.97	0.92	0.36	21.6685	70325182	10548777300	0.99449	NC	Shanxi province, China	Indeterminate
S415	76647028	11497054200	0.96	0.9	0.36	23.4862	76222416	11433362400	0.99446	NC	Shanxi province, China	Indeterminate
S416	74951228	11242684200	0.97	0.91	0.36	22.9666	74692039	11203805850	0.996542	NC	Shandong province, China	Indeterminate
S417	74206828	11131024200	0.97	0.91	0.36	22.7385	73848167	11077225050	0.995167	NC	Shandong province, China	Indeterminate
S418	91767330	13765099500	0.96	0.91	0.35	28.1194	91435961	13715394150	0.996389	NC	Shandong province, China	Indeterminate
S419	73221902	10983285300	0.97	0.91	0.36	22.4367	72727182	10909077300	0.993244	SC	Yunnan province, China	Indeterminate
S420	72116714	10817507100	0.97	0.92	0.36	22.0981	71605114	10740767100	0.992906	NC	Shanxi province, China	Indeterminate
S421	85992578	12898886700	0.97	0.91	0.36	26.3499	85459882	12818982300	0.993805	NC	Shanxi province, China	Indeterminate
S422	71318184	10697727600	0.96	0.91	0.37	21.8534	70843656	10626548400	0.993346	NC	Shanxi province, China	Indeterminate
S423	73055260	10958289000	0.97	0.92	0.36	22.3856	72726514	10908977100	0.9955	NC	Shanxi province, China	Indeterminate
S424	65362150	9804322500	0.97	0.92	0.37	20.0283	64972140	9745821000	0.994033	NC	Shanxi province, China	Indeterminate
S425	69139868	10370980200	0.97	0.92	0.37	21.1859	68771376	10315706400	0.99467	NC	Shanxi province, China	Indeterminate
S426	72343218	10851482700	0.97	0.91	0.36	22.1675	71956836	10793525400	0.994659	NC	Shanxi province, China	Indeterminate
S427	75073832	11261074800	0.97	0.92	0.37	23.0042	74637299	11195594850	0.994185	NC	Shandong province, China	Indeterminate
S428	71935194	10790279100	0.96	0.91	0.36	22.0424	71515592	10727338800	0.994167	NC	Shandong province, China	Indeterminate
S429	67730944	10159641600	0.97	0.92	0.37	20.7542	67337820	10100673000	0.994196	NC	Shaanxi province, China	Indeterminate
S434	68306826	10246023900	0.97	0.92	0.36	20.9306	67940783	10191117450	0.994641	NC	Shanxi province, China	Indeterminate
S435	79064032	11859604800	0.97	0.92	0.36	24.2269	78701906	11805285900	0.99542	NC	Shanxi province, China	Indeterminate
S436	69340350	10401052500	0.97	0.92	0.36	21.2473	69041072	10356160800	0.995684	NC	Shanxi province, China	Indeterminate
S437	72153598	10823039700	0.96	0.91	0.36	22.1094	71732065	10759809750	0.994158	NC	Shandong province, China	Determinate
S439	67685776	10152866400	0.97	0.91	0.36	20.7403	67226485	10083972750	0.993214	NC	Shandong province, China	Indeterminate
S440	72827790	10924168500	0.97	0.92	0.36	22.3159	72187645	10828146750	0.99121	NC	Shandong province, China	Indeterminate
S441	72506954	10876043100	0.97	0.91	0.37	22.2176	72031350	10804702500	0.993441	NC	Shandong province, China	Indeterminate
S442	72146526	10821978900	0.96	0.91	0.38	22.1072	71511025	10726653750	0.991192	NC	Shandong province, China	Indeterminate
S443	65392310	9808846500	0.97	0.92	0.37	20.0376	64542514	9681377100	0.987005	NC	Shandong province, China	Indeterminate
S445	73084778	10962716700	0.96	0.91	0.36	22.3947	72378213	10856731950	0.990332	NC	Shandong province, China	Semi-determinate
S447	72258660	10838799000	0.97	0.92	0.36	22.1416	71670234	10750535100	0.991857	NC	Shandong province, China	Indeterminate
S448	76233920	11435088000	0.97	0.91	0.36	23.3597	75798497	11369774550	0.994288	SC	Yunnan province, China	Indeterminate
S450	71146270	10671940500	0.96	0.91	0.35	21.8007	70602955	10590443250	0.992363	SC	Yunnan province, China	Indeterminate
S452	70878974	10631846100	0.97	0.92	0.35	21.7188	70408763	10561314450	0.993366	SC	Yunnan province, China	Indeterminate
S453	72691128	10903669200	0.97	0.92	0.37	22.2741	71854944	10778241600	0.988497	SC	Yunnan province, China	Indeterminate
S454	70510008	10576501200	0.97	0.92	0.36	21.6057	67847248	10177087200	0.962236	SC	Yunnan province, China	Miss
S456	66336742	9950511300	0.97	0.92	0.36	20.327	66078590	9911788500	0.996108	SC	Yunnan province, China	Indeterminate
S457	71649038	10747355700	0.97	0.92	0.36	21.9548	71238718	10685807700	0.994273	SC	Yunnan province, China	Indeterminate
S459	72737044	10910556600	0.97	0.92	0.36	22.2881	71863075	10779461250	0.987985	SC	Yunnan province, China	Indeterminate
S460	71060374	10659056100	0.97	0.92	0.36	21.7744	70712170	10606825500	0.9951	NC	Shanxi province, China	Indeterminate
Total	35768238240	5365235736000	-	-	-	-	35454931616	5318239742400	-	-	-	-
Average	81291451	1.21937e+10	0.969795	0.926705	0.359023	24.9094	80579390	1.20869e+10	0.991186	-	-	-

## Sheet: Supplementary Data 4
Supplementary Data 4. Protein-coding genes within the selective sweep regions in the three comparisons of SSA vs. SC, SSA vs. NC, and SC vs.NC
Group	Gene	Chr	Start (bp)	End (bp)	Selective sweep start (bp)	Selective sweep end (bp)	FST mean value	NR annotation	Soybean ortholog gene id	Arabidopsis ortholog gene id	Arabidopsis ortholog gene name	Arabidopsis ortholog annotation	Rice ortholog gene id	Rice ortholog gene name	Rice ortholog annotation
SSA vs.SC	Vum_01G00139	Chr01	1051441	1053063	1046001	1068000	0.3424	NUDIX hydrolase domain(IPR000086)|NUDIX hydrolase-like domain superfamily(IPR015797)|NUDIX hydrolase, conserved site(IPR020084)	GLYMA_05G238100	AT2G01670	atnudt17,NUDT17	nudix hydrolase homolog 17	LOC_Os02g50130	NA	protein|hydrolase, NUDIX family, domain containing protein, expressed
	Vum_01G00140	Chr01	1066193	1069315	1046001	1068000	0.3424	P-type ATPase(IPR001757)|Cation-transporting P-type ATPase, N-terminal(IPR004014)|Cation-transporting P-type ATPase, C-terminal(IPR006068)|P-type ATPase, subfamily IIB(IPR006408)|P-type ATPase, A domain superfamily(IPR008250)|P-type ATPase, phosphorylation site(IPR018303)|HAD superfamily(IPR023214)|P-type ATPase, transmembrane domain superfamily(IPR023298)|P-type ATPase, cytoplasmic domain N(IPR0…	GLYMA_08G045000	AT3G22910	NA	ATPase E1-E2 type family protein / haloacid dehalogenase-like hydrolase family protein	LOC_Os10g28240	NA	protein|calcium-transporting ATPase, plasma membrane-type, putative, expressed
	Vum_01G00179	Chr01	1396150	1399122	1396001	1434000	0.3069	P-type ATPase(IPR001757)|Cation-transporting P-type ATPase, C-terminal(IPR006068)|P-type ATPase, subfamily IIB(IPR006408)|P-type ATPase, A domain superfamily(IPR008250)|P-type ATPase, phosphorylation site(IPR018303)|HAD superfamily(IPR023214)|P-type ATPase, transmembrane domain superfamily(IPR023298)|P-type ATPase, cytoplasmic domain N(IPR023299)|HAD-like superfamily(IPR036412)	GLYMA_08G045000	AT3G22910	NA	ATPase E1-E2 type family protein / haloacid dehalogenase-like hydrolase family protein	LOC_Os10g28240	NA	protein|calcium-transporting ATPase, plasma membrane-type, putative, expressed
	Vum_01G00180	Chr01	1400894	1403945	1396001	1434000	0.3069	NA	GLYMA_05G237900	AT1G67060	NA	unknown protein; FUNCTIONS IN: molecular_function unknown; INVOLVED IN: biological_process unknown; LOCATED IN: plasma membrane; EXPRESSED IN: 22 plant structures; EXPRESSED DURING: 13 growth stages; Has 283 Blast hits to 281 proteins in 136 species: Archae - 0; Bacteria - 145; Metazoa - 0; Fungi - 65; Plants - 41; Viruses - 0; Other Eukaryotes - 32 (source: NCBI BLink).	LOC_Os02g12870	NA	protein|expressed protein
	Vum_01G00181	Chr01	1405073	1407132	1396001	1434000	0.3069	Ribosomal protein S7e(IPR000554)	GLYMA_08G045100	AT3G02560	NA	Ribosomal protein S7e family protein	LOC_Os03g18580	NA	protein|40S ribosomal protein S7, putative, expressed
	Vum_01G00183	Chr01	1417514	1417884	1396001	1434000	0.3069	SANT/Myb domain(IPR001005)|Homeobox-like domain superfamily(IPR009057)	GLYMA_05G234600	AT1G68320	MYB62,AtMYB62,BW62B,BW62C	myb domain protein 62	LOC_Os01g03720	MYB1	protein|MYB family transcription factor, putative, expressed
	Vum_01G00184	Chr01	1426867	1428385	1396001	1434000	0.3069	Myc-type, basic helix-loop-helix (bHLH) domain(IPR011598)|Helix-loop-helix DNA-binding domain superfamily(IPR036638)	GLYMA_08G042000	AT1G18400	BEE1	BR enhanced expression 1	LOC_Os09g32510	NA	protein|BHLH transcription factor, putative, expressed
	Vum_01G00182	Chr01	1408079	1409547	1396001	1434000	0.3069	GPI inositol-deacylase PGAP1-like(IPR012908)|Alpha/Beta hydrolase fold(IPR029058)	GLYMA_06G001500	AT5G17670	NA	alpha/beta-Hydrolases superfamily protein	LOC_Os02g03720	NA	protein|expressed protein
	Vum_01G00185	Chr01	1447382	1454180	1448001	1562000	0.3486	C2 domain(IPR000008)|C2 domain superfamily(IPR035892)	GLYMA_08G041800	AT3G18370	SYTF,ATSYTF,NTMC2TYPE3,NTMC2T3	C2 domain-containing protein	LOC_Os01g03820	NA	protein|C2 domain containing protein, putative, expressed
	Vum_01G00187	Chr01	1462190	1464958	1448001	1562000	0.3486	NAC domain(IPR003441)|NAC domain superfamily(IPR036093)	GLYMA_08G041500	AT3G18400	anac058,NAC058	NAC domain containing protein 58	LOC_Os03g42630	NA	protein|No apical meristem protein, putative, expressed
	Vum_01G00189	Chr01	1483677	1486380	1448001	1562000	0.3486	NA	GLYMA_08G041300	AT5G16110	NA	unknown protein; FUNCTIONS IN: molecular_function unknown; INVOLVED IN: biological_process unknown; LOCATED IN: chloroplast; EXPRESSED IN: 24 plant structures; EXPRESSED DURING: 15 growth stages; BEST Arabidopsis thaliana protein match is: unknown protein (TAIR:AT3G02555.1); Has 133 Blast hits to 133 proteins in 18 species: Archae - 0; Bacteria - 0; Metazoa - 0; Fungi - 0; Plants - 133; Viruses -…	LOC_Os05g01210	NA	protein|expressed protein
	Vum_01G00191	Chr01	1496945	1498765	1448001	1562000	0.3486	B-box-type zinc finger(IPR000315)|CCT domain(IPR010402)	GLYMA_05G233700	AT1G25440	NA	B-box type zinc finger protein with CCT domain	LOC_Os03g50310	OsCOL10	protein|CCT/B-box zinc finger protein, putative, expressed
	Vum_01G00192	Chr01	1500926	1503975	1448001	1562000	0.3486	LysM domain(IPR018392)|LysM domain superfamily(IPR036779)	GLYMA_08G041000	AT1G77630	NA	Peptidoglycan-binding LysM domain-containing protein	LOC_Os06g10660	LYP6|OsLYP6	protein|lysM domain-containing GPI-anchored protein 1 precursor, putative, expressed
	Vum_01G00193	Chr01	1507844	1508170	1448001	1562000	0.3486	NA	GLYMA_09G185100	NA	NA	NA	NA	NA	NA
	Vum_01G00194	Chr01	1531698	1532854	1448001	1562000	0.3486	NA	GLYMA_08G040800	AT1G13360	NA	unknown protein; BEST Arabidopsis thaliana protein match is: unknown protein (TAIR:AT3G25870.1); Has 69 Blast hits to 69 proteins in 16 species: Archae - 0; Bacteria - 0; Metazoa - 6; Fungi - 0; Plants - 63; Viruses - 0; Other Eukaryotes - 0 (source: NCBI BLink).	LOC_Os01g04010	NA	protein|expressed protein
	Vum_01G00196	Chr01	1543752	1546585	1448001	1562000	0.3486	NA	GLYMA_05G233300	AT3G18440	AtALMT9,ALMT9	aluminum-activated malate transporter 9	LOC_Os02g49790	NA	protein|aluminum-activated malate transporter, putative, expressed
	Vum_01G00186	Chr01	1454458	1458980	1448001	1562000	0.3486	RNA-binding, CRM domain(IPR001890)|YhbY-like superfamily(IPR035920)	GLYMA_08G041700	AT3G18390	EMB1865	CRS1 / YhbY (CRM) domain-containing protein	LOC_Os05g47850	NA	protein|chloroplastic group IIA intron splicing facilitator CRS1, chloroplast precursor, putative, expressed
	Vum_01G00188	Chr01	1471921	1474965	1448001	1562000	0.3486	Protein of unknown function DUF1666(IPR012870)	GLYMA_05G234100	AT1G73850	NA	Protein of unknown function (DUF1666)	LOC_Os01g03870	NA	protein|expressed protein
	Vum_01G00190	Chr01	1487022	1493794	1448001	1562000	0.3486	Calponin homology domain(IPR001715)|Kinesin motor domain(IPR001752)|P-loop containing nucleoside triphosphate hydrolase(IPR027417)|CH domain superfamily(IPR036872)|Kinesin motor domain superfamily(IPR036961)	GLYMA_05G233900	AT1G73860	NA	P-loop containing nucleoside triphosphate hydrolases superfamily protein	LOC_Os06g36080	NA	protein|kinesin motor domain containing protein, expressed
	Vum_01G00195	Chr01	1539249	1542107	1448001	1562000	0.3486	Aluminum-activated malate transporter(IPR020966)	GLYMA_05G233400	AT3G18440	AtALMT9,ALMT9	aluminum-activated malate transporter 9	LOC_Os02g49790	NA	protein|aluminum-activated malate transporter, putative, expressed
	Vum_01G00197	Chr01	1551588	1584348	1448001	1562000	0.3486	cDENN domain(IPR001194)|WD40 repeat(IPR001680)|dDENN domain(IPR005112)|uDENN domain(IPR005113)|WD40/YVTN repeat-like-containing domain superfamily(IPR015943)|WD40 repeat, conserved site(IPR019775)|G-protein beta WD-40 repeat(IPR020472)|WD40-repeat-containing domain superfamily(IPR036322)	GLYMA_08G040500	AT1G49040	SCD1	stomatal cytokinesis defective / SCD1 protein (SCD1)	LOC_Os01g39380	NA	protein|SCD1, putative, expressed
	Vum_01G00199	Chr01	1595416	1602187	1576001	1668000	0.3884	NA	GLYMA_08G040300	AT1G18450	ATARP4,ARP4	actin-related protein 4	LOC_Os08g04280	NA	protein|actin, putative, expressed
	Vum_01G00201	Chr01	1614817	1619034	1576001	1668000	0.3884	Partial AB-hydrolase lipase domain(IPR006693)|Alpha/Beta hydrolase fold(IPR029058)	GLYMA_05G232700	AT1G73920	NA	alpha/beta-Hydrolases superfamily protein	LOC_Os01g33784	NA	protein|lipase family protein, putative, expressed
	Vum_01G00203	Chr01	1631962	1633894	1576001	1668000	0.3884	Alpha/beta hydrolase fold-1(IPR000073)|Alpha/Beta hydrolase fold(IPR029058)	GLYMA_08G039900	AT3G24420	NA	alpha/beta-Hydrolases superfamily protein	LOC_Os03g10620	HTD2|D88|D14	protein|hydrolase, alpha/beta fold family domain containing protein, expressed
	Vum_01G00204	Chr01	1639032	1648017	1576001	1668000	0.3884	Fibronectin type III(IPR003961)|Immunoglobulin-like fold(IPR013783)|Oberon, PHD finger domain(IPR032881)|Fibronectin type III superfamily(IPR036116)	GLYMA_05G232400	AT3G24440	VRN5,VIL1	Fibronectin type III domain-containing protein	LOC_Os12g34850	OsVIL2	protein|Fibronectin type III domain containing protein, expressed
	Vum_01G00205	Chr01	1657177	1658588	1576001	1668000	0.3884	Heavy metal-associated domain, HMA(IPR006121)|Heavy metal-associated domain superfamily(IPR036163)	GLYMA_05G232300	AT3G24450	NA	Heavy metal transport/detoxification superfamily protein	LOC_Os01g52160	NA	protein|heavy metal-associated domain containing protein, expressed
	Vum_01G00206	Chr01	1662431	1666003	1576001	1668000	0.3884	NA	NA	NA	NA	NA	NA	NA	NA
	Vum_01G00198	Chr01	1588866	1592507	1576001	1668000	0.3884	Peptidyl-tRNA hydrolase(IPR001328)|Peptidyl-tRNA hydrolase, conserved site(IPR018171)|Peptidyl-tRNA hydrolase superfamily(IPR036416)	GLYMA_05G233000	AT1G18440	NA	Peptidyl-tRNA hydrolase family protein	LOC_Os01g49900	NA	protein|peptidyl-tRNA hydrolase, mitochondrial precursor protein, putative, expressed
	Vum_01G00200	Chr01	1604231	1613699	1576001	1668000	0.3884	Endonuclease/exonuclease/phosphatase(IPR005135)|Endonuclease/exonuclease/phosphatase superfamily(IPR036691)	GLYMA_05G232800	AT3G18500	NA	DNAse I-like superfamily protein	LOC_Os06g15410	NA	protein|angel, putative, expressed
	Vum_01G00202	Chr01	1620094	1625432	1576001	1668000	0.3884	ClpP/crotonase-like domain superfamily(IPR029045)|Enoyl-CoA hydratase/isomerase, HIBYL-CoA-H type(IPR032259)	GLYMA_08G040000	AT4G13360	NA	ATP-dependent caseinolytic (Clp) protease/crotonase family protein	LOC_Os06g39344	NA	protein|enoyl-CoA hydratase/isomerase family protein, putative, expressed
	Vum_01G00197	Chr01	1551588	1584348	1576001	1668000	0.3884	cDENN domain(IPR001194)|WD40 repeat(IPR001680)|dDENN domain(IPR005112)|uDENN domain(IPR005113)|WD40/YVTN repeat-like-containing domain superfamily(IPR015943)|WD40 repeat, conserved site(IPR019775)|G-protein beta WD-40 repeat(IPR020472)|WD40-repeat-containing domain superfamily(IPR036322)	GLYMA_08G040500	AT1G49040	SCD1	stomatal cytokinesis defective / SCD1 protein (SCD1)	LOC_Os01g39380	NA	protein|SCD1, putative, expressed
	Vum_01G00208	Chr01	1676399	1683953	1672001	1704000	0.3113	Arf GTPase activating protein(IPR001164)|ARFGAP/RecO-like zinc finger(IPR037278)|ArfGAP domain superfamily(IPR038508)	GLYMA_08G039600	AT4G13350	NIG	NSP (nuclear shuttle protein)-interacting GTPase	LOC_Os02g11820	NA	protein|GTPase-activating protein, putative, expressed
	Vum_01G00207	Chr01	1668044	1674710	1672001	1704000	0.3113	Arf GTPase activating protein(IPR001164)|ARFGAP/RecO-like zinc finger(IPR037278)|ArfGAP domain superfamily(IPR038508)	GLYMA_08G039600	AT4G13350	NIG	NSP (nuclear shuttle protein)-interacting GTPase	LOC_Os02g11820	NA	protein|GTPase-activating protein, putative, expressed
	Vum_01G00209	Chr01	1684594	1690771	1672001	1704000	0.3113	Serine incorporator/TMS membrane protein(IPR005016)	GLYMA_05G232100	AT3G24460	NA	Serinc-domain containing serine and sphingolipid biosynthesis protein	LOC_Os04g42720	NA	protein|TMS membrane protein/tumour differentially expressed protein, putative, expressed
	Vum_01G00811	Chr01	7970065	7970433	7960001	8010000	0.3394	NA	NA	NA	NA	NA	NA	NA	NA
	Vum_01G00812	Chr01	7970517	7971146	7960001	8010000	0.3394	NA	NA	NA	NA	NA	NA	NA	NA
	Vum_01G00813	Chr01	7980855	7983398	7960001	8010000	0.3394	NA	NA	NA	NA	NA	NA	NA	NA
	Vum_01G00814	Chr01	7988275	7991503	7960001	8010000	0.3394	Protein kinase domain(IPR000719)|Serine/threonine-protein kinase, active site(IPR008271)|Protein kinase-like domain superfamily(IPR011009)	GLYMA_05G171600	AT2G34650	PID,ABR	Protein kinase superfamily protein	LOC_Os12g42020	OsPID|OsPINOID	protein|AGC_PVPK_like_kin82y.20 - ACG kinases include homologs to PKA, PKG and PKC, expressed
	Vum_01G00815	Chr01	8009906	8012689	7960001	8010000	0.3394	X8 domain(IPR012946)	GLYMA_05G171500	AT4G05430	NA	Carbohydrate-binding X8 domain superfamily protein	LOC_Os01g53750	NA	protein|glucan endo-1,3-beta-glucosidase precursor, putative, expressed
	Vum_01G00818	Chr01	8048776	8052463	8040001	8110000	0.3834	Amino acid/polyamine transporter I(IPR002293)|Cationic amino acid transporter, C-terminal(IPR029485)	GLYMA_08G129600	AT4G21120	AAT1,CAT1	amino acid transporter 1	LOC_Os12g41890	NA	protein|amino acid permease family protein, putative, expressed
	Vum_01G00819	Chr01	8055301	8057188	8040001	8110000	0.3834	Phospholipase-like(IPR007942)	GLYMA_08G129500	AT5G11140	NA	Arabidopsis phospholipase-like protein (PEARLI 4) family	NA	NA	NA
	Vum_01G00820	Chr01	8065227	8072788	8040001	8110000	0.3834	Zinc finger, LSD1-type(IPR005735)	GLYMA_08G129400	AT4G20380	LSD1	LSD1 zinc finger family protein	LOC_Os12g41700	OsLOL1	protein|LSD1 zinc finger domain containing protein, expressed
	Vum_01G00821	Chr01	8074391	8075573	8040001	8110000	0.3834	Casparian strip membrane protein(IPR006459)|Domain of unknown function DUF588(IPR006702)	GLYMA_08G129300	AT5G44550	NA	Uncharacterised protein family (UPF0497)	LOC_Os12g41690	NA	protein|membrane associated DUF588 domain containing protein, putative, expressed
	Vum_01G00822	Chr01	8081393	8090014	8040001	8110000	0.3834	JmjC domain(IPR003347)|JmjN domain(IPR003349)|FY-rich, N-terminal(IPR003888)|FY-rich, C-terminal(IPR003889)|Zinc finger, C5HC2-type(IPR004198)	GLYMA_05G170800	AT1G30810	NA	Transcription factor jumonji (jmj) family protein / zinc finger (C5HC2 type) family protein	LOC_Os05g23670	JMJ704	protein|transcription factor jumonji, putative, expressed
	Vum_01G00824	Chr01	8099129	8102650	8040001	8110000	0.3834	Protein kinase domain(IPR000719)|Leucine-rich repeat(IPR001611)|Serine/threonine-protein kinase, active site(IPR008271)|Protein kinase-like domain superfamily(IPR011009)|Leucine-rich repeat-containing N-terminal, plant-type(IPR013210)|Protein kinase, ATP binding site(IPR017441)|Leucine-rich repeat domain superfamily(IPR032675)	GLYMA_08G128900	AT3G47570	NA	Leucine-rich repeat protein kinase family protein	LOC_Os04g03210	NA	protein|receptor kinase, putative, expressed
	Vum_01G00823	Chr01	8092378	8098474	8040001	8110000	0.3834	Peptidase S8/S53 domain(IPR000209)|Peptidase S8 propeptide/proteinase inhibitor I9(IPR010259)|Peptidase S8, subtilisin-related(IPR015500)|Peptidase S8, subtilisin, Asp-active site(IPR023827)|Peptidase S8, subtilisin, Ser-active site(IPR023828)|Cucumisin-like catalytic domain(IPR034197)|Peptidase S8/S53 domain superfamily(IPR036852)|Peptidase S8 propeptide/proteinase inhibitor I9 superfamily(IPR03…	GLYMA_05G170700	AT4G20430	NA	Subtilase family protein	LOC_Os01g56320	NA	protein|OsSub4 - Putative Subtilisin homologue, expressed
	Vum_01G00834	Chr01	8251164	8252095	8224001	8282000	0.3761	NA	GLYMA_08G179200	AT5G09390	NA	CD2-binding protein-related	NA	NA	NA
	Vum_01G00835	Chr01	8254557	8255091	8224001	8282000	0.3761	NA	NA	NA	NA	NA	NA	NA	NA
	Vum_01G00836	Chr01	8256170	8256859	8224001	8282000	0.3761	Phytocyanin domain(IPR003245)|Cupredoxin(IPR008972)	GLYMA_05G169900	AT2G02850	ARPN	plantacyanin	LOC_Os03g50160	NA	protein|plastocyanin-like domain containing protein, putative, expressed
	Vum_01G00837	Chr01	8269896	8271747	8224001	8282000	0.3761	Thaumatin(IPR001938)|Osmotin/thaumatin-like superfamily(IPR037176)	GLYMA_05G169700	AT1G77700	NA	Pathogenesis-related thaumatin superfamily protein	LOC_Os04g59370	NA	protein|thaumatin, putative, expressed
	Vum_01G00838	Chr01	8277026	8279898	8224001	8282000	0.3761	F-box domain(IPR001810)|Leucine-rich repeat domain superfamily(IPR032675)|F-box-like domain superfamily(IPR036047)	GLYMA_05G169600	AT1G10780	NA	F-box/RNI-like superfamily protein	LOC_Os09g28120	NA	protein|OsFBX330 - F-box domain containing protein, expressed
	Vum_01G00842	Chr01	8310652	8311578	8306001	8336000	0.3187	6-phosphogluconate dehydrogenase, NADP-binding(IPR006115)|6-phosphogluconate dehydrogenase-like, C-terminal domain superfamily(IPR008927)|6-phosphogluconate dehydrogenase, domain 2(IPR013328)|3-hydroxyisobutyrate dehydrogenase-related(IPR015815)|3-hydroxyisobutyrate dehydrogenase, NAD-binding domain(IPR029154)|NAD(P)-binding domain superfamily(IPR036291)	GLYMA_05G169300	AT1G71180	NA	6-phosphogluconate dehydrogenase family protein	LOC_Os05g49070	NA	protein|dehydrogenase, putative, expressed
	Vum_01G00843	Chr01	8312431	8316585	8306001	8336000	0.3187	Kinetochore protein Nuf2(IPR005549)|Nuf2, N-terminal domain superfamily(IPR038275)	GLYMA_05G169000	AT1G61000	NA	FUNCTIONS IN: molecular_function unknown; INVOLVED IN: mitosis; LOCATED IN: plasma membrane; EXPRESSED IN: cultured cell; CONTAINS InterPro DOMAIN/s: Kinetochore protein Nuf2 (InterPro:IPR005549); Has 50972 Blast hits to 29793 proteins in 2070 species: Archae - 902; Bacteria - 7404; Metazoa - 23628; Fungi - 4156; Plants - 2312; Viruses - 158; Other Eukaryotes - 12412 (source: NCBI BLink).	LOC_Os03g38010	NA	protein|nuf2 family protein, expressed
	Vum_01G00844	Chr01	8318189	8320005	8306001	8336000	0.3187	11-S seed storage protein, plant(IPR006044)|Cupin 1(IPR006045)|RmlC-like cupin domain superfamily(IPR011051)|RmlC-like jelly roll fold(IPR014710)	GLYMA_05G169100	AT1G07750	NA	RmlC-like cupins superfamily protein	LOC_Os05g02520	NA	protein|cupin domain containing protein, expressed
	Vum_01G00845	Chr01	8332784	8334453	8306001	8336000	0.3187	Cupin 1(IPR006045)|RmlC-like cupin domain superfamily(IPR011051)|RmlC-like jelly roll fold(IPR014710)	GLYMA_05G169100	AT1G07750	NA	RmlC-like cupins superfamily protein	LOC_Os05g02520	NA	protein|cupin domain containing protein, expressed
	Vum_01G00853	Chr01	8432238	8435599	8426001	8538000	0.4257	Mg2+ transporter protein, CorA-like/Zinc transport protein ZntB(IPR002523)	GLYMA_08G126600	AT3G58970	MGT6,MRS2-4	magnesium transporter 6	LOC_Os10g39790	NA	protein|CorA-like magnesium transporter protein, putative, expressed
	Vum_01G00855	Chr01	8459520	8461678	8426001	8538000	0.4257	Ubiquitin domain(IPR000626)|FCP1 homology domain(IPR004274)|HAD-superfamily hydrolase, subfamily IIID(IPR011943)|HAD superfamily(IPR023214)|Ubiquitin-like domain superfamily(IPR029071)|HAD-like superfamily(IPR036412)	GLYMA_05G168000	AT4G06599	NA	ubiquitin family protein	LOC_Os01g65450	NA	protein|ubiquitin-like domain-containing CTD phosphatase 1, putative, expressed
	Vum_01G00859	Chr01	8527961	8535084	8426001	8538000	0.4257	Protein kinase domain(IPR000719)|Serine-threonine/tyrosine-protein kinase, catalytic domain(IPR001245)|Ankyrin repeat(IPR002110)|Serine/threonine-protein kinase, active site(IPR008271)|Protein kinase-like domain superfamily(IPR011009)|Ankyrin repeat-containing domain(IPR020683)|Ankyrin repeat-containing domain superfamily(IPR036770)	GLYMA_05G167600	AT2G43850	NA	Integrin-linked protein kinase family	LOC_Os02g39560	NA	protein|non-receptor tyrosine kinase spore lysis A, putative, expressed
	Vum_01G00852	Chr01	8418056	8427438	8426001	8538000	0.4257	C2 domain(IPR000008)|Phospholipase D/Transphosphatidylase(IPR001736)|Phospholipase D, plant(IPR011402)|Phospholipase D, C-terminal(IPR024632)|C2 domain superfamily(IPR035892)	GLYMA_08G126700	AT4G35790	ATPLDDELTA,PLDDELTA	phospholipase D delta	LOC_Os07g15680	NA	protein|phospholipase D, putative, expressed
	Vum_01G00854	Chr01	8449041	8454811	8426001	8538000	0.4257	Basic-leucine zipper domain(IPR004827)	GLYMA_05G168100	AT1G58110	NA	Basic-leucine zipper (bZIP) transcription factor family protein	LOC_Os12g09250	NA	protein|bZIP transcription factor domain containing protein, expressed
	Vum_01G00856	Chr01	8467847	8471974	8426001	8538000	0.4257	Zinc finger C2H2-type(IPR013087)|Zinc finger C2H2 superfamily(IPR036236)	GLYMA_05G167900	AT4G06634	NA	zinc finger (C2H2 type) family protein	LOC_Os02g34680	NA	protein|ZOS2-09 - C2H2 zinc finger protein, expressed
	Vum_01G00857	Chr01	8480458	8487006	8426001	8538000	0.4257	Rab GDI protein(IPR000806)|GDP dissociation inhibitor(IPR018203)|FAD/NAD(P)-binding domain superfamily(IPR036188)	GLYMA_08G126200	AT3G59920	ATGDI2,GDI2	RAB GDP dissociation inhibitor 2	LOC_Os05g23860	OsGDI2	protein|rab GDP dissociation inhibitor alpha, putative, expressed
	Vum_01G00858	Chr01	8491983	8505997	8426001	8538000	0.4257	ACT domain(IPR002912)|Acetolactate synthase, small subunit(IPR004789)|Acetolactate synthase, small subunit, C-terminal(IPR019455)|Acetolactate synthase/Transcription factor NikR, C-terminal(IPR027271)	GLYMA_05G167700	AT2G31810	NA	ACT domain-containing small subunit of acetolactate synthase protein	LOC_Os02g39570	NA	protein|ACT domain containing protein, expressed
	Vum_01G00894	Chr01	8985486	8989938	8974001	8998000	0.3321	Transmembrane protein TauE-like(IPR002781)	GLYMA_05G164700	AT2G25737	NA	Sulfite exporter TauE/SafE family protein	LOC_Os08g30020	NA	protein|membrane protein, putative, expressed
	Vum_01G00893	Chr01	8975326	8984923	8974001	8998000	0.3321	Transmembrane protein TauE-like(IPR002781)	GLYMA_08G122200	AT2G25737	NA	Sulfite exporter TauE/SafE family protein	LOC_Os08g30020	NA	protein|membrane protein, putative, expressed
	Vum_01G00911	Chr01	9260543	9262177	9254001	9274000	0.2958	Proton-dependent oligopeptide transporter family(IPR000109)|Major facilitator superfamily domain(IPR020846)|MFS transporter superfamily(IPR036259)	GLYMA_08G120500	AT1G69850	ATNRT1:2,NTL1,NRT1:2	nitrate transporter 1:2	LOC_Os01g54515	NA	protein|peptide transporter PTR2, putative, expressed
	Vum_01G00912	Chr01	9265883	9271755	9254001	9274000	0.2958	Membrane attack complex component/perforin (MACPF) domain(IPR020864)	GLYMA_15G088100	AT1G29690	CAD1	MAC/Perforin domain-containing protein	LOC_Os01g54510	NA	protein|MAC/Perforin domain containing protein, putative, expressed
	Vum_01G00937	Chr01	9547440	9548621	9490001	9596000	0.3339	Protein of unknown function DUF1685(IPR012881)	GLYMA_08G118000	AT2G42760	NA	unknown protein; CONTAINS InterPro DOMAIN/s: Protein of unknown function DUF1685 (InterPro:IPR012881); Has 170 Blast hits to 164 proteins in 34 species: Archae - 0; Bacteria - 1; Metazoa - 26; Fungi - 10; Plants - 107; Viruses - 0; Other Eukaryotes - 26 (source: NCBI BLink).	LOC_Os06g35770	NA	protein|expressed protein
	Vum_01G00938	Chr01	9561705	9562478	9490001	9596000	0.3339	Ribonuclease H-like superfamily(IPR012337)|hAT-like transposase, RNase-H fold(IPR025525)	GLYMA_07G179000	AT3G42170	NA	BED zinc finger ;hAT family dimerisation domain	LOC_Os05g50624	NA	protein|transposon protein, putative, unclassified, expressed
	Vum_01G00939	Chr01	9568513	9571720	9490001	9596000	0.3339	Large ribosomal RNA subunit accumulation protein YceD(IPR003772)	GLYMA_05G160300	AT3G19810	NA	Protein of unknown function (DUF177)	LOC_Os02g58450	NA	protein|uncharacterized ACR, COG1399 family protein, expressed
	Vum_01G00940	Chr01	9581831	9582770	9490001	9596000	0.3339	NA	GLYMA_05G160200	NA	NA	NA	NA	NA	NA
	Vum_01G00936	Chr01	9502195	9503242	9490001	9596000	0.3339	NA	GLYMA_05G160700	AT1G29270	NA	unknown protein; BEST Arabidopsis thaliana protein match is: unknown protein (TAIR:AT2G40435.1); Has 98 Blast hits to 98 proteins in 15 species: Archae - 0; Bacteria - 0; Metazoa - 0; Fungi - 0; Plants - 98; Viruses - 0; Other Eukaryotes - 0 (source: NCBI BLink).	LOC_Os05g27090	NA	protein|basic helix-loop-helix domain containing protein, expressed
	Vum_01G00962	Chr01	9967768	9971312	9970001	10108000	0.439	Mitochondrial substrate/solute carrier(IPR018108)|Mitochondrial carrier domain superfamily(IPR023395)	GLYMA_08G115600	AT5G19760	NA	Mitochondrial substrate carrier family protein	LOC_Os05g11780	NA	protein|mitochondrial carrier protein, putative, expressed
	Vum_01G00964	Chr01	9980324	9988133	9970001	10108000	0.439	AMP-dependent synthetase/ligase(IPR000873)|AMP-binding, conserved site(IPR020845)|AMP-binding enzyme, C-terminal domain(IPR025110)	GLYMA_05G157600	AT1G55320	AAE18	acyl-activating enzyme 18	LOC_Os03g59080	NA	protein|AMP-binding enzyme, putative, expressed
	Vum_01G00965	Chr01	9991717	9992604	9970001	10108000	0.439	Tetratricopeptide-like helical domain superfamily(IPR011990)	GLYMA_05G157500	AT5G44230	NA	Pentatricopeptide repeat (PPR) superfamily protein	LOC_Os06g47920	NA	protein|pentatricopeptide repeat domain containing protein, putative, expressed
	Vum_01G00966	Chr01	9998395	10000025	9970001	10108000	0.439	Basic-leucine zipper domain(IPR004827)	GLYMA_08G115300	AT1G75390	AtbZIP44,bZIP44	basic leucine-zipper 44	LOC_Os02g03960	NA	protein|CPuORF1 - conserved peptide uORF-containing transcript, expressed
	Vum_01G00968	Chr01	10036451	10039134	9970001	10108000	0.439	Tubulin(IPR000217)|Alpha tubulin(IPR002452)|Tubulin/FtsZ, GTPase domain(IPR003008)|Tubulin/FtsZ, C-terminal(IPR008280)|Beta tubulin, autoregulation binding site(IPR013838)|Tubulin, conserved site(IPR017975)|Tubulin/FtsZ, 2-layer sandwich domain(IPR018316)|Tubulin, C-terminal(IPR023123)|Tubulin/FtsZ, GTPase domain superfamily(IPR036525)|Tubulin/FtsZ, C-terminal domain superfamily(IPR037103)	GLYMA_08G115100	AT5G19780	TUA5	tubulin alpha-5	LOC_Os07g38730	NA	protein|tubulin/FtsZ domain containing protein, putative, expressed
	Vum_01G00969	Chr01	10042661	10043383	9970001	10108000	0.439	AP2/ERF domain(IPR001471)|DNA-binding domain superfamily(IPR016177)|AP2/ERF transcription factor ERF/PTI6(IPR017392)|AP2/ERF domain superfamily(IPR036955)	GLYMA_05G157400	AT5G19790	RAP2.11	related to AP2 11	LOC_Os07g10410	NA	protein|AP2 domain containing protein, expressed
	Vum_01G00970	Chr01	10046166	10054918	9970001	10108000	0.439	HEAT repeat(IPR000357)|Importin-beta, N-terminal domain(IPR001494)|Armadillo-type fold(IPR016024)|TOG domain(IPR034085)	GLYMA_08G114900	AT5G19820	emb2734	ARM repeat superfamily protein	LOC_Os07g38760	NA	protein|HEAT repeat family protein, putative, expressed
	Vum_01G00971	Chr01	10078629	10081396	9970001	10108000	0.439	Zinc finger, BED-type(IPR003656)|Ribonuclease H-like superfamily(IPR012337)|Zinc finger C2H2 superfamily(IPR036236)|Zinc finger BED domain(IPR037220)	GLYMA_17G167500	AT3G42170	NA	BED zinc finger ;hAT family dimerisation domain	LOC_Os11g39940	NA	protein|transposon protein, putative, unclassified, expressed
	Vum_01G00963	Chr01	9976079	9979209	9970001	10108000	0.439	Thioredoxin-like superfamily(IPR036249)	GLYMA_08G115500	AT4G28590	NA	FUNCTIONS IN: molecular_function unknown; INVOLVED IN: biological_process unknown; LOCATED IN: chloroplast; EXPRESSED IN: 21 plant structures; EXPRESSED DURING: 10 growth stages; BEST Arabidopsis thaliana protein match is: Thioredoxin superfamily protein (TAIR:AT2G31840.1); Has 114 Blast hits to 112 proteins in 39 species: Archae - 2; Bacteria - 0; Metazoa - 17; Fungi - 6; Plants - 67; Viruses - …	LOC_Os01g61320	NA	protein|thioredoxin, putative, expressed
	Vum_01G00967	Chr01	10008435	10012121	9970001	10108000	0.439	Protein kinase domain(IPR000719)|Mitogen-activated protein (MAP) kinase, conserved site(IPR003527)|Serine/threonine-protein kinase, active site(IPR008271)|Protein kinase-like domain superfamily(IPR011009)|Protein kinase, ATP binding site(IPR017441)	GLYMA_08G115200	AT2G18170	ATMPK7,MPK7	MAP kinase 7	LOC_Os06g48590	OsMAPK4|OsMSRMK3	protein|CGMC_MAPKCMGC_2_SLT2y_ERK.2 - CGMC includes CDA, MAPK, GSK3, and CLKC kinases, expressed
	Vum_01G00972	Chr01	10085400	10094949	9970001	10108000	0.439	Peptidyl-tRNA hydrolase(IPR001328)|Peptidyl-tRNA hydrolase superfamily(IPR036416)	GLYMA_08G114800	AT5G19830	NA	Peptidyl-tRNA hydrolase family protein	LOC_Os03g22610	NA	protein|peptidyl-tRNA hydrolase, mitochondrial precursor protein, putative, expressed
	Vum_01G01009	Chr01	10619568	10620206	10604001	10722000	0.4302	Protein DMP(IPR007770)	GLYMA_13G175000	AT5G46090	NA	Protein of unknown function (DUF679)	LOC_Os05g48840	NA	protein|expressed protein
	Vum_01G01010	Chr01	10625678	10630200	10604001	10722000	0.4302	Triose phosphate/phosphoenolpyruvate translocator(IPR004696)|Sugar phosphate transporter domain(IPR004853)	GLYMA_13G175100	AT5G46110	APE2,TPT	Glucose-6-phosphate/phosphate translocator-related	LOC_Os01g13770	OsTPT1	protein|DUF250 domain containing protein, putative, expressed
	Vum_01G01012	Chr01	10669961	10671091	10604001	10722000	0.4302	NA	GLYMA_13G175300	AT1G28400	NA	unknown protein; FUNCTIONS IN: molecular_function unknown; INVOLVED IN: biological_process unknown; LOCATED IN: endomembrane system; EXPRESSED IN: 22 plant structures; EXPRESSED DURING: 13 growth stages; BEST Arabidopsis thaliana protein match is: unknown protein (TAIR:AT2G33850.1); Has 45374 Blast hits to 18870 proteins in 668 species: Archae - 72; Bacteria - 1460; Metazoa - 1191; Fungi - 1038; …	NA	NA	NA
	Vum_01G01014	Chr01	10708555	10711846	10604001	10722000	0.4302	Drought induced 19 protein type, zinc-binding domain(IPR008598)|TRAF-like(IPR008974)|Protein dehydration-induced 19, C-terminal(IPR027935)	GLYMA_07G200800	AT3G05700	NA	Drought-responsive family protein	LOC_Os05g48800	NA	protein|drought induced 19 protein, putative, expressed
	Vum_01G01015	Chr01	10716164	10720356	10604001	10722000	0.4302	Alpha crystallin/Hsp20 domain(IPR002068)|HSP20-like chaperone(IPR008978)	GLYMA_07G200200	AT1G07400	NA	HSP20-like chaperones superfamily protein	LOC_Os03g16040	OsHSP17.7	protein|hsp20/alpha crystallin family protein, putative, expressed
	Vum_01G01011	Chr01	10638966	10650195	10604001	10722000	0.4302	Homeobox domain(IPR001356)|HB1/Asxl, restriction endonuclease HTH domain(IPR007759)|Homeobox-like domain superfamily(IPR009057)|DDT domain(IPR018501)|WHIM2 domain(IPR028941)|WHIM1 domain(IPR028942)	GLYMA_13G175200	AT1G28420	HB-1	homeobox-1	LOC_Os05g48820	NA	protein|DDT, putative, expressed
	Vum_01G01013	Chr01	10696498	10699788	10604001	10722000	0.4302	NA	GLYMA_13G175400	NA	NA	NA	NA	NA	NA
	Vum_01G01018	Chr01	10739309	10739788	10738001	10978000	0.5189	Alpha crystallin/Hsp20 domain(IPR002068)|HSP20-like chaperone(IPR008978)	GLYMA_07G200200	AT1G07400	NA	HSP20-like chaperones superfamily protein	LOC_Os03g16040	OsHSP17.7	protein|hsp20/alpha crystallin family protein, putative, expressed
	Vum_01G01019	Chr01	10744388	10744846	10738001	10978000	0.5189	Alpha crystallin/Hsp20 domain(IPR002068)|HSP20-like chaperone(IPR008978)	GLYMA_13G176300	AT1G53540	NA	HSP20-like chaperones superfamily protein	LOC_Os03g16040	OsHSP17.7	protein|hsp20/alpha crystallin family protein, putative, expressed
	Vum_01G01021	Chr01	10748378	10749163	10738001	10978000	0.5189	NA	NA	NA	NA	NA	NA	NA	NA
	Vum_01G01022	Chr01	10750177	10754202	10738001	10978000	0.5189	NA	GLYMA_07G200400	AT5G64680	NA	unknown protein; FUNCTIONS IN: molecular_function unknown; INVOLVED IN: biological_process unknown; EXPRESSED IN: 22 plant structures; EXPRESSED DURING: 13 growth stages; Has 53 Blast hits to 53 proteins in 20 species: Archae - 0; Bacteria - 8; Metazoa - 8; Fungi - 0; Plants - 34; Viruses - 0; Other Eukaryotes - 3 (source: NCBI BLink).	LOC_Os01g15520	SAD1L	protein|expressed protein
	Vum_01G01024	Chr01	10774730	10780642	10738001	10978000	0.5189	Membrane attack complex component/perforin (MACPF) domain(IPR020864)	GLYMA_13G176600	AT1G28380	NSL1	MAC/Perforin domain-containing protein	LOC_Os05g48360	NA	protein|membrane attack complex component/perforin/complement C9, putative, expressed
	Vum_01G01026	Chr01	10831174	10837462	10738001	10978000	0.5189	Leucine-rich repeat(IPR001611)|Malectin-like carbohydrate-binding domain(IPR024788)|Leucine-rich repeat domain superfamily(IPR032675)	GLYMA_13G176900	AT1G28340	AtRLP4,RLP4	receptor like protein 4	LOC_Os07g31840	NA	protein|leucine-rich repeat family protein, putative, expressed
	Vum_01G01027	Chr01	10848068	10849188	10738001	10978000	0.5189	DUF3741-associated sequence motif(IPR032795)	GLYMA_07G199400	NA	NA	NA	LOC_Os01g15550	NA	protein|expressed protein
	Vum_01G01029	Chr01	10883320	10888008	10738001	10978000	0.5189	Zinc finger, RING-type(IPR001841)|Zinc finger, RING/FYVE/PHD-type(IPR013083)|Zinc finger, RING-type, conserved site(IPR017907)	GLYMA_13G177200	AT1G28327	NA	unknown protein; Has 52 Blast hits to 52 proteins in 10 species: Archae - 0; Bacteria - 0; Metazoa - 0; Fungi - 0; Plants - 52; Viruses - 0; Other Eukaryotes - 0 (source: NCBI BLink).	LOC_Os05g41795	OsAIR1	protein|zinc finger C3HC4 type family protein, putative, expressed
	Vum_01G01032	Chr01	10928509	10931218	10738001	10978000	0.5189	SBP domain(IPR004333)|Squamosa promoter-binding protein(IPR017238)|SBP domain superfamily(IPR036893)	GLYMA_07G199000	AT2G33810	SPL3	squamosa promoter binding protein-like 3	LOC_Os07g32170	OsSPL13	protein|OsSPL13 - SBP-box gene family member, expressed
	Vum_01G01033	Chr01	10966126	10968678	10738001	10978000	0.5189	Zinc finger, Dof-type(IPR003851)	GLYMA_07G198900	AT1G28310	NA	Dof-type zinc finger DNA-binding family protein	LOC_Os07g32510	NA	protein|dof zinc finger domain containing protein, putative, expressed
	Vum_01G01023	Chr01	10763070	10765268	10738001	10978000	0.5189	Ubiquitin domain(IPR000626)|Ubiquitin conserved site(IPR019954)|Ubiquitin(IPR019956)|Ubiquitin-like domain superfamily(IPR029071)	GLYMA_20G141600	AT4G02890	UBQ14	Ubiquitin family protein	LOC_Os05g42424	NA	protein|ubiquitin family protein, putative, expressed
	Vum_01G01025	Chr01	10825792	10830035	10738001	10978000	0.5189	Yippee/Mis18/Cereblon(IPR004910)	GLYMA_13G176800	AT5G53940	NA	Yippee family putative zinc-binding protein	LOC_Os03g49150	NA	protein|yippee zinc-binding protein, putative, expressed
	Vum_01G01028	Chr01	10862201	10862716	10738001	10978000	0.5189	NA	GLYMA_07G199300	NA	NA	NA	NA	NA	NA
	Vum_01G01030	Chr01	10895032	10895427	10738001	10978000	0.5189	Zinc finger, RING/FYVE/PHD-type(IPR013083)	GLYMA_10G118200	AT1G03770	RING1B	RING 1B	LOC_Os01g58400	NA	protein|zinc finger C3HC4 type family protein, putative, expressed
	Vum_01G01031	Chr01	10911193	10916948	10738001	10978000	0.5189	Mitochondrial substrate/solute carrier(IPR018108)|Mitochondrial carrier domain superfamily(IPR023395)	GLYMA_07G199200	AT2G33820	ATMBAC1,MBAC1	Mitochondrial substrate carrier family protein	LOC_Os11g23170	NA	protein|mitochondrial carrier protein, putative, expressed
	Vum_01G01020	Chr01	10747409	10748214	10738001	10978000	0.5189	Alpha crystallin/Hsp20 domain(IPR002068)|HSP20-like chaperone(IPR008978)	GLYMA_07G200200	AT1G53540	NA	HSP20-like chaperones superfamily protein	LOC_Os03g16040	OsHSP17.7	protein|hsp20/alpha crystallin family protein, putative, expressed
	Vum_01G01046	Chr01	11198000	11204413	11204001	11434000	0.3227	PLAT/LH2 domain(IPR001024)|Lipoxygenase, plant(IPR001246)|Lipoxygenase, C-terminal(IPR013819)|Lipoxygenase, conserved site(IPR020834)|Lipoxigenase, C-terminal domain superfamily(IPR036226)|PLAT/LH2 domain superfamily(IPR036392)	GLYMA_07G196800	AT1G17420	LOX3	lipoxygenase 3	LOC_Os03g08220	OsLOX2	protein|lipoxygenase protein, putative, expressed
	Vum_01G01047	Chr01	11217164	11222114	11204001	11434000	0.3227	Ribosomal protein L21(IPR001787)|Ribosomal protein L21, conserved site(IPR018258)|Ribosomal protein L21-like(IPR028909)|L21-like superfamily(IPR036164)	GLYMA_13G179500	AT4G30930	NFD1	Ribosomal protein L21	LOC_Os05g48410	NA	protein|50S ribosomal protein L21, chloroplast precursor, putative, expressed
	Vum_01G01048	Chr01	11233173	11235830	11204001	11434000	0.3227	Ubiquitin-conjugating enzyme E2(IPR000608)|Ubiquitin-conjugating enzyme/RWD-like(IPR016135)	GLYMA_07G196500	AT2G33770	UBC24,ATUBC24,PHO2	phosphate 2	LOC_Os05g48390	LTN1|OsPHO2|OsRLS1	protein|ubiquitin conjugating enzyme protein, putative, expressed
	Vum_01G01049	Chr01	11236559	11238307	11204001	11434000	0.3227	Pentatricopeptide repeat(IPR002885)|Tetratricopeptide-like helical domain superfamily(IPR011990)|DYW domain(IPR032867)	GLYMA_13G179700	AT2G33760	NA	Pentatricopeptide repeat (PPR) superfamily protein	LOC_Os12g08140	NA	protein|pentatricopeptide, putative, expressed
	Vum_01G01051	Chr01	11240872	11245968	11204001	11434000	0.3227	Zinc finger, LSD1-type(IPR005735)	GLYMA_07G196200	AT4G21610	LOL2	lsd one like 2	LOC_Os01g42710	OsLOL2	protein|retrotransposon protein, putative, unclassified, expressed
	Vum_01G01052	Chr01	11249208	11251157	11204001	11434000	0.3227	NA	GLYMA_07G196100	AT2G33793	NA	unknown protein; Has 35333 Blast hits to 34131 proteins in 2444 species: Archae - 798; Bacteria - 22429; Metazoa - 974; Fungi - 991; Plants - 531; Viruses - 0; Other Eukaryotes - 9610 (source: NCBI BLink).	LOC_Os03g62160	NA	protein|expressed protein
	Vum_01G01053	Chr01	11290072	11292573	11204001	11434000	0.3227	Zinc finger, RING-type(IPR001841)|Zinc finger, RING/FYVE/PHD-type(IPR013083)|Zinc finger, RING-type, conserved site(IPR017907)|Zinc finger, C3HC4 RING-type(IPR018957)	GLYMA_07G196000	AT4G03510	RMA1,ATRMA1	RING membrane-anchor 1	LOC_Os04g44820	OsRDCP1	protein|zinc finger, C3HC4 type domain containing protein, expressed
	Vum_01G01054	Chr01	11308296	11320505	11204001	11434000	0.3227	NA	GLYMA_07G195900	AT4G04910	NSF	AAA-type ATPase family protein	LOC_Os05g44310	OsSec18	protein|vesicle-fusing ATPase, putative, expressed
	Vum_01G01055	Chr01	11335831	11337675	11204001	11434000	0.3227	Heat shock factor (HSF)-type, DNA-binding(IPR000232)|Winged helix-like DNA-binding domain superfamily(IPR036388)|Winged helix DNA-binding domain superfamily(IPR036390)	GLYMA_01G143500	AT5G62020	AT-HSFB2A,HSFB2A	heat shock transcription factor B2A	LOC_Os08g43334	OsHsfB2b	protein|HSF-type DNA-binding domain containing protein, expressed
	Vum_01G01056	Chr01	11343869	11344189	11204001	11434000	0.3227	Thioredoxin domain(IPR013766)|Thioredoxin-like superfamily(IPR036249)	GLYMA_13G180400	AT4G04950	NA	thioredoxin family protein	LOC_Os10g35720	OsGRXS17	protein|OsGrx_S17 - glutaredoxin subgroup II, expressed
	Vum_01G01057	Chr01	11347880	11353948	11204001	11434000	0.3227	DNA mismatch repair protein MutS, C-terminal(IPR000432)|Smr domain(IPR002625)|Endonuclease MutS2(IPR005747)|DNA mismatch repair protein MutS, core(IPR007696)|P-loop containing nucleoside triphosphate hydrolase(IPR027417)|Smr domain superfamily(IPR036063)|DNA mismatch repair protein MutS, core domain superfamily(IPR036187)	GLYMA_07G195700	AT1G65070	NA	DNA mismatch repair protein MutS, type 2	LOC_Os04g58410	NA	protein|smr domain containing protein, expressed
	Vum_01G01058	Chr01	11356856	11360001	11204001	11434000	0.3227	NA	GLYMA_13G180700	AT4G21720	NA	unknown protein; Has 2692 Blast hits to 975 proteins in 186 species: Archae - 4; Bacteria - 460; Metazoa - 658; Fungi - 93; Plants - 1089; Viruses - 100; Other Eukaryotes - 288 (source: NCBI BLink).	LOC_Os04g58380	NA	protein|expressed protein
	Vum_01G01059	Chr01	11365100	11368996	11204001	11434000	0.3227	Zinc finger, RING-type(IPR001841)|Zinc finger, RING/FYVE/PHD-type(IPR013083)|Zinc finger, RING-type, conserved site(IPR017907)	GLYMA_07G195400	AT5G01520	NA	RING/U-box superfamily protein	LOC_Os07g46700	NA	protein|zinc finger, RING-type, putative, expressed
	Vum_01G01061	Chr01	11392675	11399428	11204001	11434000	0.3227	NA	GLYMA_07G131900	NA	NA	NA	NA	NA	NA
	Vum_01G01050	Chr01	11239126	11239498	11204001	11434000	0.3227	Casparian strip membrane protein(IPR006459)|Domain of unknown function DUF588(IPR006702)	GLYMA_07G196300	AT1G03700	NA	Uncharacterised protein family (UPF0497)	LOC_Os05g15630	OsBLE3	protein|membrane associated DUF588 domain containing protein, putative, expressed
	Vum_01G01060	Chr01	11386559	11392351	11204001	11434000	0.3227	Protein of unknown function DUF974(IPR010378)	GLYMA_13G181100	AT2G47960	NA	unknown protein; CONTAINS InterPro DOMAIN/s: Protein of unknown function DUF974 (InterPro:IPR010378); Has 285 Blast hits to 284 proteins in 126 species: Archae - 0; Bacteria - 0; Metazoa - 150; Fungi - 68; Plants - 32; Viruses - 0; Other Eukaryotes - 35 (source: NCBI BLink).	LOC_Os10g35570	NA	protein|expressed protein
	Vum_01G01063	Chr01	11433895	11445205	11204001	11434000	0.3227	3-dehydroquinate dehydratase type I(IPR001381)|Quinate/shikimate 5-dehydrogenase/glutamyl-tRNA reductase(IPR006151)|Shikimate dehydrogenase(IPR011342)|Shikimate dehydrogenase substrate binding, N-terminal(IPR013708)|Aldolase-type TIM barrel(IPR013785)|NAD(P)-binding domain superfamily(IPR036291)	GLYMA_01G082200	AT3G06350	EMB3004,MEE32	dehydroquinate dehydratase, putative / shikimate dehydrogenase, putative	LOC_Os12g34874	NA	protein|bifunctional 3-dehydroquinate dehydratase/shikimate dehydrogenase,chloroplast precursor, putative, expressed
	Vum_01G01062	Chr01	11401459	11426977	11204001	11434000	0.3227	NA	GLYMA_13G181200	AT4G04920	SFR6	sensitive to freezing 6	LOC_Os10g35560	OsSFR6	protein|expressed protein
	Vum_01G01074	Chr01	11608640	11610778	11610001	11632000	0.3046	Zinc finger, Dof-type(IPR003851)	GLYMA_07G193900	AT1G28310	NA	Dof-type zinc finger DNA-binding family protein	LOC_Os07g13260	NA	protein|dof zinc finger domain containing protein, putative, expressed
	Vum_01G01075	Chr01	11613625	11618509	11610001	11632000	0.3046	Protein of unknown function DUF1218(IPR009606)	GLYMA_07G193800	AT1G61065	NA	Protein of unknown function (DUF1218)	LOC_Os04g58160	NA	protein|fiber protein Fb34, putative, expressed
	Vum_01G01124	Chr01	12563993	12565605	12562001	12718000	0.367	Glycoside hydrolase, family 5(IPR001547)|Glycoside hydrolase superfamily(IPR017853)|Ricin B-like lectins(IPR035992)	GLYMA_08G060700	AT1G13130	NA	Cellulase (glycosyl hydrolase family 5) protein	LOC_Os02g38260	LSSR1	protein|glycosyl hydrolase family 5 protein, putative, expressed
	Vum_01G01126	Chr01	12599660	12603424	12562001	12718000	0.367	Protein kinase domain(IPR000719)|S-locus glycoprotein domain(IPR000858)|Serine-threonine/tyrosine-protein kinase, catalytic domain(IPR001245)|Bulb-type lectin domain(IPR001480)|PAN/Apple domain(IPR003609)|Serine/threonine-protein kinase, active site(IPR008271)|Protein kinase-like domain superfamily(IPR011009)|Protein kinase, ATP binding site(IPR017441)|S-receptor-like serine/threonine-protein kin…	GLYMA_08G061000	AT1G11340	NA	S-locus lectin protein kinase family protein	LOC_Os07g36544	NA	protein|serine/threonine-protein kinase receptor precursor, putative, expressed
	Vum_01G01127	Chr01	12625296	12629115	12562001	12718000	0.367	Protein kinase domain(IPR000719)|S-locus glycoprotein domain(IPR000858)|Serine-threonine/tyrosine-protein kinase, catalytic domain(IPR001245)|Bulb-type lectin domain(IPR001480)|PAN/Apple domain(IPR003609)|Serine/threonine-protein kinase, active site(IPR008271)|Protein kinase-like domain superfamily(IPR011009)|Protein kinase, ATP binding site(IPR017441)|S-receptor-like serine/threonine-protein kin…	GLYMA_08G061000	AT1G11340	NA	S-locus lectin protein kinase family protein	LOC_Os07g36544	NA	protein|serine/threonine-protein kinase receptor precursor, putative, expressed
	Vum_01G01129	Chr01	12686849	12690928	12562001	12718000	0.367	U box domain(IPR003613)|Armadillo-like helical(IPR011989)|Zinc finger, RING/FYVE/PHD-type(IPR013083)|Armadillo-type fold(IPR016024)	GLYMA_07G188400	AT4G21350	B80,PUB8	plant U-box 8	LOC_Os03g16824	NA	protein|spotted leaf 11, putative, expressed
	Vum_01G01130	Chr01	12709111	12712233	12562001	12718000	0.367	NADPH-dependent FMN reductase-like(IPR005025)|Flavoprotein WrbA-like(IPR010089)|Flavoprotein-like superfamily(IPR029039)	GLYMA_07G188200	AT4G27270	NA	Quinone reductase family protein	LOC_Os08g04460	NA	protein|NADPH-dependent FMN reductase domain containing protein, expressed
	Vum_01G01128	Chr01	12630149	12636542	12562001	12718000	0.367	Protein kinase domain(IPR000719)|S-locus glycoprotein domain(IPR000858)|Serine-threonine/tyrosine-protein kinase, catalytic domain(IPR001245)|Bulb-type lectin domain(IPR001480)|PAN/Apple domain(IPR003609)|Serine/threonine-protein kinase, active site(IPR008271)|Protein kinase-like domain superfamily(IPR011009)|Protein kinase, ATP binding site(IPR017441)|S-receptor-like serine/threonine-protein kin…	GLYMA_08G061000	AT1G11410	NA	S-locus lectin protein kinase family protein	LOC_Os01g57560	NA	protein|serine/threonine-protein kinase receptor precursor, putative, expressed
	Vum_01G01125	Chr01	12581751	12588515	12562001	12718000	0.367	Protein kinase domain(IPR000719)|S-locus glycoprotein domain(IPR000858)|Serine-threonine/tyrosine-protein kinase, catalytic domain(IPR001245)|Bulb-type lectin domain(IPR001480)|PAN/Apple domain(IPR003609)|Serine/threonine-protein kinase, active site(IPR008271)|Protein kinase-like domain superfamily(IPR011009)|Protein kinase, ATP binding site(IPR017441)|S-locus receptor kinase, C-terminal(IPR02182…	GLYMA_08G060800	AT4G21380	ARK3,RK3	receptor kinase 3	LOC_Os07g36544	NA	protein|serine/threonine-protein kinase receptor precursor, putative, expressed
	Vum_01G01140	Chr01	12867870	12873298	12846001	12890000	0.2897	NA	GLYMA_08G061800	AT1G11480	NA	eukaryotic translation initiation factor-related	LOC_Os07g36200	NA	protein|eukaryotic translation initiation factor-related, putative, expressed
	Vum_01G01141	Chr01	12881232	12888094	12846001	12890000	0.2897	DnaJ domain(IPR001623)|Co-chaperone Hsc20(IPR004640)|Co-chaperone HscB, C-terminal oligomerisation domain(IPR009073)|HscB, C-terminal domain superfamily(IPR036386)|Chaperone J-domain superfamily(IPR036869)	GLYMA_10G083800	AT5G06410	NA	DNAJ heat shock N-terminal domain-containing protein	LOC_Os12g27070	NA	protein|heat shock protein DnaJ, putative, expressed
	Vum_01G01139	Chr01	12859265	12864784	12846001	12890000	0.2897	FYVE zinc finger(IPR000306)|Zinc finger, FYVE/PHD-type(IPR011011)|Tetratricopeptide-like helical domain superfamily(IPR011990)|Zinc finger, RING/FYVE/PHD-type(IPR013083)	GLYMA_07G187500	AT1G61690	NA	phosphoinositide binding	LOC_Os03g46710	NA	protein|expressed protein
	Vum_01G01143	Chr01	12897679	12903553	12896001	12916000	0.2894	Protein kinase domain(IPR000719)|Serine-threonine/tyrosine-protein kinase, catalytic domain(IPR001245)|Serine/threonine-protein kinase, active site(IPR008271)|Protein kinase-like domain superfamily(IPR011009)	GLYMA_08G061900	AT5G54590	CRLK1	Protein kinase superfamily protein	LOC_Os08g04420	NA	protein|tyrosine protein kinase domain containing protein, putative, expressed
	Vum_01G01162	Chr01	13124975	13130445	13094001	13182000	0.3925	Domain of unknown function DUF21(IPR002550)	GLYMA_08G063400	AT2G14520	NA	CBS domain-containing protein with a domain of unknown function (DUF21)	LOC_Os03g47120	NA	protein|CBS domain containing protein, expressed
	Vum_01G01163	Chr01	13146596	13155101	13094001	13182000	0.3925	Aminotransferase, class I/classII(IPR004839)|Pyridoxal phosphate-dependent transferase, major domain(IPR015421)|Pyridoxal phosphate-dependent transferase domain 1(IPR015422)|Pyridoxal phosphate-dependent transferase(IPR015424)|LL-diaminopimelate aminotransferase/aminotransferase ALD1(IPR019942)	GLYMA_07G185700	AT4G33680	AGD2	Pyridoxal phosphate (PLP)-dependent transferases superfamily protein	LOC_Os03g18810	OsAGD2	protein|aminotransferase, classes I and II, domain containing protein, expressed
	Vum_01G01164	Chr01	13156483	13160689	13094001	13182000	0.3925	Transposase, MuDR, plant(IPR004332)|Zinc finger, PMZ-type(IPR006564)|Zinc finger, SWIM-type(IPR007527)|MULE transposase domain(IPR018289)	GLYMA_07G185600	AT1G64260	NA	MuDR family transposase	LOC_Os12g40530	NA	protein|transposon protein, putative, unclassified, expressed
	Vum_01G01165	Chr01	13162070	13162344	13094001	13182000	0.3925	Gnk2-homologous domain superfamily(IPR038408)	GLYMA_20G140500	NA	NA	NA	NA	NA	NA
	Vum_01G01166	Chr01	13164763	13166430	13094001	13182000	0.3925	NA	NA	NA	NA	NA	NA	NA	NA
	Vum_01G01167	Chr01	13167105	13169843	13094001	13182000	0.3925	Squalene epoxidase(IPR013698)|FAD/NAD(P)-binding domain superfamily(IPR036188)	GLYMA_07G185500	AT1G58440	XF1,SQE1	FAD/NAD(P)-binding oxidoreductase family protein	LOC_Os03g12910	NA	protein|squalene monooxygenase, putative, expressed
	Vum_01G01171	Chr01	13242986	13244856	13236001	13362000	0.3524	Aminotransferase-like, plant mobile domain(IPR019557)	GLYMA_19G101800	AT1G17930	NA	Aminotransferase-like, plant mobile domain family protein	LOC_Os07g32412	NA	protein|transposon protein, putative, unclassified, expressed
	Vum_01G01172	Chr01	13258331	13269326	13236001	13362000	0.3524	Major facilitator superfamily(IPR011701)|Major facilitator superfamily domain(IPR020846)|MFS transporter superfamily(IPR036259)	GLYMA_07G184900	AT5G64500	NA	Major facilitator superfamily protein	LOC_Os04g44430	NA	protein|transporter, major facilitator family, putative, expressed
	Vum_01G01174	Chr01	13312441	13314956	13236001	13362000	0.3524	Tetrapyrrole biosynthesis, glutamyl-tRNA reductase(IPR000343)|Quinate/shikimate 5-dehydrogenase/glutamyl-tRNA reductase(IPR006151)|Tetrapyrrole biosynthesis, glutamyl-tRNA reductase, N-terminal(IPR015895)|Tetrapyrrole biosynthesis, glutamyl-tRNA reductase, dimerisation domain(IPR015896)|Glutamyl-tRNA reductase, conserved site(IPR018214)|NAD(P)-binding domain superfamily(IPR036291)|Glutamyl-tRNA r…	GLYMA_07G184700	AT1G58290	HEMA1	Glutamyl-tRNA reductase family protein	LOC_Os10g35840	NA	protein|shikimate/quinate 5-dehydrogenase, putative, expressed
	Vum_01G01175	Chr01	13325781	13330005	13236001	13362000	0.3524	PMR5 N-terminal domain(IPR025846)|PC-Esterase(IPR026057)	GLYMA_07G184600	AT5G64470	NA	Plant protein of unknown function (DUF828)	LOC_Os02g02580	NA	protein|expressed protein
	Vum_01G01176	Chr01	13337069	13338487	13236001	13362000	0.3524	PB1 domain(IPR000270)	GLYMA_07G184400	AT5G64430	NA	Octicosapeptide/Phox/Bem1p family protein	LOC_Os02g56480	NA	protein|PB1 domain containing protein, expressed
	Vum_01G01177	Chr01	13358459	13362113	13236001	13362000	0.3524	Chaperone DnaK(IPR012725)|Heat shock protein 70 family(IPR013126)|Heat shock protein 70, conserved site(IPR018181)|Heat shock protein 70kD, peptide-binding domain superfamily(IPR029047)|Heat shock protein 70kD, C-terminal domain superfamily(IPR029048)	GLYMA_08G065100	AT5G09590	MTHSC70-2,HSC70-5	mitochondrial HSO70 2	LOC_Os02g53420	NA	protein|DnaK family protein, putative, expressed
	Vum_01G01170	Chr01	13220716	13238180	13236001	13362000	0.3524	Palmitoyltransferase, DHHC domain(IPR001594)|Ankyrin repeat(IPR002110)|Ankyrin repeat-containing domain(IPR020683)|Ankyrin repeat-containing domain superfamily(IPR036770)	GLYMA_08G064300	AT2G14255	NA	Ankyrin repeat family protein with DHHC zinc finger domain	LOC_Os11g34860	NA	protein|palmitoyltransferase TIP1, putative, expressed
	Vum_01G01173	Chr01	13271999	13302653	13236001	13362000	0.3524	Regulator of K+ conductance, N-terminal(IPR003148)|Cation/H+ exchanger(IPR006153)|NAD(P)-binding domain superfamily(IPR036291)	GLYMA_07G184800	AT4G04850	KEA3	K+ efflux antiporter 3	LOC_Os12g42300	NA	protein|potasium efflux antiporter protein, putative, expressed
	Vum_01G01179	Chr01	13378325	13381878	13380001	13418000	0.3083	NA	GLYMA_07G184100	AT5G09580	NA	unknown protein; BEST Arabidopsis thaliana protein match is: unknown protein (TAIR:AT1G53345.1); Has 53 Blast hits to 53 proteins in 12 species: Archae - 0; Bacteria - 2; Metazoa - 0; Fungi - 0; Plants - 50; Viruses - 0; Other Eukaryotes - 1 (source: NCBI BLink).	LOC_Os11g06670	NA	protein|expressed protein
	Vum_01G01180	Chr01	13397781	13419421	13380001	13418000	0.3083	Transcription factor, MADS-box(IPR002100)|Transcription factor, K-box(IPR002487)|MADS MEF2-like(IPR033896)|Transcription factor, MADS-box superfamily(IPR036879)	GLYMA_08G065300	AT3G57230	AGL16	AGAMOUS-like 16	LOC_Os02g36924	OsMADS27	protein|OsMADS27 - MADS-box family gene with MIKCc type-box, expressed
	Vum_01G01260	Chr01	14970681	14973647	14958001	14998000	0.3252	NA	NA	NA	NA	NA	NA	NA	NA
	Vum_01G01259	Chr01	14970744	14971124	14958001	14998000	0.3252	NA	NA	NA	NA	NA	NA	NA	NA
	Vum_01G01261	Chr01	14982130	14985207	14958001	14998000	0.3252	Beta-hydroxydecanoyl thiol ester dehydrase, FabA/FabZ(IPR013114)|HotDog domain superfamily(IPR029069)	GLYMA_15G052500	AT5G10160	NA	Thioesterase superfamily protein	LOC_Os05g36000	NA	protein|FabA-like domain containing protein, expressed
	Vum_01G01262	Chr01	14984718	14984944	14958001	14998000	0.3252	NA	GLYMA_08G074000	AT1G15820	LHCB6,CP24	light harvesting complex photosystem II subunit 6	LOC_Os04g38410	CP24	protein|chlorophyll A-B binding protein, putative, expressed
	Vum_01G01297	Chr01	15521640	15524298	15516001	15790000	0.3319	EamA domain(IPR000620)	GLYMA_05G121900	AT1G25270	NA	nodulin MtN21 /EamA-like transporter family protein	LOC_Os04g59120	NA	protein|auxin-induced protein 5NG4, putative, expressed
	Vum_01G01299	Chr01	15559720	15560035	15516001	15790000	0.3319	NA	GLYMA_14G027900	AT1G06530	NA	Tropomyosin-related	NA	NA	NA
	Vum_01G01300	Chr01	15562269	15564429	15516001	15790000	0.3319	EamA domain(IPR000620)	GLYMA_08G076800	AT1G68170	NA	nodulin MtN21 /EamA-like transporter family protein	LOC_Os04g34530	NA	protein|integral membrane protein DUF6 containing protein, expressed
	Vum_01G01301	Chr01	15572825	15576058	15516001	15790000	0.3319	QWRF family(IPR007573)	GLYMA_06G298000	AT2G20815	QWRF3	Family of unknown function (DUF566)	LOC_Os02g55110	NA	protein|expressed protein
	Vum_01G01303	Chr01	15616137	15618786	15516001	15790000	0.3319	Protein BYPASS-related(IPR008511)	GLYMA_08G076900	AT1G74450	NA	Protein of unknown function (DUF793)	LOC_Os12g06780	NA	protein|expressed protein
	Vum_01G01305	Chr01	15699778	15700922	15516001	15790000	0.3319	Peptidase C1A, papain C-terminal(IPR000668)|Cathepsin propeptide inhibitor domain (I29)(IPR013201)	GLYMA_11G113500	AT4G39090	RD19,RD19A	Papain family cysteine protease	LOC_Os02g27030	NA	protein|cysteine proteinase 1 precursor, putative, expressed
	Vum_01G01306	Chr01	15708798	15710961	15516001	15790000	0.3319	SWEET sugar transporter(IPR004316)	GLYMA_05G122200	AT5G13170	SAG29,SWEET15,AtSWEET15	senescence-associated gene 29	LOC_Os11g31190	Os11N3|OsSWEET14	protein|nodulin MtN3 family protein, putative, expressed
	Vum_01G01307	Chr01	15716291	15719046	15516001	15790000	0.3319	Small-subunit processome, Utp11(IPR007144)	GLYMA_08G077300	AT3G60360	EDA14,UTP11	embryo sac development arrest 14	LOC_Os01g59500	U3	protein|U3 small nucleolar RNA-associated protein 11, putative, expressed
	Vum_01G01308	Chr01	15738922	15742052	15516001	15790000	0.3319	Basic-leucine zipper domain(IPR004827)	GLYMA_08G077400	AT1G03970	GBF4	G-box binding factor 4	LOC_Os01g64730	OsABF1|OsABI5|OREB1|OsbZIP10	protein|bZIP transcription factor domain containing protein, expressed
	Vum_01G01298	Chr01	15544019	15557566	15516001	15790000	0.3319	EamA domain(IPR000620)	GLYMA_08G076700	AT1G25270	NA	nodulin MtN21 /EamA-like transporter family protein	LOC_Os04g59120	NA	protein|auxin-induced protein 5NG4, putative, expressed
	Vum_01G01302	Chr01	15580879	15581307	15516001	15790000	0.3319	Agenet-like domain(IPR008395)|Agenet domain, plant type(IPR014002)	GLYMA_06G277700	AT1G06340	NA	Plant Tudor-like protein	LOC_Os05g04180	NA	protein|agenet domain containing protein, putative, expressed
	Vum_01G01304	Chr01	15619390	15632255	15516001	15790000	0.3319	Domain of unknown function DUF676, lipase-like(IPR007751)|Protein FAM135(IPR022122)|Alpha/Beta hydrolase fold(IPR029058)	GLYMA_08G077100	AT1G58350	ZW18	Putative serine esterase family protein	LOC_Os12g06800	NA	protein|serine esterase family protein, putative, expressed
	Vum_01G01309	Chr01	15761097	15783291	15516001	15790000	0.3319	Helicase superfamily 1/2, ATP-binding domain(IPR014001)|P-loop containing nucleoside triphosphate hydrolase(IPR027417)	GLYMA_08G077500	AT4G15570	MAA3	P-loop containing nucleoside triphosphate hydrolases superfamily protein	LOC_Os06g20500	NA	protein|tRNA-splicing endonuclease positive effector-related, putative, expressed
	Vum_01G01316	Chr01	15915451	15920409	15896001	15920000	0.312	Protein kinase domain(IPR000719)|Serine-threonine/tyrosine-protein kinase, catalytic domain(IPR001245)|Serine/threonine-protein kinase, active site(IPR008271)|Protein kinase-like domain superfamily(IPR011009)|Protein kinase, ATP binding site(IPR017441)	GLYMA_05G123200	AT4G08500	MEKK1,ATMEKK1,MAPKKK8,ARAKIN	MAPK/ERK kinase kinase 1	LOC_Os03g49640	NA	protein|STE_MEKK_ste11_MAP3K.14 - STE kinases include homologs to sterile 7, sterile 11 and sterile 20 from yeast, expressed
	Vum_01G01341	Chr01	16850548	16852140	16836001	16874000	0.3122	FAD linked oxidase, N-terminal(IPR006094)|Berberine/berberine-like(IPR012951)|FAD-binding, type 2, subdomain 1(IPR016167)|FAD-binding, type 2-like superfamily(IPR036318)	GLYMA_08G080700	AT1G30760	NA	FAD-binding Berberine family protein	LOC_Os06g35560	NA	protein|reticuline oxidase-like protein precursor, putative, expressed
	Vum_01G01349	Chr01	17070962	17073096	17046001	17076000	0.3115	Stress up-regulated Nod 19(IPR011692)	GLYMA_05G126800	AT5G61820	NA	FUNCTIONS IN: molecular_function unknown; INVOLVED IN: biological_process unknown; LOCATED IN: vacuole; EXPRESSED IN: 24 plant structures; EXPRESSED DURING: 15 growth stages; CONTAINS InterPro DOMAIN/s: Stress up-regulated Nod 19 (InterPro:IPR011692); Has 30201 Blast hits to 17322 proteins in 780 species: Archae - 12; Bacteria - 1396; Metazoa - 17338; Fungi - 3422; Plants - 5037; Viruses - 0; Oth…	LOC_Os08g42590	NA	protein|mtN19, putative, expressed
	Vum_01G01348	Chr01	17039007	17047112	17046001	17076000	0.3115	Methyltransferase type 11(IPR013216)|S-adenosyl-L-methionine-dependent methyltransferase(IPR029063)	GLYMA_05G126600	AT4G20910	HEN1,CRM2	double-stranded RNA binding protein-related / DsRBD protein-related	LOC_Os07g06970	WAF1|OsHEN1	protein|HEN1, putative, expressed
	Vum_01G01351	Chr01	17093809	17097872	17084001	17118000	0.3245	CSN8/PSMD8/EIF3K(IPR033464)	GLYMA_05G127300	AT1G64520	RPN12a	regulatory particle non-ATPase 12A	LOC_Os07g25420	NA	protein|26S proteasome non-ATPase regulatory subunit 8, putative, expressed
	Vum_01G01352	Chr01	17105945	17108682	17084001	17118000	0.3245	PDCD5-like(IPR002836)|PDCD5-like superfamily(IPR036883)	GLYMA_08G082100	AT1G29850	NA	double-stranded DNA-binding family protein	LOC_Os05g47446	OsPDCD5	protein|expressed protein
	Vum_01G01350	Chr01	17088173	17089300	17084001	17118000	0.3245	Putative S-adenosyl-L-methionine-dependent methyltransferase(IPR004159)|S-adenosyl-L-methionine-dependent methyltransferase(IPR029063)	GLYMA_05G127200	AT1G29790	NA	S-adenosyl-L-methionine-dependent methyltransferases superfamily protein	LOC_Os10g42770	NA	protein|a_IG002N01.7, putative, expressed
	Vum_01G01377	Chr01	17647175	17650390	17608001	18012000	0.3746	Myc-type, basic helix-loop-helix (bHLH) domain(IPR011598)|Helix-loop-helix DNA-binding domain superfamily(IPR036638)	GLYMA_05G129400	AT1G29950	NA	basic helix-loop-helix (bHLH) DNA-binding superfamily protein	LOC_Os03g39432	NA	protein|CPuORF31 - conserved peptide uORF-containing transcript, expressed
	Vum_01G01378	Chr01	17664801	17671014	17608001	18012000	0.3746	Beta-ketoacyl synthase, N-terminal(IPR014030)|Beta-ketoacyl synthase, C-terminal(IPR014031)|Thiolase-like(IPR016039)|3-oxoacyl-[acyl-carrier-protein] synthase 2(IPR017568)|Beta-ketoacyl synthase, active site(IPR018201)|Polyketide synthase, beta-ketoacyl synthase domain(IPR020841)	GLYMA_08G084300	AT5G46290	KASI	3-ketoacyl-acyl carrier protein synthase I	LOC_Os06g09630	OsKASI	protein|3-oxoacyl-synthase, putative, expressed
	Vum_01G01379	Chr01	17703986	17709387	17608001	18012000	0.3746	MCM domain(IPR001208)|AAA+ ATPase domain(IPR003593)|DNA replication licensing factor Mcm3(IPR008046)|Nucleic acid-binding, OB-fold(IPR012340)|Mini-chromosome maintenance, conserved site(IPR018525)|P-loop containing nucleoside triphosphate hydrolase(IPR027417)|MCM N-terminal domain(IPR027925)|Mini-chromosome maintenance protein(IPR031327)|MCM OB domain(IPR033762)	GLYMA_05G129700	AT5G46280	MCM3	Minichromosome maintenance (MCM2/3/5) family protein	LOC_Os05g39850	NA	protein|MCM3 - Putative minichromosome maintenance MCM complex subunit 3, expressed
	Vum_01G01380	Chr01	17711156	17712283	17608001	18012000	0.3746	NA	GLYMA_08G084500	AT5G16950	NA	unknown protein; Has 1807 Blast hits to 1807 proteins in 277 species: Archae - 0; Bacteria - 0; Metazoa - 736; Fungi - 347; Plants - 385; Viruses - 0; Other Eukaryotes - 339 (source: NCBI BLink).	LOC_Os06g08510	DPL2	protein|expressed protein
	Vum_01G01382	Chr01	17747815	17756855	17608001	18012000	0.3746	CobW/HypB/UreG, nucleotide-binding domain(IPR003495)|Urease accessory protein UreG(IPR004400)|[NiFe]-hydrogenase/urease maturation factor, Ni2-binding GTPase(IPR012202)|P-loop containing nucleoside triphosphate hydrolase(IPR027417)	GLYMA_08G084800	AT2G34470	UREG,PSKF109	urease accessory protein G	LOC_Os05g49050	UreG|OsUreG	protein|CobW/P47K family protein, putative, expressed
	Vum_01G01383	Chr01	17777930	17780518	17608001	18012000	0.3746	Cytochrome b561/ferric reductase transmembrane(IPR006593)	GLYMA_08G085000	AT4G18260	NA	Cytochrome b561/ferric reductase transmembrane protein family	LOC_Os05g49040	NA	protein|expressed protein
	Vum_01G01384	Chr01	17782713	17791263	17608001	18012000	0.3746	S1 domain(IPR003029)|RNA polymerase Rpb7, N-terminal(IPR005576)|Nucleic acid-binding, OB-fold(IPR012340)|RNA polymerase Rpb7-like, N-terminal domain superfamily(IPR036898)	GLYMA_08G085100	AT5G59180	NRPB7	DNA-directed RNA polymerase II	LOC_Os05g33240	NA	protein|DNA-directed RNA polymerase II subunit RPB7, putative, expressed
	Vum_01G01386	Chr01	17804217	17804918	17608001	18012000	0.3746	Domain of unknown function DUF4218(IPR025452)	NA	NA	NA	NA	LOC_Os08g30250	NA	protein|transposon protein, putative, CACTA, En/Spm sub-class, expressed
	Vum_01G01387	Chr01	17820947	17825413	17608001	18012000	0.3746	NA	GLYMA_08G085200	AT2G34540	NA	unknown protein; BEST Arabidopsis thaliana protein match is: unknown protein (TAIR:AT2G34530.1); Has 35333 Blast hits to 34131 proteins in 2444 species: Archae - 798; Bacteria - 22429; Metazoa - 974; Fungi - 991; Plants - 531; Viruses - 0; Other Eukaryotes - 9610 (source: NCBI BLink).	NA	NA	NA
	Vum_01G01388	Chr01	17876928	17877128	17608001	18012000	0.3746	NA	NA	NA	NA	NA	LOC_Os09g02030	NA	protein|retrotransposon protein, putative, unclassified, expressed
	Vum_01G01389	Chr01	17912681	17913091	17608001	18012000	0.3746	NA	GLYMA_09G255200	AT1G01510	AN	NAD(P)-binding Rossmann-fold superfamily protein	LOC_Os10g38900	NA	protein|erythronate-4-phosphate dehydrogenase, putative, expressed
	Vum_01G01390	Chr01	17957137	17959245	17608001	18012000	0.3746	Oxoglutarate/iron-dependent dioxygenase(IPR005123)|Non-haem dioxygenase N-terminal domain(IPR026992)|Isopenicillin N synthase-like(IPR027443)	GLYMA_08G085400	AT1G30040	ATGA2OX2,GA2OX2	gibberellin 2-oxidase	LOC_Os01g55240	GA2OX3|OsGA2OX3	protein|gibberellin 2-beta-dioxygenase, putative, expressed
	Vum_01G01376	Chr01	17633158	17646636	17608001	18012000	0.3746	Domain of unknown function DUF1084(IPR009457)	GLYMA_08G084000	AT3G59090	NA	CONTAINS InterPro DOMAIN/s: Protein of unknown function DUF1084 (InterPro:IPR009457); BEST Arabidopsis thaliana protein match is: tobamovirus multiplication 1 (TAIR:AT4G21790.1); Has 198 Blast hits to 197 proteins in 29 species: Archae - 0; Bacteria - 0; Metazoa - 0; Fungi - 2; Plants - 190; Viruses - 0; Other Eukaryotes - 6 (source: NCBI BLink).	LOC_Os01g54784	NA	protein|expressed protein
	Vum_01G01381	Chr01	17726152	17728564	17608001	18012000	0.3746	NAD(P)-binding domain(IPR016040)|NAD(P)-binding domain superfamily(IPR036291)	GLYMA_08G084600	AT2G34460	NA	NAD(P)-binding Rossmann-fold superfamily protein	LOC_Os06g25439	NA	protein|NAD dependent epimerase/dehydratase family protein, putative, expressed
	Vum_01G01385	Chr01	17792017	17795715	17608001	18012000	0.3746	Protein of unknown function DUF616(IPR006852)	GLYMA_05G130400	AT5G46220	NA	Protein of unknown function (DUF616)	LOC_Os01g11220	NA	protein|hydrolase, acting on carbon-nitrogen, putative, expressed
	Vum_01G01391	Chr01	18006753	18042649	17608001	18012000	0.3746	AAA+ ATPase domain(IPR003593)|ATPase, AAA-type, core(IPR003959)|P-loop containing nucleoside triphosphate hydrolase(IPR027417)	GLYMA_05G130700	AT2G34560	NA	P-loop containing nucleoside triphosphate hydrolases superfamily protein	LOC_Os01g48270	NA	protein|AAA-type ATPase family protein, putative, expressed
	Vum_01G01421	Chr01	18810565	18817241	18794001	18822000	0.3087	Zinc finger, RING-type(IPR001841)|Zinc finger, RING/FYVE/PHD-type(IPR013083)	GLYMA_08G088100	AT5G05280	NA	RING/U-box superfamily protein	LOC_Os06g45580	NA	protein|RING-H2 finger protein, putative, expressed
	Vum_01G01422	Chr01	18816677	18821900	18794001	18822000	0.3087	LysM domain(IPR018392)|LysM domain superfamily(IPR036779)	GLYMA_05G133700	AT2G17120	LYM2	lysm domain GPI-anchored protein 2 precursor	LOC_Os09g37600	NA	protein|lysM domain-containing GPI-anchored protein precursor, putative, expressed
	Vum_01G01423	Chr01	18830949	18834118	18828001	18866000	0.3306	Pectin lyase fold/virulence factor(IPR011050)|Pectin lyase fold(IPR012334)	GLYMA_05G133800	AT4G20040	NA	Pectin lyase-like superfamily protein	LOC_Os04g52320	NA	protein|QRT3, putative, expressed
	Vum_01G01425	Chr01	18848714	18853289	18828001	18866000	0.3306	Nucleotide-diphospho-sugar transferase(IPR005069)|Nucleotide-diphospho-sugar transferases(IPR029044)	GLYMA_08G088500	AT4G01220	NA	Nucleotide-diphospho-sugar transferase family protein	LOC_Os05g32120	NA	protein|alpha 1,3-xylosyltransferase, putative, expressed
	Vum_01G01424	Chr01	18837659	18842342	18828001	18866000	0.3306	Cellulose synthase(IPR005150)|Zinc finger, RING/FYVE/PHD-type(IPR013083)|Cellulose synthase, RING-type zinc finger(IPR027934)|Nucleotide-diphospho-sugar transferases(IPR029044)	GLYMA_08G088400	AT5G44030	CESA4,IRX5,NWS2	cellulose synthase A4	LOC_Os10g32980	OsCesA7	protein|CESA7 - cellulose synthase, expressed
	Vum_01G01427	Chr01	18905262	18906975	18900001	18954000	0.3548	FAD linked oxidase, N-terminal(IPR006094)|Berberine/berberine-like(IPR012951)|FAD-binding, type 2, subdomain 1(IPR016167)|FAD-binding, type 2-like superfamily(IPR036318)	GLYMA_05G125000	AT2G34790	MEE23,EDA28	FAD-binding Berberine family protein	LOC_Os06g35700	NA	protein|reticuline oxidase-like protein precursor, putative, expressed
	Vum_01G01428	Chr01	18933970	18937394	18900001	18954000	0.3548	Cysteine alpha-hairpin motif superfamily(IPR009069)|IMS import disulfide relay-system, CHCH-CHCH-like Cx9C(IPR031731)	GLYMA_08G088800	AT1G47278	NA	unknown protein; FUNCTIONS IN: molecular_function unknown; INVOLVED IN: biological_process unknown; LOCATED IN: cellular_component unknown; Has 37 Blast hits to 37 proteins in 14 species: Archae - 0; Bacteria - 0; Metazoa - 0; Fungi - 0; Plants - 36; Viruses - 0; Other Eukaryotes - 1 (source: NCBI BLink).	LOC_Os03g16874	NA	protein|expressed protein
	Vum_01G01429	Chr01	18943430	18950063	18900001	18954000	0.3548	UmuC domain(IPR001126)|DNA polymerase eta/kappa/iota/IV(IPR017061)|DNA polymerase, Y-family, little finger domain(IPR017961)|DNA polymerase, Y-family, little finger domain superfamily(IPR036775)	GLYMA_08G088900	AT5G44740	POLH	Y-family DNA polymerase H	LOC_Os01g55300	NA	protein|DNA-directed polymerase, putative, expressed
	Vum_01G01471	Chr01	19979062	19980929	19942001	20174000	0.3561	NA	GLYMA_05G137300	AT2G35585	NA	unknown protein; BEST Arabidopsis thaliana protein match is: unknown protein (TAIR:AT1G31940.1); Has 67 Blast hits to 67 proteins in 17 species: Archae - 0; Bacteria - 0; Metazoa - 0; Fungi - 0; Plants - 67; Viruses - 0; Other Eukaryotes - 0 (source: NCBI BLink).	LOC_Os02g47000	NA	protein|expressed protein
	Vum_01G01472	Chr01	20031208	20032398	19942001	20174000	0.3561	ENTH/VHS(IPR008942)|AP180 N-terminal homology (ANTH) domain(IPR011417)|ENTH domain(IPR013809)|Phosphoinositide-binding clathrin adaptor, domain 2(IPR014712)	GLYMA_05G137200	AT1G25240	NA	ENTH/VHS/GAT family protein	LOC_Os08g36410	NA	protein|ANTH domain containing protein, expressed
	Vum_01G01473	Chr01	20080114	20082980	19942001	20174000	0.3561	Oxoglutarate/iron-dependent dioxygenase(IPR005123)|Non-haem dioxygenase N-terminal domain(IPR026992)|Isopenicillin N synthase-like(IPR027443)	GLYMA_05G137800	AT1G78550	NA	2-oxoglutarate (2OG) and Fe(II)-dependent oxygenase superfamily protein	LOC_Os10g40900	NA	protein|flavonol synthase/flavanone 3-hydroxylase, putative, expressed
	Vum_01G01474	Chr01	20091848	20093524	19942001	20174000	0.3561	Pentatricopeptide repeat(IPR002885)|Tetratricopeptide-like helical domain superfamily(IPR011990)|DYW domain(IPR032867)	GLYMA_05G137900	AT4G33170	NA	Tetratricopeptide repeat (TPR)-like superfamily protein	LOC_Os03g60200	NA	protein|pentatricopeptide, putative, expressed
	Vum_01G01475	Chr01	20107389	20111893	19942001	20174000	0.3561	Ubiquitin-conjugating enzyme E2(IPR000608)|Ubiquitin-conjugating enzyme/RWD-like(IPR016135)	GLYMA_05G140200	AT1G53025	NA	Ubiquitin-conjugating enzyme family protein	LOC_Os05g48380	NA	protein|ubiquitin-conjugating enzyme domain containing protein, expressed
	Vum_01G01476	Chr01	20127257	20129852	19942001	20174000	0.3561	NA	GLYMA_05G140100	AT4G27240	NA	zinc finger (C2H2 type) family protein	LOC_Os01g57650	NA	protein|ZOS1-12 - C2H2 zinc finger protein, expressed
	Vum_01G01477	Chr01	20141775	20147732	19942001	20174000	0.3561	Transmembrane protein 214(IPR019308)	GLYMA_05G139900	AT1G23170	NA	Protein of unknown function DUF2359, transmembrane	LOC_Os01g03760	NA	protein|expressed protein
	Vum_01G01478	Chr01	20147807	20149133	19942001	20174000	0.3561	NAD(P)H-quinone oxidoreductase subunit L(IPR019654)	GLYMA_05G139800	AT1G70760	CRR23	inorganic carbon transport protein-related	LOC_Os05g28090	NA	protein|expressed protein
	Vum_01G01470	Chr01	19970158	19978070	19942001	20174000	0.3561	NA	GLYMA_05G137400	AT1G68100	IAR1	ZIP metal ion transporter family	LOC_Os08g36420	NA	protein|metal cation transporter, putative, expressed
	Vum_01G01479	Chr01	20162547	20174101	19942001	20174000	0.3561	ENTH/VHS(IPR008942)|AP180 N-terminal homology (ANTH) domain(IPR011417)|ENTH domain(IPR013809)|Phosphoinositide-binding clathrin adaptor, domain 2(IPR014712)	GLYMA_08G095000	AT2G01600	NA	ENTH/ANTH/VHS superfamily protein	LOC_Os05g47550	NA	protein|ANTH/ENTH domain containing protein, putative, expressed
	Vum_01G01482	Chr01	20286723	20289868	20264001	20288000	0.313	Ribosomal protein S24/S35, mitochondrial, conserved domain(IPR019349)	GLYMA_05G139400	AT3G18240	NA	Ribosomal protein S24/S35, mitochondrial	LOC_Os08g40230	NA	protein|expressed protein
	Vum_01G01490	Chr01	20529287	20532877	20516001	20540000	0.3034	Glycoside hydrolase family 16(IPR000757)|Xyloglucan endo-transglycosylase, C-terminal(IPR010713)|Concanavalin A-like lectin/glucanase domain superfamily(IPR013320)|Xyloglucan endotransglucosylase/hydrolase(IPR016455)	GLYMA_08G093900	AT1G14720	XTR2,EXGT-A2,ATXTH28,XTH28	xyloglucan endotransglucosylase/hydrolase 28	LOC_Os03g13570	NA	protein|glycosyl hydrolases family 16, putative, expressed
	Vum_01G01491	Chr01	20552742	20611748	20594001	20632000	0.3364	DNA topoisomerase, type IA, domain 2(IPR003601)|DNA topoisomerase, type IA, DNA-binding domain(IPR003602)|DNA topoisomerase I, bacterial-type(IPR005733)|TOPRIM domain(IPR006171)|DNA topoisomerase, type IA, central(IPR013497)|DNA topoisomerase, type IA, zn finger(IPR013498)|DNA topoisomerase, type IA, central region, subdomain 1(IPR013824)|DNA topoisomerase, type IA, central region, subdomain 2(IP…	GLYMA_14G137100	AT4G31210	NA	DNA topoisomerase, type IA, core	LOC_Os06g16980	NA	protein|DNA topoisomerase I family protein, expressed
	Vum_01G01768	Chr01	28991258	28993256	28980001	29000000	0.3126	Signal transduction response regulator, receiver domain(IPR001789)|CheY-like superfamily(IPR011006)	GLYMA_18G130900	AT1G59940	ARR3	response regulator 3	LOC_Os11g04720	OsRR9	protein|OsRR10 type-A response regulator, expressed
	Vum_01G01783	Chr01	29333684	29337094	29320001	29452000	0.3775	NA	GLYMA_08G290900	AT1G10522	NA	unknown protein; FUNCTIONS IN: molecular_function unknown; INVOLVED IN: biological_process unknown; LOCATED IN: chloroplast; EXPRESSED IN: 23 plant structures; EXPRESSED DURING: 13 growth stages; Has 24 Blast hits to 24 proteins in 8 species: Archae - 0; Bacteria - 0; Metazoa - 0; Fungi - 0; Plants - 24; Viruses - 0; Other Eukaryotes - 0 (source: NCBI BLink).	LOC_Os09g21460	NA	protein|expressed protein
	Vum_01G01784	Chr01	29337443	29338777	29320001	29452000	0.3775	Protein of unknown function DUF4228, plant(IPR025322)	GLYMA_18G133300	AT1G60010	NA	unknown protein; FUNCTIONS IN: molecular_function unknown; INVOLVED IN: N-terminal protein myristoylation; LOCATED IN: cellular_component unknown; EXPRESSED IN: 22 plant structures; EXPRESSED DURING: 13 growth stages; BEST Arabidopsis thaliana protein match is: unknown protein (TAIR:AT1G10530.1); Has 185 Blast hits to 185 proteins in 18 species: Archae - 0; Bacteria - 0; Metazoa - 0; Fungi - 3; P…	LOC_Os02g50810	NA	protein|expressed protein
	Vum_01G01785	Chr01	29350861	29355093	29320001	29452000	0.3775	Xanthine/uracil/vitamin C permease(IPR006043)	GLYMA_08G290600	AT5G62890	NA	Xanthine/uracil permease family protein	LOC_Os02g50820	NA	protein|nucleobase-ascorbate transporter, putative, expressed
	Vum_01G01786	Chr01	29393047	29403754	29320001	29452000	0.3775	Anticodon-binding domain(IPR019181)	GLYMA_08G290400	AT1G24050	NA	RNA-processing, Lsm domain	LOC_Os02g50830	NA	protein|expressed protein
	Vum_01G01787	Chr01	29418606	29418827	29320001	29452000	0.3775	NA	GLYMA_03G213200	NA	NA	NA	NA	NA	NA
	Vum_01G01788	Chr01	29420455	29423148	29320001	29452000	0.3775	Protein kinase domain(IPR000719)|Serine/threonine-protein kinase, active site(IPR008271)|Protein kinase-like domain superfamily(IPR011009)|Protein kinase, ATP binding site(IPR017441)	GLYMA_08G290200	AT1G24030	NA	Protein kinase superfamily protein	LOC_Os09g20880	NA	protein|serine/threonine-protein kinase, putative, expressed
	Vum_01G01789	Chr01	29431699	29441221	29320001	29452000	0.3775	SANT/Myb domain(IPR001005)|Myb domain, plants(IPR006447)|Homeobox-like domain superfamily(IPR009057)	GLYMA_08G290100	AT5G08520	NA	Duplicated homeodomain-like superfamily protein	LOC_Os04g58020	NA	protein|MYB_Al protein, putative, expressed
	Vum_01G01910	Chr01	34537962	34539169	34526001	34556000	0.3319	Uncharacterised protein family UPF0114(IPR005134)	GLYMA_20G027900	AT4G19390	NA	Uncharacterised protein family (UPF0114)	LOC_Os03g52910	NA	protein|uncharacterized UPF0114 domain containing protein, expressed
	Vum_01G01911	Chr01	34547443	34550021	34526001	34556000	0.3319	WRKY domain(IPR003657)|WRKY domain superfamily(IPR036576)	GLYMA_07G227200	AT2G03340	WRKY3	WRKY DNA-binding protein 3	LOC_Os12g32250	NA	protein|WRKY96, expressed
	Vum_01G01940	Chr01	35520130	35563055	35524001	35564000	0.2931	AAA+ ATPase domain(IPR003593)|ATPase, AAA-type, core(IPR003959)|ATPase, AAA-type, conserved site(IPR003960)|Aspartate decarboxylase-like domain superfamily(IPR009010)|Peroxisome biogenesis factor 1, N-terminal, psi beta-barrel fold(IPR015342)|P-loop containing nucleoside triphosphate hydrolase(IPR027417)|CDC48 domain 2-like superfamily(IPR029067)	GLYMA_07G224000	AT5G08470	PEX1	peroxisome 1	LOC_Os08g44240	NA	protein|AAA-type ATPase family protein, putative, expressed
	Vum_01G02039	Chr01	38266382	38270761	38252001	38282000	0.2987	U box domain(IPR003613)|Armadillo-like helical(IPR011989)|Zinc finger, RING/FYVE/PHD-type(IPR013083)|Armadillo-type fold(IPR016024)	GLYMA_02G102900	AT1G49780	PUB26	plant U-box 26	LOC_Os02g34410	NA	protein|U-box domain-containing protein, putative, expressed
	Vum_01G02111	Chr01	39705994	39707497	39706001	39792000	0.3714	NA	GLYMA_07G207400	AT3G59680	NA	unknown protein; FUNCTIONS IN: molecular_function unknown; INVOLVED IN: biological_process unknown; LOCATED IN: endomembrane system; EXPRESSED IN: 17 plant structures; EXPRESSED DURING: 13 growth stages; Has 34 Blast hits to 34 proteins in 10 species: Archae - 0; Bacteria - 0; Metazoa - 0; Fungi - 0; Plants - 34; Viruses - 0; Other Eukaryotes - 0 (source: NCBI BLink).	LOC_Os04g41860	NA	protein|expressed protein
	Vum_01G02113	Chr01	39715295	39721437	39706001	39792000	0.3714	NA	GLYMA_07G207500	AT3G59670	NA	unknown protein; BEST Arabidopsis thaliana protein match is: unknown protein (TAIR:AT4G37440.2); Has 77 Blast hits to 77 proteins in 14 species: Archae - 0; Bacteria - 0; Metazoa - 0; Fungi - 0; Plants - 73; Viruses - 0; Other Eukaryotes - 4 (source: NCBI BLink).	LOC_Os05g30340	NA	protein|expressed protein
	Vum_01G02112	Chr01	39715607	39715906	39706001	39792000	0.3714	NA	GLYMA_07G207500	NA	NA	NA	NA	NA	NA
	Vum_01G02114	Chr01	39736292	39746557	39706001	39792000	0.3714	C2 domain(IPR000008)|GRAM domain(IPR004182)|PH-like domain superfamily(IPR011993)|VASt domain(IPR031968)|C2 domain superfamily(IPR035892)	GLYMA_07G207700	AT3G59660	NA	C2 domain-containing protein / GRAM domain-containing protein	LOC_Os09g34130	NA	protein|GRAM domain containing protein, expressed
	Vum_01G02115	Chr01	39750856	39753876	39706001	39792000	0.3714	Selenoprotein F/M(IPR014912)|Thioredoxin-like superfamily(IPR036249)|Selenoprotein F/M superfamily(IPR038219)	GLYMA_07G207800	AT1G05720	NA	selenoprotein family protein	LOC_Os01g66960	NA	protein|selenoprotein precursor, putative, expressed
	Vum_01G02116	Chr01	39763825	39772978	39706001	39792000	0.3714	C2 domain(IPR000008)|GRAM domain(IPR004182)|PH-like domain superfamily(IPR011993)|C2 domain superfamily(IPR035892)	GLYMA_07G207700	AT3G59660	NA	C2 domain-containing protein / GRAM domain-containing protein	LOC_Os09g34130	NA	protein|GRAM domain containing protein, expressed
	Vum_01G02117	Chr01	39776304	39780562	39706001	39792000	0.3714	Myc-type, basic helix-loop-helix (bHLH) domain(IPR011598)|Helix-loop-helix DNA-binding domain superfamily(IPR036638)	GLYMA_07G208000	AT1G05710	NA	basic helix-loop-helix (bHLH) DNA-binding superfamily protein	LOC_Os04g41570	NA	protein|ethylene-responsive protein related, putative, expressed
	Vum_01G02122	Chr01	39865500	39868290	39822001	39914000	0.3151	Zinc-finger domain of monoamine-oxidase A repressor R1(IPR018866)	GLYMA_02G136900	AT2G23530	NA	Zinc-finger domain of monoamine-oxidase A repressor R1	LOC_Os11g36030	NA	protein|protein binding protein, putative, expressed
	Vum_01G02119	Chr01	39822490	39834181	39822001	39914000	0.3151	Translation initiation factor 2A(IPR011387)|Translation initiation factor, beta propellor-like domain(IPR013979)|WD40/YVTN repeat-like-containing domain superfamily(IPR015943)	GLYMA_02G137200	AT1G73180	NA	Eukaryotic translation initiation factor eIF2A family protein	LOC_Os02g39350	NA	protein|eukaryotic translation initiation factor 2A, putative, expressed
	Vum_01G02121	Chr01	39850474	39864441	39822001	39914000	0.3151	5'-3' exonuclease, N-terminal(IPR002421)|Helix-hairpin-helix motif, class 2(IPR008918)|DNA polymerase I-like, H3TH domain(IPR020045)|5'-3' exonuclease, alpha-helical arch, N-terminal(IPR020046)|PIN-like domain superfamily(IPR029060)|5'-3' exonuclease, C-terminal domain superfamily(IPR036279)	GLYMA_07G208400	AT3G52050	NA	5'-3' exonuclease family protein	LOC_Os03g12610	NA	protein|DNA polymerase I, putative, expressed
	Vum_01G02123	Chr01	39876895	39892763	39822001	39914000	0.3151	Phox homologous domain(IPR001683)|Phox-associated domain(IPR003114)|Sorting nexin, C-terminal(IPR013937)|PX domain superfamily(IPR036871)	GLYMA_07G208600	AT2G15900	NA	Phox-associated domain;Phox-like;Sorting nexin, C-terminal	LOC_Os11g06040	NA	protein|PX domain containing protein, putative, expressed
	Vum_01G02124	Chr01	39911197	39913024	39822001	39914000	0.3151	NA	GLYMA_02G136700	AT2G15890	MEE14	maternal effect embryo arrest 14	LOC_Os03g55670	NA	protein|expressed protein
	Vum_01G02120	Chr01	39841714	39849693	39822001	39914000	0.3151	Sas10/Utp3/C1D(IPR007146)|Sas10 C-terminal domain(IPR018972)	GLYMA_07G208300	AT2G43650	EMB2777	Sas10/U3 ribonucleoprotein (Utp) family protein	LOC_Os01g01510	NA	protein|sas10/Utp3 family protein, expressed
	Vum_01G02130	Chr01	40005950	40009216	39978001	40010000	0.3072	Protein kinase domain(IPR000719)|Serine/threonine-protein kinase, active site(IPR008271)|Protein kinase-like domain superfamily(IPR011009)|Protein kinase, ATP binding site(IPR017441)	GLYMA_07G209400	AT4G33950	OST1,SNRK2-6,SRK2E,SNRK2.6,P44,ATOST1	Protein kinase superfamily protein	LOC_Os03g41460	SAPK10	protein|CAMK_CAMK_like.20 - CAMK includes calcium/calmodulin depedent protein kinases, expressed
	Vum_01G02129	Chr01	39984354	39999543	39978001	40010000	0.3072	Kinesin motor domain(IPR001752)|Kinesin motor domain, conserved site(IPR019821)|P-loop containing nucleoside triphosphate hydrolase(IPR027417)|Kinesin motor domain superfamily(IPR036961)	GLYMA_07G209300	AT3G19050	POK2	phragmoplast orienting kinesin 2	LOC_Os12g39980	NA	protein|kinesin motor domain containing protein, putative, expressed
	Vum_01G02183	Chr01	41132612	41132932	41118001	41156000	0.3181	NA	NA	NA	NA	NA	NA	NA	NA
	Vum_01G02191	Chr01	41310794	41311819	41306001	41360000	0.3115	Inositol-tetrakisphosphate 1-kinase(IPR008656)	GLYMA_16G092200	AT5G16760	NA	Inositol 1,3,4-trisphosphate 5/6-kinase family protein	LOC_Os10g42550	NA	protein|Inositol 1, 3, 4-trisphosphate 5/6-kinase, putative, expressed
	Vum_01G02192	Chr01	41323460	41324871	41306001	41360000	0.3115	SANT/Myb domain(IPR001005)|Homeobox-like domain superfamily(IPR009057)	GLYMA_16G092100	AT3G02940	MYB107,AtMYB107	myb domain protein 107	LOC_Os06g11780	NA	protein|MYB family transcription factor, putative, expressed
	Vum_01G02193	Chr01	41337164	41349518	41306001	41360000	0.3115	ABC transporter-like(IPR003439)|AAA+ ATPase domain(IPR003593)|ABC transporter type 1, transmembrane domain(IPR011527)|ABC transporter, conserved site(IPR017871)|P-loop containing nucleoside triphosphate hydrolase(IPR027417)|ABC transporter type 1, transmembrane domain superfamily(IPR036640)	GLYMA_08G270300	AT4G25960	PGP2	P-glycoprotein 2	LOC_Os02g46680	NA	protein|multidrug resistance protein, putative, expressed
	Vum_01G02635	Chr01	48078268	48085008	48078001	48110000	0.3154	Protein kinase domain(IPR000719)|Serine-threonine/tyrosine-protein kinase, catalytic domain(IPR001245)|Serine/threonine-protein kinase, active site(IPR008271)|Protein kinase-like domain superfamily(IPR011009)|Protein kinase, ATP binding site(IPR017441)|Malectin-like carbohydrate-binding domain(IPR024788)	GLYMA_17G166200	AT2G23200	NA	Protein kinase superfamily protein	LOC_Os05g06990	NA	protein|TKL_IRAK_CrRLK1L-1.10 - The CrRLK1L-1 subfamily has homology to the CrRLK1L homolog, expressed
	Vum_01G02636	Chr01	48096308	48099506	48078001	48110000	0.3154	GDSL lipase/esterase(IPR001087)|GDSL lipase/esterase-like, plant(IPR035669)|SGNH hydrolase superfamily(IPR036514)	GLYMA_17G166100	AT4G01130	NA	GDSL-like Lipase/Acylhydrolase superfamily protein	LOC_Os06g06520	NA	protein|GDSL-like lipase/acylhydrolase, putative, expressed
	Vum_01G02637	Chr01	48103856	48118847	48078001	48110000	0.3154	Polyprenyl synthetase(IPR000092)|Isoprenoid synthase domain superfamily(IPR008949)|Polyprenyl synthetase, conserved site(IPR033749)	GLYMA_05G100400	AT2G34630	GPPS,GPS1	geranyl diphosphate synthase 1	LOC_Os06g46450	NA	protein|polyprenyl synthetase, putative, expressed
	Vum_01G02637	Chr01	48103856	48118847	48118001	48144000	0.306	Polyprenyl synthetase(IPR000092)|Isoprenoid synthase domain superfamily(IPR008949)|Polyprenyl synthetase, conserved site(IPR033749)	GLYMA_05G100400	AT2G34630	GPPS,GPS1	geranyl diphosphate synthase 1	LOC_Os06g46450	NA	protein|polyprenyl synthetase, putative, expressed
	Vum_01G02639	Chr01	48137277	48139553	48118001	48144000	0.306	Pentatricopeptide repeat(IPR002885)|Tetratricopeptide-like helical domain superfamily(IPR011990)|DYW domain(IPR032867)	GLYMA_17G165800	AT4G37380	NA	Tetratricopeptide repeat (TPR)-like superfamily protein	LOC_Os07g02280	NA	protein|pentatricopeptide, putative, expressed
	Vum_01G02638	Chr01	48120740	48137206	48118001	48144000	0.306	WD40 repeat(IPR001680)|LIS1 homology motif(IPR006594)|WD40/YVTN repeat-like-containing domain superfamily(IPR015943)|WD40 repeat, conserved site(IPR019775)|G-protein beta WD-40 repeat(IPR020472)|WD40-repeat-containing domain superfamily(IPR036322)	GLYMA_05G100500	AT5G67320	HOS15	WD-40 repeat family protein	LOC_Os07g22220	NA	protein|F-box-like/WD repeat-containing protein TBL1XR1-A, putative, expressed
	Vum_01G02857	Chr01	51384353	51386557	51384001	51430000	0.2961	Plant lipid transfer protein/Par allergen(IPR000528)|Bifunctional inhibitor/plant lipid transfer protein/seed storage helical domain(IPR016140)|Bifunctional inhibitor/plant lipid transfer protein/seed storage helical domain superfamily(IPR036312)	GLYMA_05G055100	AT1G62790	NA	Bifunctional inhibitor/lipid-transfer protein/seed storage 2S albumin superfamily protein	LOC_Os06g47200	NA	protein|LTPL85 - Protease inhibitor/seed storage/LTP family protein precursor, expressed
	Vum_01G02858	Chr01	51388284	51394682	51384001	51430000	0.2961	Superoxide dismutase, copper/zinc binding domain(IPR001424)|Heavy metal-associated domain, HMA(IPR006121)|Heavy metal-associated domain superfamily(IPR036163)|Superoxide dismutase-like, copper/zinc binding domain superfamily(IPR036423)	GLYMA_05G055000	AT1G12520	ATCCS,CCS	copper chaperone for SOD1	LOC_Os04g48410	NA	protein|copper chaperone for superoxide dismutase, putative, expressed
	Vum_01G02860	Chr01	51403956	51407396	51384001	51430000	0.2961	Sugar phosphate transporter domain(IPR004853)	GLYMA_05G054700	AT1G12500	NA	Nucleotide-sugar transporter family protein	LOC_Os03g17740	NA	protein|transporter, putative, expressed
	Vum_01G02859	Chr01	51396340	51401495	51384001	51430000	0.2961	NUDIX hydrolase domain(IPR000086)|NUDIX hydrolase-like domain superfamily(IPR015797)	GLYMA_05G054900	AT4G11980	ATNUDT14,ATNUDX14,NUDX14	nudix hydrolase homolog 14	LOC_Os06g03910	NA	protein|hydrolase, NUDIX family, domain containing protein, expressed
	Vum_01G02861	Chr01	51410404	51417631	51384001	51430000	0.2961	TPX2 central domain(IPR027330)	GLYMA_17G137100	AT4G22860	NA	Cell cycle regulated microtubule associated protein	LOC_Os06g03980	NA	protein|expressed protein
	Vum_01G02862	Chr01	51428154	51431992	51384001	51430000	0.2961	SNARE associated Golgi protein(IPR032816)	GLYMA_05G054500	AT1G12450	NA	SNARE associated Golgi protein family	LOC_Os07g28440	NA	protein|SNARE associated Golgi protein, putative, expressed
	Vum_01G03041	Chr01	53532138	53535250	53520001	53558000	0.3079	Protein kinase domain(IPR000719)|Serine-threonine/tyrosine-protein kinase, catalytic domain(IPR001245)|Serine/threonine-protein kinase, active site(IPR008271)|Protein kinase-like domain superfamily(IPR011009)	GLYMA_17G090000	AT1G62400	HT1	Protein kinase superfamily protein	LOC_Os01g01740	NA	protein|protein kinase domain containing protein, expressed
	Vum_01G03042	Chr01	53544908	53546851	53520001	53558000	0.3079	Domain of unknown function DUF588(IPR006702)	GLYMA_17G090100	AT2G36330	NA	Uncharacterised protein family (UPF0497)	LOC_Os01g47200	NA	protein|retrotransposon protein, putative, unclassified, expressed
	Vum_01G03043	Chr01	53550514	53557354	53520001	53558000	0.3079	Zinc finger, RING-type(IPR001841)|Zinc finger, RING/FYVE/PHD-type(IPR013083)	GLYMA_05G037000	AT3G47990	SIS3	SUGAR-INSENSITIVE 3	LOC_Os05g05280	PTB1	protein|zinc finger family protein, putative, expressed
	Vum_01G03040	Chr01	53524065	53527373	53520001	53558000	0.3079	Tetratricopeptide-like helical domain superfamily(IPR011990)	GLYMA_05G037300	AT1G27500	NA	Tetratricopeptide repeat (TPR)-like superfamily protein	LOC_Os02g47880	NA	protein|tetratricopeptide repeat domain containing protein, expressed
	Vum_01G03044	Chr01	53573435	53575470	53562001	53674000	0.395	Histidine phosphatase superfamily, clade-1(IPR013078)|Histidine phosphatase superfamily(IPR029033)	GLYMA_05G036900	AT5G62840	NA	Phosphoglycerate mutase family protein	LOC_Os01g47190	NA	protein|phosphoglycerate mutase, putative, expressed
	Vum_01G03045	Chr01	53608496	53609675	53562001	53674000	0.395	Myc-type, basic helix-loop-helix (bHLH) domain(IPR011598)|Helix-loop-helix DNA-binding domain superfamily(IPR036638)	GLYMA_05G036800	AT4G20970	NA	basic helix-loop-helix (bHLH) DNA-binding superfamily protein	LOC_Os01g01870	NA	protein|helix-loop-helix DNA-binding domain containing protein, expressed
	Vum_01G03046	Chr01	53631168	53635696	53562001	53674000	0.395	Protein kinase domain(IPR000719)|Serine-threonine/tyrosine-protein kinase, catalytic domain(IPR001245)|Serine/threonine-protein kinase, active site(IPR008271)|Protein kinase-like domain superfamily(IPR011009)	GLYMA_05G036600	AT5G50000	NA	Protein kinase superfamily protein	LOC_Os05g50190	NA	protein|protein kinase domain containing protein, expressed
	Vum_01G03047	Chr01	53648495	53651457	53562001	53674000	0.395	Armadillo(IPR000225)|U box domain(IPR003613)|Armadillo-like helical(IPR011989)|Zinc finger, RING/FYVE/PHD-type(IPR013083)|Armadillo-type fold(IPR016024)	GLYMA_17G090900	AT1G60190	NA	ARM repeat superfamily protein	LOC_Os08g32060	NA	protein|spotted leaf 11, putative, expressed
	Vum_01G03048	Chr01	53658617	53662031	53562001	53674000	0.395	Aldehyde dehydrogenase domain(IPR015590)|Aldehyde dehydrogenase, cysteine active site(IPR016160)|Aldehyde/histidinol dehydrogenase(IPR016161)|Aldehyde dehydrogenase, N-terminal(IPR016162)|Aldehyde dehydrogenase, C-terminal(IPR016163)|Aldehyde dehydrogenase, glutamic acid active site(IPR029510)	GLYMA_06G183900	AT3G48000	ALDH2B4,ALDH2,ALDH2A	aldehyde dehydrogenase 2B4	LOC_Os06g15990	OsALDH2b|OsALDH2B1|ALDH2b	protein|aldehyde dehydrogenase, putative, expressed
	Vum_01G03049	Chr01	53671996	53674606	53562001	53674000	0.395	Spermidine/spermine synthases(IPR001045)|S-adenosyl-L-methionine-dependent methyltransferase(IPR029063)|Polyamine biosynthesis domain, conserved site(IPR030373)|Spermidine synthase, tetramerisation domain(IPR035246)|Spermidine synthase, tetramerisation domain superfamily(IPR037163)	GLYMA_17G091100	AT1G23820	SPDS1	spermidine synthase 1	LOC_Os07g22600	OsSPDS1	protein|spermidine synthase, putative, expressed
	Vum_01G03177	Chr01	55011236	55013791	55008001	55066000	0.402	Zinc finger C2H2-type(IPR013087)|Zinc finger C2H2 superfamily(IPR036236)	GLYMA_17G076900	AT1G26610	NA	C2H2-like zinc finger protein	LOC_Os07g40780	NA	protein|ZOS7-11 - C2H2 zinc finger protein, expressed
	Vum_01G03178	Chr01	55013526	55013825	55008001	55066000	0.402	NA	NA	NA	NA	NA	NA	NA	NA
	Vum_01G03179	Chr01	55025452	55027539	55008001	55066000	0.402	UDP-glucose/GDP-mannose dehydrogenase, N-terminal(IPR001732)|6-phosphogluconate dehydrogenase-like, C-terminal domain superfamily(IPR008927)|UDP-glucose/GDP-mannose dehydrogenase, dimerisation(IPR014026)|UDP-glucose/GDP-mannose dehydrogenase, C-terminal(IPR014027)|UDP-glucose/GDP-mannose dehydrogenase(IPR017476)|UDP-glucose 6-dehydrogenase, eukaryotic type(IPR028356)|UDP-glucose/GDP-mannose dehyd…	GLYMA_05G022600	AT5G15490	NA	UDP-glucose 6-dehydrogenase family protein	LOC_Os12g25700	NA	protein|UDP-glucose 6-dehydrogenase, putative, expressed
	Vum_01G03180	Chr01	55032457	55032909	55008001	55066000	0.402	NA	GLYMA_17G077200	NA	NA	NA	NA	NA	NA
	Vum_01G03183	Chr01	55055111	55065398	55008001	55066000	0.402	NA	GLYMA_05G022300	AT5G07980	NA	dentin sialophosphoprotein-related	LOC_Os03g11460	NA	protein|expressed protein
	Vum_01G03181	Chr01	55032459	55042473	55008001	55066000	0.402	Diacylglycerol kinase, accessory domain(IPR000756)|Diacylglycerol kinase, catalytic domain(IPR001206)|Protein kinase C-like, phorbol ester/diacylglycerol-binding domain(IPR002219)|NAD kinase/diacylglycerol kinase-like domain superfamily(IPR016064)|Inorganic polyphosphate/ATP-NAD kinase, N-terminal(IPR017438)	GLYMA_17G077100	AT5G07920	DGK1,ATDGK1	diacylglycerol kinase1	LOC_Os03g31180	NA	protein|diacylglycerol kinase 1, putative, expressed
	Vum_01G03182	Chr01	55049046	55054897	55008001	55066000	0.402	NA	GLYMA_05G022400	AT5G07950	NA	unknown protein; FUNCTIONS IN: molecular_function unknown; INVOLVED IN: biological_process unknown; LOCATED IN: chloroplast; EXPRESSED IN: 20 plant structures; EXPRESSED DURING: 9 growth stages; Has 30201 Blast hits to 17322 proteins in 780 species: Archae - 12; Bacteria - 1396; Metazoa - 17338; Fungi - 3422; Plants - 5037; Viruses - 0; Other Eukaryotes - 2996 (source: NCBI BLink).	LOC_Os03g11450	NA	protein|expressed protein
	Vum_01G03191	Chr01	55153662	55158549	55132001	55164000	0.3068	NA	GLYMA_05G021000	NA	NA	NA	NA	NA	NA
	Vum_01G03192	Chr01	55160583	55164154	55132001	55164000	0.3068	RNA recognition motif domain(IPR000504)|Nucleotide-binding alpha-beta plait domain superfamily(IPR012677)|RNA-binding domain superfamily(IPR035979)	GLYMA_17G078400	AT5G61030	GR-RBP3	glycine-rich RNA-binding protein 3	LOC_Os12g31800	NA	protein|glycine-rich RNA-binding protein 7, putative, expressed
	Vum_01G03221	Chr01	55464134	55471458	55442001	55472000	0.2901	Myc-type, basic helix-loop-helix (bHLH) domain(IPR011598)|Helix-loop-helix DNA-binding domain superfamily(IPR036638)	GLYMA_17G082100	AT5G08130	BIM1	basic helix-loop-helix (bHLH) DNA-binding superfamily protein	LOC_Os08g38210	NA	protein|transcription factor BIM2, putative, expressed
	Vum_01G03220	Chr01	55453057	55461637	55442001	55472000	0.2901	BSD domain(IPR005607)	GLYMA_05G018000	AT1G26300	NA	BSD domain-containing protein	LOC_Os02g49450	NA	protein|BSD domain-containing protein, putative, expressed
	Vum_01G03417	Chr01	57686827	57688604	57664001	57696000	0.3484	Protein of unknown function DUF597(IPR006734)	GLYMA_17G106300	AT2G12646	NA	PLATZ transcription factor family protein	LOC_Os02g09070	NA	protein|zinc-binding protein, putative, expressed
	Vum_01G03439	Chr01	57955240	57959088	57930001	57966000	0.2924	WD40/YVTN repeat-like-containing domain superfamily(IPR015943)	GLYMA_13G156300	AT1G80710	DRS1	DROUGHT SENSITIVE 1	LOC_Os08g18150	NA	protein|WD domain, G-beta repeat domain containing protein, expressed
	Vum_01G03438	Chr01	57947693	57954034	57930001	57966000	0.2924	MCM domain(IPR001208)|DNA replication licensing factor Mcm(IPR008048)|Nucleic acid-binding, OB-fold(IPR012340)|Mini-chromosome maintenance, conserved site(IPR018525)|P-loop containing nucleoside triphosphate hydrolase(IPR027417)|MCM N-terminal domain(IPR027925)|Mini-chromosome maintenance protein(IPR031327)|MCM OB domain(IPR033762)	GLYMA_17G104000	AT2G07690	MCM5	Minichromosome maintenance (MCM2/3/5) family protein	LOC_Os02g55410	NA	protein|MCM5 - Putative minichromosome maintenance MCM complex subunit 5, expressed
	Vum_01G03437	Chr01	57922293	57941239	57930001	57966000	0.2924	Ribonuclease III domain(IPR000999)|Helicase, C-terminal(IPR001650)|PAZ domain(IPR003100)|Dicer dimerisation domain(IPR005034)|DEAD/DEAH box helicase domain(IPR011545)|Helicase superfamily 1/2, ATP-binding domain(IPR014001)|Double-stranded RNA-binding domain(IPR014720)|P-loop containing nucleoside triphosphate hydrolase(IPR027417)|PAZ domain superfamily(IPR036085)|Ribonuclease III, endonuclease do…	GLYMA_17G104100	AT5G20320	DCL4,ATDCL4	dicer-like 4	LOC_Os04g43050	SHO1|OsDCL4	protein|Dicer, putative, expressed
	Vum_01G03460	Chr01	58152235	58155960	58146001	58204000	0.346	NA	GLYMA_17G075300	AT2G24270	ALDH11A3	aldehyde dehydrogenase 11A3	LOC_Os08g34210	OsGAPDH	protein|aldehyde dehydrogenase, putative, expressed
	Vum_01G03462	Chr01	58164200	58169527	58146001	58204000	0.346	Cytochrome c oxidase, subunit VIb(IPR003213)|Cytochrome c oxidase, subunit VIb superfamily(IPR036549)	GLYMA_02G202700	AT5G58005	NA	Cytochrome c oxidase, subunit Vib family protein	LOC_Os08g34270	NA	protein|expressed protein
	Vum_01G03463	Chr01	58181885	58182318	58146001	58204000	0.346	NA	NA	NA	NA	NA	NA	NA	NA
	Vum_01G03464	Chr01	58188729	58188948	58146001	58204000	0.346	NA	NA	NA	NA	NA	NA	NA	NA
	Vum_01G03466	Chr01	58197853	58198684	58146001	58204000	0.346	NA	GLYMA_11G247900	AT1G67630	POLA2	DNA polymerase alpha 2	LOC_Os12g13950	NA	protein|POLA2 - Putative DNA polymerase alpha complex subunit, expressed
	Vum_01G03461	Chr01	58160351	58163787	58146001	58204000	0.346	Myc-type, basic helix-loop-helix (bHLH) domain(IPR011598)|Helix-loop-helix DNA-binding domain superfamily(IPR036638)	GLYMA_17G075200	AT2G24260	LRL1	LJRHL1-like 1	LOC_Os09g25040	NA	protein|joka8, putative, expressed
	Vum_01G03465	Chr01	58189244	58196977	58146001	58204000	0.346	Cleavage/polyadenylation specificity factor, A subunit, C-terminal(IPR004871)|WD40/YVTN repeat-like-containing domain superfamily(IPR015943)	GLYMA_20G240500	AT3G55200	NA	Cleavage and polyadenylation specificity factor (CPSF) A subunit protein	LOC_Os02g04480	NA	protein|cleavage and polyadenylation specificity factor, putative, expressed
	Vum_01G03507	Chr01	58593112	58595746	58590001	58622000	0.2931	AP2/ERF domain(IPR001471)|DNA-binding domain superfamily(IPR016177)|AP2/ERF domain superfamily(IPR036955)	GLYMA_02G207100	AT1G16060	ADAP	ARIA-interacting double AP2 domain protein	LOC_Os06g05340	NA	protein|AP2 domain containing protein, expressed
	Vum_01G03508	Chr01	58600262	58601553	58590001	58622000	0.2931	Glutamine amidotransferase(IPR017926)|Class I glutamine amidotransferase-like(IPR029062)	GLYMA_17G070700	AT4G30550	NA	Class I glutamine amidotransferase-like superfamily protein	LOC_Os02g08270	NA	protein|class I glutamine amidotransferase, putative, expressed
	Vum_01G03509	Chr01	58611592	58612768	58590001	58622000	0.2931	NA	GLYMA_17G070600	NA	NA	NA	NA	NA	NA
	Vum_01G03510	Chr01	58626169	58631757	58628001	58666000	0.314	Protein kinase domain(IPR000719)|Leucine-rich repeat(IPR001611)|Serine/threonine-protein kinase, active site(IPR008271)|Protein kinase-like domain superfamily(IPR011009)|Leucine-rich repeat-containing N-terminal, plant-type(IPR013210)|Protein kinase, ATP binding site(IPR017441)|Leucine-rich repeat domain superfamily(IPR032675)	GLYMA_02G207400	AT2G23950	NA	Leucine-rich repeat protein kinase family protein	LOC_Os08g34380	COE1	protein|receptor-like kinase, putative, expressed
	Vum_01G03512	Chr01	58645774	58648137	58628001	58666000	0.314	SRP-independent targeting protein 2/TMEM208(IPR008506)	GLYMA_02G207700	AT2G23940	NA	Protein of unknown function (DUF788)	LOC_Os02g44690	NA	protein|HSPC171 protein, putative, expressed
	Vum_01G03513	Chr01	58658621	58664118	58628001	58666000	0.314	ATPase, AFG1-like(IPR005654)	GLYMA_02G207800	AT4G30490	NA	AFG1-like ATPase family protein	LOC_Os08g16480	NA	protein|ATPase, AFG1 family domain containing protein, expressed
	Vum_01G03511	Chr01	58637480	58643262	58628001	58666000	0.314	WD40/YVTN repeat-like-containing domain superfamily(IPR015943)|WD40-repeat-containing domain superfamily(IPR036322)	GLYMA_17G070200	AT4G30510	ATATG18B,ATG18B,G18B	homolog of yeast autophagy 18 (ATG18) B	LOC_Os02g54910	NA	protein|atATG18b, putative, expressed
	Vum_01G03517	Chr01	58708822	58709229	58702001	58726000	0.2958	NA	GLYMA_17G069500	NA	NA	NA	NA	NA	NA
	Vum_01G03518	Chr01	58716412	58717855	58702001	58726000	0.2958	NA	NA	NA	NA	NA	NA	NA	NA
	Vum_01G03519	Chr01	58721703	58724929	58702001	58726000	0.2958	NA	GLYMA_13G090800	AT1G67170	NA	unknown protein; BEST Arabidopsis thaliana protein match is: unknown protein (TAIR:AT3G14750.1); Has 5478 Blast hits to 4354 proteins in 533 species: Archae - 87; Bacteria - 653; Metazoa - 2554; Fungi - 380; Plants - 418; Viruses - 16; Other Eukaryotes - 1370 (source: NCBI BLink).	LOC_Os04g40300	NA	protein|transglutaminase, putative, expressed
	Vum_01G03520	Chr01	58741577	58744083	58734001	58794000	0.3201	Tetraspanin(IPR000301)|Tetraspanin/Peripherin(IPR018499)|Tetraspanin, conserved site(IPR018503)	GLYMA_13G091000	AT2G23810	TET8	tetraspanin8	LOC_Os09g25760	NA	protein|tetraspanin family protein, putative, expressed
	Vum_01G03521	Chr01	58756606	58759215	58734001	58794000	0.3201	EamA domain(IPR000620)	GLYMA_13G091100	AT4G28040	NA	nodulin MtN21 /EamA-like transporter family protein	LOC_Os09g25810	NA	protein|nodulin, putative, expressed
	Vum_01G03522	Chr01	58766667	58767398	58734001	58794000	0.3201	NA	NA	NA	NA	NA	NA	NA	NA
	Vum_01G03523	Chr01	58779750	58785445	58734001	58794000	0.3201	Fatty acid hydroxylase(IPR006694)|Uncharacterised domain Wax2, C-terminal(IPR021940)|NAD(P)-binding domain superfamily(IPR036291)	GLYMA_17G069100	AT5G57800	FLP1,YRE,CER3,WAX2	Fatty acid hydroxylase superfamily	LOC_Os09g25850	OsGL1-1|WSL2	protein|WAX2, putative, expressed
	Vum_01G03837	Chr01	62426049	62433058	62426001	62462000	0.304	Six-hairpin glycosidase superfamily(IPR008928)|Glycosyl hydrolase family 100(IPR024746)	GLYMA_07G236000	AT3G06500	NA	Plant neutral invertase family protein	LOC_Os03g20020	OsNIN1	protein|plant neutral invertase domain containing protein, expressed
	Vum_01G03838	Chr01	62431093	62434655	62426001	62462000	0.304	Oxoglutarate/iron-dependent dioxygenase(IPR005123)|Non-haem dioxygenase N-terminal domain(IPR026992)|Isopenicillin N synthase-like(IPR027443)	GLYMA_17G037300	AT1G47990	ATGA2OX4,GA2OX4	gibberellin 2-oxidase 4	LOC_Os05g06670	OsGA2ox1	protein|gibberellin 2-oxidase, putative, expressed
	Vum_01G03839	Chr01	62445757	62448840	62426001	62462000	0.304	Transcription initiation factor TAFII31(IPR003162)|Histone-fold(IPR009072)	GLYMA_17G037200	AT1G54140	TAFII21,TAF9	TATA binding protein associated factor 21kDa subunit	LOC_Os03g29470	NA	protein|transcription initiation factor IID, putative, expressed
	Vum_01G03841	Chr01	62457668	62460528	62426001	62462000	0.304	Peptidase S10, serine carboxypeptidase(IPR001563)|Serine carboxypeptidase, serine active site(IPR018202)|Alpha/Beta hydrolase fold(IPR029058)|Serine carboxypeptidases, histidine active site(IPR033124)	GLYMA_07G236600	AT3G17180	scpl33	serine carboxypeptidase-like 33	LOC_Os01g22954	NA	protein|serine carboxypeptidase, putative, expressed
	Vum_01G03840	Chr01	62451355	62456095	62426001	62462000	0.304	Glycoside hydrolase family 1(IPR001360)|Glycoside hydrolase superfamily(IPR017853)|Glycoside hydrolase family 1, active site(IPR018120)	GLYMA_07G236300	AT3G06510	SFR2	Glycosyl hydrolase superfamily protein	LOC_Os11g45710	NA	protein|Os11bglu36 SFR2 homologue, expressed
	Vum_01G03855	Chr01	62572717	62575157	62568001	62596000	0.2981	Helix-loop-helix DNA-binding domain superfamily(IPR036638)	GLYMA_17G035200	AT3G06590	NA	basic helix-loop-helix (bHLH) DNA-binding superfamily protein	LOC_Os03g19780	NA	protein|expressed protein
	Vum_01G03856	Chr01	62578887	62579414	62568001	62596000	0.2981	DNA replication licensing factor Mcm2(IPR008045)	GLYMA_17G035000	AT1G44900	MCM2,ATMCM2	minichromosome maintenance (MCM2/3/5) family protein	LOC_Os11g29380	NA	protein|MCM2 - Putative minichromosome maintenance MCM complex subunit 2, expressed
	Vum_01G03858	Chr01	62595127	62596320	62568001	62596000	0.2981	EF-hand domain(IPR002048)|EF-hand domain pair(IPR011992)|EF-Hand 1, calcium-binding site(IPR018247)	GLYMA_17G034900	AT5G49480	ATCP1,CP1	Ca2+-binding protein 1	LOC_Os03g19720	NA	protein|EF hand family protein, putative, expressed
	Vum_01G03857	Chr01	62579952	62591056	62568001	62596000	0.2981	MCM domain(IPR001208)|DNA replication licensing factor Mcm2(IPR008045)|Nucleic acid-binding, OB-fold(IPR012340)|Mini-chromosome maintenance, conserved site(IPR018525)|P-loop containing nucleoside triphosphate hydrolase(IPR027417)|MCM N-terminal domain(IPR027925)|Mini-chromosome maintenance protein(IPR031327)|MCM OB domain(IPR033762)	GLYMA_07G238400	AT1G44900	MCM2,ATMCM2	minichromosome maintenance (MCM2/3/5) family protein	LOC_Os11g29380	NA	protein|MCM2 - Putative minichromosome maintenance MCM complex subunit 2, expressed
	Vum_01G03869	Chr01	62703750	62710689	62702001	62730000	0.2981	Nucleic acid-binding, OB-fold(IPR012340)|Cell division control protein 24, OB domain 2(IPR035200)|Cell division control protein 24, OB domain 1(IPR035201)|Cell division control protein 24, OB domain 3(IPR035203)	GLYMA_17G033200	AT3G17030	NA	Nucleic acid-binding proteins superfamily	LOC_Os03g61700	NA	protein|expressed protein
	Vum_01G03871	Chr01	62725689	62729063	62702001	62730000	0.2981	Protein of unknown function DUF247, plant(IPR004158)	GLYMA_07G240400	AT4G31980	NA	unknown protein; CONTAINS InterPro DOMAIN/s: Protein of unknown function DUF247, plant (InterPro:IPR004158), Protein of unknown function DUF862, eukaryotic (InterPro:IPR008580); BEST Arabidopsis thaliana protein match is: Plant protein of unknown function (DUF247) (TAIR:AT5G11290.1); Has 1967 Blast hits to 1844 proteins in 183 species: Archae - 0; Bacteria - 6; Metazoa - 223; Fungi - 83; Plants -…	LOC_Os04g42650	NA	protein|plant protein of unknown function domain containing protein, expressed
	Vum_01G03872	Chr01	62729359	62731659	62702001	62730000	0.2981	Ubiquitin-conjugating enzyme E2(IPR000608)|Ubiquitin-conjugating enzyme/RWD-like(IPR016135)	GLYMA_17G032800	AT3G17000	UBC32	ubiquitin-conjugating enzyme 32	LOC_Os03g19500	NA	protein|ubiquitin-conjugating enzyme, putative, expressed
	Vum_01G03870	Chr01	62711894	62720489	62702001	62730000	0.2981	Aldehyde dehydrogenase domain(IPR015590)|Aldehyde dehydrogenase, cysteine active site(IPR016160)|Aldehyde/histidinol dehydrogenase(IPR016161)|Aldehyde dehydrogenase, N-terminal(IPR016162)|Aldehyde dehydrogenase, C-terminal(IPR016163)|Aldehyde dehydrogenase, glutamic acid active site(IPR029510)	GLYMA_07G240300	AT3G66658	ALDH22A1	aldehyde dehydrogenase 22A1	LOC_Os07g48920	OsALDH22	protein|aldehyde dehydrogenase, putative, expressed
	Vum_01G03915	Chr01	63169955	63171025	63170001	63196000	0.3158	AP2/ERF domain(IPR001471)|DNA-binding domain superfamily(IPR016177)|AP2/ERF domain superfamily(IPR036955)	GLYMA_09G041500	AT3G16770	RAP2.3,ATEBP,ERF72,EBP	ethylene-responsive element binding protein	LOC_Os05g29810	NA	protein|AP2 domain containing protein, expressed
	Vum_01G03917	Chr01	63180095	63181228	63170001	63196000	0.3158	NA	GLYMA_17G028800	AT3G06790	NA	plastid developmental protein DAG, putative	LOC_Os03g38490	NA	protein|DAG protein, chloroplast precursor, putative, expressed
	Vum_01G03918	Chr01	63183387	63184072	63170001	63196000	0.3158	NA	GLYMA_17G028700	NA	NA	NA	NA	NA	NA
	Vum_01G03919	Chr01	63184904	63186979	63170001	63196000	0.3158	Glycoside hydrolase, family 28(IPR000743)|Pectin lyase fold/virulence factor(IPR011050)|Pectin lyase fold(IPR012334)	GLYMA_07G245100	AT4G18180	NA	Pectin lyase-like superfamily protein	LOC_Os08g23790	NA	protein|polygalacturonase, putative, expressed
	Vum_01G03916	Chr01	63176699	63178542	63170001	63196000	0.3158	Tetratricopeptide-like helical domain superfamily(IPR011990)	GLYMA_17G028900	AT3G16760	NA	Tetratricopeptide repeat (TPR)-like superfamily protein	LOC_Os03g22140	NA	protein|tetratricopeptide repeat domain containing protein, expressed
	Vum_01G04016	Chr01	64088736	64089788	64082001	64112000	0.3093	Glycosyl transferase, family 8(IPR002495)|Nucleotide-diphospho-sugar transferases(IPR029044)	GLYMA_07G254100	AT3G06260	GATL4	galacturonosyltransferase-like 4	LOC_Os03g24510	NA	protein|glycosyl transferase 8 domain containing protein, putative, expressed
	Vum_01G04017	Chr01	64098918	64103388	64082001	64112000	0.3093	Mu homology domain(IPR028565)|AP-2 complex subunit mu, C-terminal superfamily(IPR036168)	GLYMA_17G019900	AT2G20790	NA	clathrin adaptor complexes medium subunit family protein	LOC_Os12g34370	NA	protein|adaptor complexes medium subunit family protein, expressed
	Vum_01G04018	Chr01	64105574	64111510	64082001	64112000	0.3093	Leucine-rich repeat(IPR001611)|F-box domain(IPR001810)|Leucine-rich repeat, cysteine-containing subtype(IPR006553)|Leucine-rich repeat domain superfamily(IPR032675)|F-box-like domain superfamily(IPR036047)	GLYMA_17G019800	AT4G15475	NA	F-box/RNI-like superfamily protein	LOC_Os11g42160	NA	protein|F-box/LRR-repeat protein 3, putative, expressed
	Vum_02G00101	Chr02	791687	793706	790001	816000	0.3051	Plectin/S10, N-terminal(IPR005326)|Winged helix-like DNA-binding domain superfamily(IPR036388)	GLYMA_08G017500	AT4G25740	NA	RNA binding Plectin/S10 domain-containing protein	LOC_Os04g35090	NA	protein|40S ribosomal protein S10, putative, expressed
	Vum_02G00102	Chr02	796843	802098	790001	816000	0.3051	Phosphoribosylformylglycinamidine synthase(IPR010073)|PurM-like, C-terminal domain(IPR010918)|Class I glutamine amidotransferase-like(IPR029062)|Phosphoribosylformylglycinamidine synthase subunit PurS-like superfamily(IPR036604)|PurM-like, C-terminal domain superfamily(IPR036676)|PurM-like, N-terminal domain superfamily(IPR036921)	GLYMA_11G221100	AT1G74260	PUR4	purine biosynthesis 4	LOC_Os01g66500	NA	protein|phosphoribosylformylglycinamidine synthase, putative, expressed
	Vum_02G00103	Chr02	804247	807766	790001	816000	0.3051	NA	GLYMA_04G009600	NA	NA	NA	NA	NA	NA
	Vum_02G00104	Chr02	811631	815719	790001	816000	0.3051	Homeobox domain(IPR001356)|POX domain(IPR006563)|Homeobox KN domain(IPR008422)|Homeobox-like domain superfamily(IPR009057)	GLYMA_04G009600	AT4G34610	BLH6	BEL1-like homeodomain 6	LOC_Os12g43950	NA	protein|homeobox domain containing protein, expressed
	Vum_02G00196	Chr02	1546194	1550938	1540001	1560000	0.2942	MaoC-like domain(IPR002539)|HotDog domain superfamily(IPR029069)	GLYMA_06G019900	AT1G76150	ECH2,ATECH2	enoyl-CoA hydratase 2	LOC_Os09g37280	NA	protein|peroxisomal multifunctional enzyme type 2, putative, expressed
	Vum_02G00195	Chr02	1538244	1544797	1540001	1560000	0.2942	Multicopper oxidase, type 1(IPR001117)|Cupredoxin(IPR008972)|Multicopper oxidase, type 2(IPR011706)|Multicopper oxidase, type 3(IPR011707)|Ascorbate oxidase homologue, second cupredoxin domain(IPR034271)|Ascorbate oxidase homologue, first cupredoxin domain(IPR034273)|Ascorbate oxidase homologue, third cupredoxin domain(IPR034275)	GLYMA_04G019500	AT1G76160	sks5	SKU5 similar 5	LOC_Os07g32660	NA	protein|monocopper oxidase, putative, expressed
	Vum_02G00197	Chr02	1552160	1558636	1540001	1560000	0.2942	Peptidase S9, prolyl oligopeptidase, catalytic domain(IPR001375)|Peptidase S9A, prolyl oligopeptidase(IPR002470)|Peptidase S9, serine active site(IPR002471)|Peptidase S9A, N-terminal domain(IPR023302)|Alpha/Beta hydrolase fold(IPR029058)	GLYMA_04G019700	AT1G76140	NA	Prolyl oligopeptidase family protein	LOC_Os01g01830	NA	protein|OsPOP1 - Putative Prolyl Oligopeptidase homologue, expressed
[truncated: 4,828 more rows]

## Sheet: Supplementary Data 5
Supplementary Data 5. The information of QTL regions and peak SNP/InDel with its PVE value
[truncated: 89 more rows]

## Sheet: Supplementary Data 6
Supplementary Data 6. The information of candidate genes overlapping with the most significant associated signal of flowering time at the Nanning site
[truncated: 6 more rows]

[truncated: 1 more sheets: Supplementary Data 7]
