# Supplementary material for: Genomic analyses of rice bean landraces reveal adaptation and yield related loci to accelerate breeding
Source: Nat Commun. 2022 Sep 29;13:5707. doi: 10.1038/s41467-022-33515-2 (PMC9523027; doi:10.1038/s41467-022-33515-2)
Supplement: Supplementary file 6 — Source Data [file 41467_2022_33515_MOESM6_ESM.xlsx]

## Sheet: Figure 2c
	Interval	Number	Species	Frequence
	0-0.5	3017	Van	0.733706
	0.5-1	611	Van	0.148589
	1-1.5	251	Van	0.0610409
	1.5-2	132	Van	0.0321012
	2-2.5	60	Van	0.0145914
	2.5-3	25	Van	0.00607977
	3-3.5	10	Van	0.00243191
	3.5-4	5	Van	0.00121595
	4-4.5	1	Van	0.000243191
	0-0.5	99	Vra	0.134877
	0.5-1	210	Vra	0.286104
	1-1.5	205	Vra	0.279292
	1.5-2	126	Vra	0.171662
	2-2.5	67	Vra	0.0912807
	2.5-3	17	Vra	0.0231608
	3-3.5	7	Vra	0.00953678
	3.5-4	1	Vra	0.0013624
	4-4.5	2	Vra	0.0027248
	0-0.5	946	Vst	0.581438
	0.5-1	384	Vst	0.236017
	1-1.5	151	Vst	0.0928089
	1.5-2	85	Vst	0.0522434
	2-2.5	36	Vst	0.0221266
	2.5-3	21	Vst	0.0129072
	3-3.5	1	Vst	0.000614628
	3.5-4	3	Vst	0.00184388
	0-0.5	3859	Vum	0.840558
	0.5-1	395	Vum	0.0860379
	1-1.5	171	Vum	0.0372468
	1.5-2	91	Vum	0.0198214
	2-2.5	46	Vum	0.0100196
	2.5-3	23	Vum	0.0050098
	3-3.5	5	Vum	0.00108909
	3.5-4	0	Vum	0
	4-4.5	1	Vum	0.000217817
	0-0.5	1671	Vun	0.608965
	0.5-1	563	Vun	0.205175
	1-1.5	287	Vun	0.104592
	1.5-2	144	Vun	0.0524781
	2-2.5	51	Vun	0.018586
	2.5-3	21	Vun	0.00765306
	3-3.5	5	Vun	0.00182216
	3.5-4	1	Vun	0.000364431
	4-4.5	1	Vun	0.000364431

## Sheet: Figure 3b
K = 2					K = 3						K = 4
	Sample	Ancestral source 1	Ancestral source 2			Sample	Ancestral source 1	Ancestral source 2	Ancestral source 3			Sample	Ancestral source 1	Ancestral source 2	Ancestral source 3	Ancestral source 4
	S179	0.807	0.193			S179	0.785	0.102	0.114			S179	0.004	0.059	0.576	0.361
	S309	0.887	0.113			S309	0.887	0.095	0.017			S309	0	0.044	0.745	0.212
	S212	1	0			S212	1	0	0			S212	0	0	0.989	0.01
	S321	1	0			S321	1	0	0			S321	0	0	0.999	0.001
	S188	0.837	0.163			S188	0.844	0.151	0.004			S188	0.017	0.146	0.837	0
	S268	1	0			S268	1	0	0			S268	0	0	0.953	0.047
	S189	1	0			S189	1	0	0			S189	0	0	1	0
	S167	1	0			S167	1	0	0			S167	0	0	1	0
	S312	1	0			S312	1	0	0			S312	0	0	1	0
	S170	1	0			S170	1	0	0			S170	0	0	1	0
	S213	1	0			S213	1	0	0			S213	0	0	1	0
	S163	1	0			S163	1	0	0			S163	0	0	1	0
	S197	1	0			S197	1	0	0			S197	0	0	1	0
	S209	1	0			S209	1	0	0			S209	0	0	0.977	0.023
	S147	1	0			S147	0.999	0	0.001			S147	0.004	0	0.996	0
	S182	1	0			S182	1	0	0			S182	0.003	0	0.997	0
	S186	1	0			S186	0.999	0	0.001			S186	0.013	0	0.986	0
	S168	1	0			S168	1	0	0			S168	0	0	1	0
	S190	1	0			S190	1	0	0			S190	0	0	1	0
	S176	1	0			S176	1	0	0			S176	0	0	0.999	0
	S210	0.998	0.002			S210	0.998	0.002	0			S210	0	0.004	0.989	0.007
	S257	1	0			S257	1	0	0			S257	0	0	1	0
	S258	1	0			S258	1	0	0			S258	0	0	0.977	0.023
	S173	1	0			S173	0.999	0	0			S173	0.001	0	0.99	0.01
	S143	1	0			S143	1	0	0			S143	0	0	1	0
	S151	1	0			S151	1	0	0			S151	0.001	0	0.999	0
	S185	1	0			S185	1	0	0			S185	0.001	0	0.999	0
	S300	1	0			S300	1	0	0			S300	0	0	1	0
	S331	1	0			S331	1	0	0			S331	0	0	1	0
	S150	0.892	0.108			S150	0.867	0.051	0.082			S150	0.001	0.008	0.646	0.346
	S154	0.827	0.173			S154	0.807	0.102	0.091			S154	0.001	0.054	0.592	0.352
	S184	0.888	0.112			S184	0.882	0.081	0.037			S184	0	0.011	0.642	0.347
	S194	0.964	0.036			S194	0.966	0.034	0			S194	0	0	0.841	0.159
	S227	0.997	0.003			S227	0.998	0.002	0			S227	0	0	0.952	0.048
	S327	1	0			S327	1	0	0			S327	0	0	0.985	0.015
	S183	0.875	0.125			S183	0.866	0.087	0.047			S183	0	0.037	0.686	0.277
	S311	0.927	0.073			S311	0.921	0.041	0.038			S311	0.01	0.003	0.764	0.224
	S145	0.951	0.049			S145	0.944	0.03	0.026			S145	0	0	0.753	0.247
	S303	0.956	0.044			S303	0.94	0.009	0.051			S303	0	0	0.722	0.278
	S379	0.949	0.051			S379	0.932	0.01	0.058			S379	0	0	0.717	0.283
	S253	1	0			S253	0.997	0	0.003			S253	0	0	0.882	0.117
	S199	0.955	0.045			S199	0.958	0.041	0.001			S199	0	0	0.747	0.253
	S294	0.998	0.002			S294	0.952	0	0.048			S294	0	0	0.698	0.302
	S217	0.979	0.021			S217	0.977	0.017	0.006			S217	0	0	0.83	0.17
	S335	0.985	0.015			S335	0.971	0	0.028			S335	0	0	0.766	0.233
	S222	1	0			S222	1	0	0			S222	0	0	0.9	0.1
	S223	0.999	0.001			S223	0.999	0.001	0			S223	0	0	0.897	0.103
	S260	1	0			S260	1	0	0			S260	0	0	0.92	0.08
	S369	1	0			S369	0.999	0.001	0			S369	0	0	0.918	0.082
	S259	1	0			S259	1	0	0			S259	0	0	0.953	0.047
	S322	1	0			S322	1	0	0			S322	0	0	1	0
	S206	1	0			S206	1	0	0			S206	0	0	1	0
	S314	1	0			S314	1	0	0			S314	0	0	1	0
	S215	1	0			S215	1	0	0			S215	0	0	0.999	0
	S380	1	0			S380	1	0	0			S380	0	0	1	0
	S160	0.999	0.001			S160	0.999	0.001	0			S160	0	0.003	0.978	0.02
	S201	1	0			S201	1	0	0			S201	0	0	1	0
	S262	0.977	0.023			S262	0.976	0.024	0			S262	0	0.012	0.92	0.069
	S177	1	0			S177	1	0	0			S177	0	0	0.967	0.033
	S198	1	0			S198	1	0	0			S198	0	0	0.96	0.04
	S200	1	0			S200	1	0	0			S200	0	0	0.881	0.119
	S306	0.86	0.14			S306	0.831	0.051	0.118			S306	0	0	0.627	0.373
	S381	1	0			S381	1	0	0			S381	0	0	0.987	0.013
	S148	1	0			S148	1	0	0			S148	0	0	1	0
	S220	1	0			S220	1	0	0			S220	0	0	0.975	0.025
	S263	1	0			S263	0.999	0	0.001			S263	0	0	0.946	0.054
	S334	1	0			S334	1	0	0			S334	0	0	1	0
	S193	1	0			S193	1	0	0			S193	0	0	0.964	0.036
	S159	1	0			S159	1	0	0			S159	0	0	1	0
	S323	1	0			S323	1	0	0			S323	0	0	1	0
	S332	1	0			S332	1	0	0			S332	0	0	1	0
	S180	1	0			S180	1	0	0			S180	0	0	1	0
	S261	1	0			S261	1	0	0			S261	0	0	1	0
	S144	1	0			S144	1	0	0			S144	0	0	1	0
	S155	1	0			S155	1	0	0			S155	0	0	0.999	0.001
	S146	1	0			S146	1	0	0			S146	0	0	0.987	0.013
	S156	1	0			S156	1	0	0			S156	0	0	1	0
	S157	1	0			S157	1	0	0			S157	0	0	0.987	0.013
	S158	1	0			S158	1	0	0			S158	0	0	1	0
	S207	1	0			S207	1	0	0			S207	0	0	1	0
	S326	0.999	0.001			S326	0.993	0	0.007			S326	0.007	0	0.993	0
	S341	1	0			S341	1	0	0			S341	0	0	1	0
	S343	1	0			S343	1	0	0			S343	0	0	1	0
	S295	1	0			S295	1	0	0			S295	0	0	1	0
	S373	1	0			S373	0.999	0.001	0			S373	0	0.007	0.992	0.001
	S175	0.989	0.011			S175	0.986	0.014	0			S175	0	0.018	0.982	0
	S296	1	0			S296	1	0	0			S296	0	0	1	0
	S315	1	0			S315	1	0	0			S315	0	0	1	0
	S316	1	0			S316	1	0	0			S316	0	0	1	0
	S298	1	0			S298	1	0	0			S298	0	0	1	0
	S129	1	0			S129	1	0	0			S129	0	0	1	0
	S92	1	0			S92	1	0	0			S92	0	0	1	0
	S93	1	0			S93	1	0	0			S93	0	0	1	0
	S419	0.751	0.249			S419	0.751	0.208	0.041			S419	0	0.156	0.6	0.245
	S459	0.734	0.266			S459	0.72	0.184	0.096			S459	0.026	0.139	0.557	0.278
	S453	0.806	0.194			S453	0.792	0.131	0.077			S453	0	0.067	0.57	0.363
	S452	0.809	0.191			S452	0.791	0.113	0.096			S452	0.001	0.066	0.609	0.324
	S16	0.877	0.123			S16	0.867	0.082	0.051			S16	0	0.027	0.663	0.31
	S454	0.878	0.122			S454	0.855	0.062	0.083			S454	0	0.007	0.628	0.364
	S255	0.974	0.026			S255	0.975	0.025	0			S255	0	0	0.884	0.116
	S171	0.547	0.453			S171	0.558	0.442	0			S171	0	0.445	0.555	0
	S205	0.747	0.253			S205	0.735	0.174	0.091			S205	0.055	0.167	0.69	0.088
	S254	0.838	0.162			S254	0.806	0.062	0.131			S254	0	0.009	0.604	0.387
	S161	0.812	0.188			S161	0.762	0.052	0.186			S161	0	0	0.464	0.536
	S162	0.693	0.307			S162	0.619	0.093	0.288			S162	0	0	0.249	0.75
	S384	0.562	0.438			S384	0.544	0.312	0.144			S384	0.007	0.243	0.286	0.464
	S39	0.615	0.385			S39	0.57	0.209	0.221			S39	0.003	0.142	0.243	0.612
	S40	0.628	0.372			S40	0.616	0.276	0.109			S40	0	0.172	0.295	0.533
	S181	0.683	0.317			S181	0.686	0.268	0.046			S181	0	0.212	0.518	0.27
	S407	0.758	0.242			S407	0.742	0.169	0.088			S407	0	0.054	0.348	0.597
	S410	0.789	0.211			S410	0.776	0.155	0.069			S410	0	0.045	0.397	0.558
	S392	0.75	0.25			S392	0.747	0.204	0.049			S392	0	0.117	0.49	0.392
	S192	0.753	0.247			S192	0.748	0.194	0.058			S192	0	0.084	0.438	0.478
	S409	0.884	0.116			S409	0.886	0.108	0.006			S409	0	0.044	0.702	0.254
	S187	0.776	0.224			S187	0.777	0.193	0.029			S187	0	0.086	0.505	0.408
	S221	0.788	0.212			S221	0.784	0.168	0.048			S221	0	0.061	0.499	0.44
	S14	0.474	0.526			S14	0.4	0.076	0.524			S14	0.445	0.056	0.309	0.19
	S208	0.816	0.184			S208	0.794	0.104	0.102			S208	0	0.022	0.485	0.493
	S304	0.655	0.345			S304	0.596	0.136	0.268			S304	0.023	0.049	0.17	0.758
	S297	0.921	0.079			S297	0.89	0.003	0.108			S297	0	0	0.606	0.394
	S333	0.828	0.172			S333	0.772	0.04	0.188			S333	0	0	0.22	0.78
	S17	0.811	0.189			S17	0.784	0.095	0.121			S17	0	0.015	0.441	0.545
	S41	0.672	0.328			S41	0.621	0.163	0.216			S41	0	0.059	0.191	0.749
	S107	0.737	0.263			S107	0.682	0.099	0.219			S107	0	0.028	0.279	0.693
	S105	0.828	0.172			S105	0.763	0.018	0.219			S105	0	0	0.227	0.773
	S108	0.743	0.257			S108	0.707	0.136	0.157			S108	0	0.033	0.271	0.696
	S88	0.749	0.251			S88	0.701	0.105	0.194			S88	0	0	0.22	0.78
	S398	0.785	0.215			S398	0.732	0.076	0.191			S398	0	0	0.255	0.744
	S91	0.829	0.171			S91	0.788	0.064	0.148			S91	0	0	0.309	0.691
	S324	0.782	0.218			S324	0.777	0.175	0.048			S324	0	0.076	0.471	0.453
	S94	0.779	0.221			S94	0.766	0.156	0.078			S94	0	0.053	0.408	0.539
	S214	0.572	0.428			S214	0.508	0.008	0.483			S214	0.465	0.013	0.509	0.013
	S218	0.494	0.506			S218	0.508	0.492	0			S218	0	0.493	0.507	0
	S313	0.573	0.427			S313	0.591	0.408	0.001			S313	0	0.392	0.554	0.054
	S287	0.572	0.428			S287	0.574	0.361	0.065			S287	0.026	0.344	0.507	0.124
	S308	0.495	0.505			S308	0.509	0.491	0			S308	0	0.491	0.509	0
	S120	0.434	0.566			S120	0.401	0.31	0.29			S120	0.163	0.254	0.206	0.377
	S225	0.398	0.602			S225	0.406	0.522	0.072			S225	0	0.467	0.238	0.295
	S153	0.551	0.449			S153	0.569	0.431	0			S153	0	0.422	0.542	0.036
	S305	0.552	0.448			S305	0.57	0.43	0			S305	0	0.421	0.544	0.035
	S169	0.501	0.499			S169	0.483	0.353	0.164			S169	0.046	0.309	0.303	0.342
	S320	0.758	0.242			S320	0.754	0.195	0.051			S320	0	0.132	0.542	0.326
	S42	0.574	0.426			S42	0.576	0.358	0.066			S42	0	0.275	0.35	0.375
	S106	0.564	0.436			S106	0.5	0.194	0.305			S106	0.038	0.121	0.135	0.707
	S390	0.608	0.392			S390	0.561	0.215	0.225			S390	0.008	0.119	0.17	0.703
	S211	0.516	0.484			S211	0.477	0.285	0.238			S211	0	0.191	0.114	0.695
	S412	0.652	0.348			S412	0.628	0.237	0.136			S412	0	0.142	0.244	0.614
	S103	0.435	0.565			S103	0.385	0.326	0.289			S103	0	0.264	0.033	0.702
	S109	0.274	0.726			S109	0.233	0.499	0.269			S109	0.026	0.443	0	0.531
	S405	0.393	0.607			S405	0.328	0.359	0.313			S405	0.024	0.289	0	0.687
	S365	0.316	0.684			S365	0.241	0.351	0.408			S365	0.091	0.285	0	0.624
	S391	0.35	0.65			S391	0.27	0.35	0.38			S391	0.027	0.271	0	0.702
	S382	0.454	0.546			S382	0.394	0.3	0.306			S382	0	0.207	0.015	0.778
	S400	0.437	0.563			S400	0.337	0.201	0.462			S400	0.088	0.103	0	0.809
	S383	0.395	0.605			S383	0.289	0.231	0.48			S383	0.1	0.128	0	0.772
	S408	0.505	0.495			S408	0.402	0.195	0.403			S408	0.021	0.11	0	0.869
	S38	0.568	0.432			S38	0.478	0.149	0.372			S38	0.036	0.053	0.032	0.879
	S354	0.424	0.576			S354	0.344	0.273	0.383			S354	0.064	0.201	0.002	0.733
	S356	0.426	0.574			S356	0.328	0.227	0.445			S356	0.084	0.152	0	0.763
	S368	0.473	0.527			S368	0.376	0.176	0.448			S368	0.111	0.079	0.005	0.805
	S219	0.455	0.545			S219	0.362	0.233	0.405			S219	0.057	0.144	0.02	0.779
	S397	0.499	0.501			S397	0.388	0.189	0.423			S397	0.047	0.138	0	0.814
	S85	0.436	0.564			S85	0.339	0.224	0.437			S85	0.06	0.146	0	0.793
	S249	0.263	0.737			S249	0.203	0.368	0.429			S249	0.184	0.304	0	0.512
	S124	0.305	0.695			S124	0.251	0.405	0.344			S124	0.078	0.319	0	0.603
	S142	0.303	0.697			S142	0.246	0.386	0.368			S142	0.114	0.306	0	0.58
	S448	0.463	0.537			S448	0.431	0.362	0.206			S448	0.034	0.295	0.153	0.517
	S122	0.339	0.661			S122	0.287	0.392	0.321			S122	0.045	0.298	0	0.658
	S123	0.327	0.673			S123	0.277	0.393	0.329			S123	0.055	0.317	0	0.628
	S44	0.4	0.6			S44	0.366	0.399	0.235			S44	0.011	0.298	0	0.691
	S47	0.411	0.589			S47	0.37	0.367	0.262			S47	0.032	0.265	0	0.703
	S45	0.381	0.619			S45	0.319	0.332	0.349			S45	0.068	0.261	0	0.671
	S450	0.59	0.41			S450	0.538	0.222	0.24			S450	0.002	0.12	0.103	0.776
	S456	0.552	0.448			S456	0.496	0.235	0.269			S456	0.002	0.127	0.064	0.806
	S387	0.524	0.476			S387	0.435	0.179	0.386			S387	0.034	0.067	0	0.899
	S389	0.55	0.45			S389	0.493	0.239	0.268			S389	0	0.137	0.049	0.814
	S191	0.62	0.38			S191	0.611	0.304	0.085			S191	0	0.23	0.359	0.41
	S82	0.62	0.38			S82	0.563	0.209	0.229			S82	0	0.088	0.049	0.863
	S202	0.657	0.343			S202	0.588	0.149	0.263			S202	0	0.04	0.091	0.869
	S393	0.733	0.267			S393	0.71	0.172	0.119			S393	0	0.061	0.319	0.62
	S395	0.678	0.322			S395	0.609	0.107	0.284			S395	0.009	0.017	0.141	0.833
	S406	0.76	0.24			S406	0.701	0.094	0.205			S406	0	0.012	0.262	0.726
	S84	0.641	0.359			S84	0.576	0.148	0.276			S84	0	0.027	0.088	0.885
	S325	0.682	0.318			S325	0.624	0.139	0.237			S325	0	0.042	0.105	0.853
	S43	0.741	0.259			S43	0.673	0.099	0.228			S43	0	0	0.149	0.85
	S401	0.572	0.428			S401	0.504	0.201	0.296			S401	0.02	0.1	0.046	0.834
	S402	0.688	0.312			S402	0.62	0.087	0.293			S402	0.01	0	0.145	0.845
	S404	0.715	0.285			S404	0.648	0.088	0.264			S404	0.001	0.006	0.142	0.851
	S89	0.599	0.401			S89	0.552	0.239	0.209			S89	0	0.124	0.059	0.816
	S399	0.66	0.34			S399	0.59	0.133	0.277			S399	0	0	0.036	0.963
	S403	0.733	0.267			S403	0.667	0.104	0.229			S403	0	0	0.063	0.937
	S411	0.645	0.355			S411	0.593	0.196	0.211			S411	0	0.064	0.05	0.886
	S386	0.703	0.297			S386	0.642	0.112	0.246			S386	0	0	0.095	0.905
	S394	0.653	0.347			S394	0.587	0.134	0.279			S394	0	0	0.031	0.968
	S361	0.19	0.81			S361	0.163	0.563	0.275			S361	0.081	0.515	0.035	0.369
	S18	0.103	0.897			S18	0.052	0.578	0.369			S18	0.147	0.548	0	0.305
	S203	0.135	0.865			S203	0.074	0.542	0.384			S203	0.178	0.529	0	0.292
	S204	0.108	0.892			S204	0.035	0.36	0.605			S204	0.464	0.345	0	0.19
	S289	0.137	0.863			S289	0.051	0.392	0.557			S289	0.273	0.344	0	0.382
	S290	0.133	0.867			S290	0.069	0.479	0.451			S290	0.203	0.443	0	0.354
	S291	0.12	0.88			S291	0.057	0.557	0.386			S291	0.128	0.53	0	0.342
	S292	0.094	0.906			S292	0.04	0.594	0.366			S292	0.142	0.581	0	0.277
	S114	0.084	0.916			S114	0.035	0.456	0.508			S114	0.381	0.444	0	0.175
	S140	0.054	0.946			S140	0.019	0.385	0.596			S140	0.512	0.387	0	0.101
	S138	0.066	0.934			S138	0.011	0.294	0.695			S138	0.555	0.294	0	0.151
	S118	0.12	0.88			S118	0.071	0.331	0.597			S118	0.513	0.335	0.059	0.093
	S136	0.118	0.882			S136	0.036	0.241	0.723			S136	0.57	0.219	0	0.211
	S11	0.092	0.908			S11	0.048	0.218	0.734			S11	0.669	0.247	0.049	0.035
	S13	0.1	0.9			S13	0.026	0.151	0.823			S13	0.731	0.155	0	0.113
	S137	0.063	0.937			S137	0.007	0.159	0.835			S137	0.719	0.17	0	0.111
	S131	0	1			S131	0	0.194	0.806			S131	0.783	0.217	0	0
	S385	0.148	0.852			S385	0.065	0.095	0.839			S385	0.724	0.094	0.001	0.18
	S240	0.008	0.992			S240	0	0.284	0.716			S240	0.699	0.301	0	0
	S238	0.014	0.986			S238	0	0.114	0.886			S238	0.856	0.143	0	0
	S239	0.072	0.928			S239	0.024	0.207	0.769			S239	0.694	0.223	0	0.083
	S242	0.046	0.954			S242	0	0.117	0.883			S242	0.818	0.129	0	0.053
	S102	0.014	0.986			S102	0	0.031	0.969			S102	0.892	0.093	0	0.015
	S141	0.025	0.975			S141	0	0.063	0.937			S141	0.855	0.105	0	0.04
	S250	0.034	0.966			S250	0	0.051	0.949			S250	0.898	0.059	0	0.043
	S231	0.002	0.998			S231	0	0	1			S231	1	0	0	0
	S241	0.041	0.959			S241	0	0.021	0.979			S241	0.938	0.027	0	0.035
	S130	0.024	0.976			S130	0	0.12	0.88			S130	0.865	0.125	0.009	0
	S233	0.014	0.986			S233	0	0.021	0.979			S233	0.936	0.064	0	0.001
	S232	0.028	0.972			S232	0	0	1			S232	0.995	0.005	0	0
	S243	0.027	0.973			S243	0	0	1			S243	1	0	0	0
	S112	0	1			S112	0	0.003	0.997			S112	0.974	0.026	0	0
	S133	0.021	0.979			S133	0	0.018	0.982			S133	0.977	0.023	0	0
	S388	0.013	0.987			S388	0	0	1			S388	0.991	0.009	0	0
	S235	0.027	0.973			S235	0	0	1			S235	1	0	0	0
	S237	0.019	0.981			S237	0	0	1			S237	0.98	0.02	0	0
	S46	0.026	0.974			S46	0	0	1			S46	0.991	0.001	0	0.008
	S110	0.011	0.989			S110	0	0	1			S110	1	0	0	0
	S135	0	1			S135	0	0	1			S135	1	0	0	0
	S134	0.015	0.985			S134	0	0	1			S134	1	0	0	0
	S244	0.015	0.985			S244	0	0	1			S244	0.999	0	0	0
	S116	0.112	0.888			S116	0.099	0.664	0.236			S116	0.071	0.63	0	0.299
	S115	0.239	0.761			S115	0.192	0.453	0.355			S115	0.129	0.401	0	0.47
	S117	0.137	0.863			S117	0.104	0.517	0.38			S117	0.215	0.482	0.001	0.302
	S113	0.204	0.796			S113	0.187	0.592	0.221			S113	0.046	0.541	0.018	0.395
	S119	0.112	0.888			S119	0.088	0.581	0.331			S119	0.156	0.536	0	0.307
	S299	0.189	0.811			S299	0.168	0.571	0.261			S299	0.102	0.526	0.006	0.366
	S96	0.078	0.922			S96	0.081	0.781	0.138			S96	0.022	0.757	0.017	0.204
	S457	0.25	0.75			S457	0.26	0.674	0.066			S457	0	0.618	0.095	0.287
	S59	0.174	0.826			S59	0.191	0.761	0.049			S59	0	0.722	0.099	0.179
	S265	0.234	0.766			S265	0.251	0.71	0.039			S265	0.011	0.67	0.165	0.153
	S48	0.242	0.758			S48	0.228	0.583	0.189			S48	0.007	0.521	0	0.472
	S54	0.185	0.815			S54	0.194	0.715	0.091			S54	0.001	0.666	0.061	0.272
	S29	0.184	0.816			S29	0.175	0.654	0.171			S29	0.031	0.609	0.015	0.345
	S100	0.172	0.828			S100	0.166	0.682	0.152			S100	0.027	0.648	0.026	0.299
	S125	0.208	0.792			S125	0.183	0.581	0.236			S125	0.046	0.535	0.016	0.403
	S164	0.095	0.905			S164	0.104	0.782	0.114			S164	0.028	0.752	0.027	0.193
	S165	0.305	0.695			S165	0.296	0.538	0.166			S165	0.053	0.517	0.201	0.229
	S196	0.373	0.627			S196	0.39	0.61	0			S196	0	0.608	0.392	0
	S226	0.574	0.426			S226	0.578	0.357	0.065			S226	0.056	0.364	0.573	0.006
	S364	0.069	0.931			S364	0.065	0.751	0.184			S364	0.067	0.728	0	0.205
	S362	0.012	0.988			S362	0.005	0.567	0.428			S362	0.393	0.573	0	0.033
	S229	0.03	0.97			S229	0.006	0.578	0.416			S229	0.333	0.572	0	0.095
	S234	0.01	0.99			S234	0	0.332	0.668			S234	0.64	0.351	0	0.009
	S330	0.008	0.992			S330	0	0.432	0.568			S330	0.546	0.441	0	0.012
	S236	0.075	0.925			S236	0.047	0.418	0.535			S236	0.481	0.411	0.02	0.087
	S111	0.24	0.76			S111	0.165	0.214	0.62			S111	0.51	0.188	0.056	0.246
	S15	0.282	0.718			S15	0.177	0.097	0.726			S15	0.599	0.075	0.074	0.252
	S121	0.211	0.789			S121	0.122	0.166	0.712			S121	0.554	0.132	0	0.314
	S420	0.229	0.771			S420	0.124	0.094	0.782			S420	0.603	0.061	0.001	0.335
	S251	0.048	0.952			S251	0.051	0.854	0.095			S251	0.014	0.826	0	0.16
	S270	0.015	0.985			S270	0.023	0.952	0.025			S270	0	0.929	0	0.07
	S281	0.02	0.98			S281	0.022	0.876	0.102			S281	0.042	0.859	0	0.099
	S273	0.064	0.936			S273	0.062	0.784	0.154			S273	0.03	0.763	0	0.206
	S274	0.02	0.98			S274	0.021	0.866	0.114			S274	0.023	0.85	0	0.127
	S275	0.03	0.97			S275	0.03	0.843	0.127			S275	0.028	0.831	0	0.141
	S269	0.032	0.968			S269	0.037	0.851	0.112			S269	0.019	0.829	0	0.151
	S288	0.053	0.947			S288	0.045	0.772	0.183			S288	0.031	0.752	0	0.217
	S284	0.109	0.891			S284	0.087	0.672	0.241			S284	0.065	0.655	0	0.28
	S286	0.117	0.883			S286	0.082	0.598	0.32			S286	0.122	0.578	0	0.3
	S272	0.04	0.96			S272	0.041	0.816	0.143			S272	0.051	0.784	0	0.164
	S293	0.166	0.834			S293	0.111	0.521	0.368			S293	0.122	0.477	0	0.401
	S277	0.072	0.928			S277	0.067	0.756	0.177			S277	0.067	0.727	0	0.206
	S278	0.032	0.968			S278	0.028	0.84	0.132			S278	0.041	0.816	0	0.143
	S283	0.118	0.882			S283	0.11	0.698	0.192			S283	0.057	0.672	0.009	0.262
	S276	0.14	0.86			S276	0.128	0.654	0.219			S276	0.09	0.624	0.012	0.274
	S280	0.081	0.919			S280	0.066	0.708	0.226			S280	0.085	0.682	0	0.233
	S279	0.054	0.946			S279	0.05	0.796	0.154			S279	0.048	0.778	0	0.174
	S282	0.051	0.949			S282	0.055	0.836	0.109			S282	0.029	0.821	0.001	0.149
	S285	0.03	0.97			S285	0.035	0.88	0.086			S285	0.019	0.86	0	0.121
	S357	0.012	0.988			S357	0.019	0.914	0.067			S357	0.023	0.9	0	0.077
	S360	0.089	0.911			S360	0.086	0.764	0.15			S360	0.012	0.75	0.001	0.237
	S74	0	1			S74	0.001	0.972	0.028			S74	0.006	0.963	0	0.031
	S152	0.002	0.998			S152	0.004	0.995	0			S152	0	0.987	0.001	0.012
	S37	0.062	0.938			S37	0.08	0.898	0.022			S37	0	0.875	0.048	0.077
	S224	0.027	0.973			S224	0.046	0.93	0.024			S224	0	0.903	0	0.097
	S230	0.049	0.951			S230	0.045	0.768	0.187			S230	0.124	0.75	0	0.126
	S267	0	1			S267	0	1	0			S267	0	1	0	0
	S75	0	1			S75	0	1	0			S75	0	1	0	0
	S67	0	1			S67	0	0.987	0.013			S67	0.019	0.981	0	0
	S264	0	1			S264	0	1	0			S264	0	1	0	0
	S266	0.003	0.997			S266	0.005	0.995	0			S266	0	0.994	0.006	0
	S344	0.005	0.995			S344	0.011	0.989	0			S344	0.001	0.986	0.012	0
	S416	0	1			S416	0	1	0			S416	0	1	0	0
	S418	0	1			S418	0	1	0			S418	0	1	0	0
	S33	0	1			S33	0	1	0			S33	0	1	0	0
	S440	0	1			S440	0	1	0			S440	0	1	0	0
	S443	0	1			S443	0	1	0			S443	0	1	0	0
	S428	0	1			S428	0	1	0			S428	0	1	0	0
	S417	0	1			S417	0	1	0			S417	0	1	0	0
	S442	0	1			S442	0	1	0			S442	0	1	0	0
	S427	0	1			S427	0	1	0			S427	0	1	0	0
	S441	0.015	0.985			S441	0.016	0.984	0			S441	0	0.983	0.017	0
	S271	0.019	0.981			S271	0.027	0.918	0.055			S271	0	0.882	0	0.117
	S355	0.019	0.981			S355	0.036	0.926	0.039			S355	0.001	0.895	0	0.103
	S359	0.035	0.965			S359	0.042	0.887	0.072			S359	0	0.86	0	0.14
	S366	0	1			S366	0.005	0.976	0.02			S366	0	0.96	0	0.039
	S350	0	1			S350	0	0.974	0.026			S350	0.001	0.955	0	0.044
	S367	0.041	0.959			S367	0.042	0.778	0.18			S367	0.075	0.756	0	0.169
	S353	0.217	0.783			S353	0.204	0.586	0.211			S353	0.036	0.543	0.051	0.37
	S363	0.102	0.898			S363	0.097	0.694	0.209			S363	0.04	0.652	0	0.307
	S90	0.028	0.972			S90	0.036	0.865	0.098			S90	0.019	0.843	0	0.138
	S104	0.041	0.959			S104	0.045	0.802	0.152			S104	0.048	0.773	0	0.178
	S86	0.047	0.953			S86	0.054	0.812	0.134			S86	0.02	0.777	0	0.202
	S87	0.038	0.962			S87	0.041	0.796	0.163			S87	0.038	0.769	0	0.193
	S358	0.005	0.995			S358	0.008	0.955	0.037			S358	0.001	0.935	0	0.064
	S30	0.06	0.94			S30	0.076	0.917	0.007			S30	0	0.894	0.067	0.039
	S31	0.026	0.974			S31	0.03	0.858	0.112			S31	0.048	0.847	0.003	0.101
	S36	0.037	0.963			S36	0.049	0.922	0.029			S36	0	0.896	0.013	0.091
	S83	0.001	0.999			S83	0.002	0.94	0.059			S83	0.023	0.928	0	0.048
	S32	0	1			S32	0	0.942	0.058			S32	0.037	0.937	0	0.026
	S101	0.06	0.94			S101	0.064	0.82	0.116			S101	0.014	0.795	0.001	0.19
	S34	0.056	0.944			S34	0.061	0.865	0.074			S34	0.016	0.857	0.029	0.098
	S346	0	1			S346	0.001	0.965	0.034			S346	0.014	0.953	0	0.033
	S336	0	1			S336	0.008	0.988	0.004			S336	0	0.975	0.001	0.025
	S437	0	1			S437	0	1	0			S437	0	1	0	0
	S445	0	1			S445	0.002	0.998	0.001			S445	0	0.993	0.001	0.006
	S439	0	1			S439	0	1	0			S439	0	1	0	0
	S9	0	1			S9	0	1	0			S9	0	1	0	0
	S319	0.023	0.977			S319	0.042	0.941	0.017			S319	0	0.917	0.018	0.065
	S352	0.032	0.968			S352	0.053	0.945	0.002			S352	0	0.932	0.05	0.018
	S349	0.024	0.976			S349	0.034	0.922	0.044			S349	0.005	0.904	0.005	0.086
	S25	0.038	0.962			S25	0.055	0.927	0.018			S25	0	0.894	0.014	0.092
	S342	0.053	0.947			S342	0.075	0.925	0.001			S342	0	0.89	0.041	0.069
	S345	0.043	0.957			S345	0.054	0.946	0			S345	0	0.936	0.063	0
	S347	0.072	0.928			S347	0.091	0.909	0			S347	0	0.887	0.078	0.035
	S348	0.05	0.95			S348	0.062	0.938	0			S348	0	0.929	0.071	0
	S351	0.086	0.914			S351	0.108	0.883	0.008			S351	0	0.844	0.058	0.098
	S317	0.048	0.952			S317	0.061	0.864	0.075			S317	0.008	0.841	0.015	0.136
	S252	0.112	0.888			S252	0.143	0.857	0			S252	0	0.825	0.108	0.067
	S329	0.072	0.928			S329	0.039	0.514	0.447			S329	0.363	0.506	0.003	0.127
	S228	0.02	0.98			S228	0.042	0.939	0.018			S228	0	0.906	0.003	0.091
	S318	0.001	0.999			S318	0.01	0.956	0.034			S318	0.001	0.935	0	0.064
	S328	0.066	0.934			S328	0.091	0.884	0.025			S328	0	0.841	0.026	0.134
	S216	0.104	0.896			S216	0.126	0.831	0.043			S216	0	0.786	0.042	0.172
	S256	0.101	0.899			S256	0.123	0.833	0.044			S256	0	0.788	0.039	0.173
	S307	0.103	0.897			S307	0.125	0.832	0.043			S307	0	0.786	0.041	0.172
	S12	0.039	0.961			S12	0.038	0.796	0.166			S12	0.098	0.789	0.004	0.108
	S132	0.043	0.957			S132	0.035	0.755	0.21			S132	0.061	0.744	0	0.195
	S23	0	1			S23	0	0.969	0.031			S23	0	0.958	0	0.041
	S429	0.03	0.97			S429	0.007	0.708	0.285			S429	0.133	0.705	0	0.162
	S337	0.098	0.902			S337	0.093	0.72	0.187			S337	0.036	0.689	0.004	0.271
	S310	0.089	0.911			S310	0.081	0.71	0.209			S310	0.041	0.664	0	0.296
	S340	0.089	0.911			S340	0.082	0.717	0.201			S340	0.041	0.672	0	0.287
	S338	0.138	0.862			S338	0.13	0.646	0.224			S338	0.073	0.603	0	0.323
	S339	0.145	0.855			S339	0.136	0.632	0.231			S339	0.078	0.59	0	0.332
	S20	0.042	0.958			S20	0.028	0.754	0.218			S20	0.096	0.735	0	0.169
	S434	0.034	0.966			S434	0.035	0.84	0.126			S434	0.032	0.825	0	0.143
	S76	0.004	0.996			S76	0.002	0.881	0.117			S76	0.049	0.878	0	0.072
	S78	0.036	0.964			S78	0.026	0.796	0.178			S78	0.036	0.773	0	0.191
	S60	0.01	0.99			S60	0	0.734	0.266			S60	0.135	0.721	0	0.144
	S77	0.054	0.946			S77	0.018	0.621	0.36			S77	0.2	0.6	0	0.2
	S1	0.176	0.824			S1	0.075	0.329	0.596			S1	0.332	0.272	0	0.396
	S28	0.147	0.853			S28	0.059	0.337	0.604			S28	0.363	0.286	0	0.35
	S436	0.004	0.996			S436	0	0.798	0.202			S436	0.135	0.803	0	0.062
	S22	0.012	0.988			S22	0.008	0.789	0.204			S22	0.084	0.783	0	0.132
	S21	0.053	0.947			S21	0.05	0.768	0.182			S21	0.07	0.751	0.004	0.175
	S24	0.007	0.993			S24	0.003	0.86	0.137			S24	0.026	0.84	0	0.134
	S55	0.017	0.983			S55	0.02	0.863	0.117			S55	0.016	0.837	0	0.147
	S56	0	1			S56	0	0.906	0.094			S56	0.03	0.892	0	0.078
	S57	0.008	0.992			S57	0.01	0.926	0.064			S57	0.018	0.917	0	0.066
	S58	0.021	0.979			S58	0.02	0.829	0.15			S58	0.07	0.824	0	0.106
	S139	0	1			S139	0	0.973	0.027			S139	0	0.96	0	0.04
	S301	0	1			S301	0.003	0.968	0.029			S301	0.002	0.954	0	0.045
	S195	0	1			S195	0	1	0			S195	0	1	0	0
	S302	0	1			S302	0	1	0			S302	0	0.994	0.002	0.004
	S178	0	1			S178	0	0.986	0.014			S178	0	0.99	0	0.009
	S149	0.028	0.972			S149	0.031	0.854	0.115			S149	0.048	0.841	0	0.111
	S166	0.036	0.964			S166	0.039	0.838	0.124			S166	0.056	0.822	0	0.122
	S61	0	1			S61	0	1	0			S61	0	0.998	0	0.001
	S447	0	1			S447	0	1	0			S447	0	1	0	0
	S63	0.002	0.998			S63	0.004	0.949	0.047			S63	0.018	0.943	0	0.038
	S35	0	1			S35	0	0.951	0.049			S35	0.021	0.94	0	0.039
	S8	0	1			S8	0	0.996	0.004			S8	0	0.975	0	0.025
	S5	0	1			S5	0	1	0			S5	0	1	0	0
	S2	0	1			S2	0	1	0			S2	0	1	0	0
	S7	0	1			S7	0	1	0			S7	0	1	0	0
	S3	0	1			S3	0	1	0			S3	0	1	0	0
	S6	0	1			S6	0	1	0			S6	0	1	0	0
	S53	0	1			S53	0	1	0			S53	0	1	0	0
	S66	0	1			S66	0	1	0			S66	0	1	0	0
	S73	0	1			S73	0	1	0			S73	0	1	0	0
	S80	0	1			S80	0.003	0.997	0			S80	0	0.994	0.006	0
	S81	0	1			S81	0	0.997	0.002			S81	0	0.99	0	0.01
	S70	0	1			S70	0.002	0.988	0.01			S70	0	0.981	0	0.018
	S19	0.001	0.999			S19	0.002	0.972	0.026			S19	0.002	0.97	0	0.028
	S26	0	1			S26	0	1	0			S26	0	1	0	0
	S128	0	1			S128	0	1	0			S128	0	1	0	0
	S4	0	1			S4	0	1	0			S4	0	1	0	0
	S10	0	1			S10	0	1	0			S10	0	1	0	0
	S71	0	1			S71	0	1	0			S71	0	1	0	0
	S172	0	1			S172	0	1	0			S172	0	1	0	0
	S65	0	1			S65	0	1	0			S65	0	1	0	0
	S72	0	1			S72	0.002	0.998	0			S72	0	0.997	0.002	0
	S62	0	1			S62	0	1	0			S62	0	1	0	0
	S64	0	1			S64	0	1	0			S64	0	1	0	0
	S68	0	1			S68	0	1	0			S68	0	1	0	0
	S79	0	1			S79	0	1	0			S79	0	1	0	0
	S245	0	1			S245	0	1	0			S245	0	1	0	0
	S69	0	1			S69	0	1	0			S69	0	1	0	0
	S248	0.044	0.956			S248	0.046	0.954	0			S248	0	0.95	0.05	0
	S246	0.075	0.925			S246	0.084	0.916	0			S246	0	0.91	0.089	0
	S247	0.044	0.956			S247	0.05	0.95	0			S247	0	0.945	0.055	0
	S425	0.005	0.995			S425	0.007	0.993	0			S425	0	0.988	0.006	0.007
	S127	0	1			S127	0	1	0			S127	0	1	0	0
	S174	0	1			S174	0	1	0			S174	0	1	0	0
	S97	0	1			S97	0	1	0			S97	0	1	0	0
	S49	0	1			S49	0	0.983	0.017			S49	0.005	0.984	0	0.011
	S52	0	1			S52	0	1	0			S52	0	1	0	0
	S50	0	1			S50	0	1	0			S50	0	1	0	0
	S51	0	1			S51	0	1	0			S51	0	1	0	0
	S426	0.001	0.999			S426	0.002	0.998	0			S426	0	0.995	0.005	0
	S460	0	1			S460	0	1	0			S460	0	1	0	0
	S421	0	1			S421	0.007	0.971	0.022			S421	0	0.961	0	0.039
	S27	0	1			S27	0	1	0			S27	0	1	0	0
	S98	0	1			S98	0	1	0			S98	0	1	0	0
	S424	0	1			S424	0	1	0			S424	0	1	0	0
	S99	0	1			S99	0	1	0			S99	0	1	0	0
	S414	0	1			S414	0	1	0			S414	0	1	0	0
	S413	0.001	0.999			S413	0.002	0.998	0			S413	0	0.998	0.002	0
	S415	0	1			S415	0	1	0			S415	0	1	0	0
	S422	0	1			S422	0	1	0			S422	0	1	0	0
	S126	0	1			S126	0	1	0			S126	0	1	0	0
	S95	0	1			S95	0	1	0			S95	0	1	0	0
	S423	0	1			S423	0	1	0			S423	0	1	0	0
	S435	0	1			S435	0	1	0			S435	0	1	0	0

## Sheet: Figure 4a-c
Figure 4a	Allele	Flowering time (DAE)		Figure 4b	Allele	Flowering time (DAE)		Figure 4c	Allele	Flowering time (DAE)
	TT	41			AA	47			GG	63
	TT	44			AA	44			AA	58
	TT	44			AA	50			AA	54
	TT	43			AA	43			AA	56
	TT	39			AA	38			AA	57
	TT	39			AA	39			AA	59
	TT	37			AA	37			AA	53
	TT	48			GG	42			GG	69
	TT	55			AA	54			GG	69
	TT	44			AA	49			GG	88
	TT	45			AA	58			GG	87
	TT	59			AA	51			GG	73
	TT	40			AA	57			GG	73
	TT	47			AA	47			GG	73
	TT	66			AA	47			GG	80
	TT	53			AA	60			GG	84
	TT	44			AA	66			GG	75
	TT	40			AA	54			GG	69
	TT	44			AA	48			GG	80
	TT	41			AA	48			GG	71
	TT	48			AA	48			GG	66
	TT	45			AA	55			GG	69
	TT	40			AA	48			GG	68
	TT	42			GG	42			AA	57
	TT	41			AA	48			AA	58
	TT	42			AA	54			GG	67
	TT	39			AA	37			GG	76
	TT	42			GG	47			GG	77
	TT	41			GG	42			GG	80
	TT	41			GG	42			GG	76
	TT	44			AA	46			GG	69
	TT	41			GG	45			GG	81
	TT	42			GG	44			GG	69
	TT	38			GG	42			GG	71
	TT	39			GG	37			GG	66
	TT	58			AA	64			GG	85
	TT	59			AA	59			GG	98
	TT	60			AA	60			GG	99
	TT	61			AA	62			GG	92
	TT	61			AA	61			GG	80
	TT	45			AA	54			GG	81
	TT	45			AA	60			GG	80
	TT	45			AA	55			GG	78
	TT	42			AA	52			GG	63
	TT	42			AA	46			AA	61
	TT	41			AA	44			AA	61
	TT	42			AA	47			AA	58
	TT	45			AA	42			AA	58
	TT	39			AA	47			GG	68
	TT	41			AA	42			GG	67
	TT	39			AA	45			GG	74
	TT	41			AA	42			GG	78
	TT	41			AA	46			GG	84
	TT	42			AA	56			GG	68
	TT	40			AA	38			GG	67
	TT	58			AA	38			GG	72
	TT	39			AA	42			GG	71
	TT	41			AA	49			GG	63
	TT	45			GG	33			GG	66
	TT	45			AA	44			GG	70
	TT	37			AA	44			GG	56
	TT	37			GG	35			GG	68
	TT	44			AA	47			GG	68
	TT	39			AA	40			GG	67
	TT	40			AA	42			GG	67
	TT	41			GG	37			GG	67
	TT	38			GG	38			GG	67
	TT	40			AA	49			GG	61
	TT	37			GG	36			GG	72
	TT	40			AA	37			GG	68
	TT	40			AA	39			GG	56
	TT	43			AA	42			GG	64
	TT	37			AA	52			GG	67
	TT	37			GG	37			GG	71
	TT	38			AA	62			GG	56
	TT	40			GG	48			GG	69
	TT	44			AA	67			GG	70
	TT	40			AA	57			GG	54
	TT	37			GG	43			GG	41
	TT	39			GG	42			GG	42
	TT	40			AA	62			GG	45
	TT	48			AA	62			AA	56
	TT	48			AA	67			GG	73
	TT	37			AA	95			AA	56
	TT	37			AA	64			AA	60
	TT	63			AA	51			AA	57
	TT	61			GG	42			GG	67
	TT	37			AA	50			GG	77
	TT	43			AA	48			GG	78
	TT	58			GG	57			AA	50
	TT	41			AA	53			GG	98
	TT	60			GG	39			GG	89
	TT	39			AA	42			GG	89
	TT	41			AA	56			GG	57
	TT	42			AA	62			GG	73
	TT	37			AA	61			GG	77
	TT	44			AA	62			GG	84
	TT	22			AA	40			GG	78
	TT	37			AA	51			GG	71
	TT	39			AA	57			GG	84
	TT	42			AA	52			GG	84
	TT	61			AA	55			GG	73
	TT	62			AA	54			GG	83
	TT	41			AA	49			GG	83
	TT	53			AA	56			GG	60
	TT	45			AA	49			GG	77
	TT	53			AA	52			GG	73
	TT	45			AA	55			GG	78
	TT	41			AA	62			GG	73
	TT	59			AA	56			AA	56
	TT	37			AA	53			AA	61
	TT	44			AA	49			AA	51
	TT	42			AA	47			GG	71
	TT	43			AA	95			GG	73
	TT	49			AA	56			GG	74
	TT	48			AA	55			GG	76
	TT	42			AA	50			GG	74
	TT	40			AA	51			GG	77
	TT	40			AA	54			GG	73
	TT	37			AA	51			GG	70
	TT	43			AA	53			GG	75
	TT	42			AA	43			GG	76
	TT	41			AA	59			GG	77
	TT	40			AA	48			GG	78
	TT	43			AA	49			GG	70
	TT	41			AA	48			GG	73
	TT	39			AA	58			GG	84
	TT	39			AA	84			GG	74
	TT	56			AA	84			GG	99
	TT	45			AA	95			GG	80
	TT	48			AA	95			GG	81
	TT	42			AA	75			GG	83
	TT	45			AA	118			GG	68
	TT	64			AA	99			GG	85
	TT	37			AA	85			AA	59
	TT	71			GG	59			GG	65
	TT	41			AA	91			GG	66
	TT	41			AA	91			GG	68
	TT	59			AA	87			GG	89
	TT	37			AA	84			GG	96
	TT	55			AA	94			GG	92
	TT	75			AA	67			GG	57
	CC	71			AA	102			GG	81
	TT	71			AA	94			GG	88
	CC	66			AA	82			GG	87
	CC	71			AA	63			GG	75
	TT	41			AA	48			GG	75
	TT	39			AA	49			GG	92
	TT	43			AA	55			GG	80
	TT	43			AA	62			GG	60
	TT	40			AA	62			GG	96
	TT	57			AA	70			GG	38
	TT	63			AA	68			GG	82
	TT	37			AA	78			GG	67
	TT	68			AA	88			GG	77
	TT	39			GG	37			GG	89
	TT	41			AA	70			GG	71
	TT	63			AA	75			GG	76
	TT	66			AA	94			GG	88
	TT	41			AA	47			GG	88
	TT	29			AA	67			GG	70
	CC	59			AA	51			GG	78
	TT	38			AA	75			GG	68
	TT	43			AA	80			GG	73
	TT	59			AA	94			GG	74
	TT	59			AA	82			GG	71
	TT	61			AA	68			GG	69
	TT	41			AA	91			GG	73
	TT	42			AA	68			GG	66
	TT	64			AA	81			GG	94
	TT	59			AA	56			GG	104
	CC	55			AA	91			GG	69
	TT	44			AA	55			GG	70
	TT	43			AA	94			GG	81
	TT	42			AA	55			GG	77
	TT	67			AA	63			GG	76
	CC	75			AA	93			GG	78
	TT	60			AA	94			GG	70
	TT	42			AA	95			GG	54
	TT	48			AA	92			AA	55
	TT	41			AA	61			GG	77
	CC	61			AA	57			GG	73
	TT	61			AA	56			GG	76
	TT	49			AA	68			GG	74
	TT	61			AA	87			GG	71
	TT	48			AA	91			GG	69
	TT	43			AA	63			GG	72
	TT	42			AA	64			GG	73
	TT	59			AA	82			GG	69
	TT	68			AA	59			GG	69
	TT	64			AA	82			GG	76
	CC	102			AA	58			GG	66
	TT	64			AA	56			GG	73
	CC	75			AA	91			GG	69
	CC	75			AA	52			GG	67
	TT	38			AA	86			GG	74
	TT	45			AA	60			GG	67
	TT	40			AA	70			GG	67
	TT	31			AA	122			GG	66
	TT	39			AA	58			GG	69
	TT	44			AA	99			GG	69
	TT	42			AA	90			AA	59
	TT	45			GG	45			GG	75
	TT	45			AA	51			GG	69
	TT	42			AA	47			GG	69
	TT	37			AA	96			GG	74
	TT	41			GG	39			GG	67
	TT	39			AA	48			GG	69
	TT	48			AA	48			GG	70
	TT	41			AA	50			GG	76
	TT	44			GG	36			GG	71
	TT	49			AA	48			GG	70
	TT	43			AA	42			GG	90
	TT	41			AA	48			GG	80
	TT	45			AA	49			GG	66
	TT	44			AA	52			GG	71
	TT	40			AA	48			GG	70
	TT	40			AA	55			GG	69
	TT	40			AA	53			GG	73
	TT	38			AA	49			GG	74
	TT	60			AA	51			GG	89
	TT	49			AA	37			GG	86
	TT	38			AA	42			GG	74
	TT	37			AA	40			GG	89
	TT	40			AA	59			GG	88
	TT	42			AA	55			GG	72
	TT	66			GG	39			GG	66
	TT	70			AA	95			GG	76
	TT	58			AA	89			GG	69
	TT	39			AA	95			GG	76
	TT	38			AA	45			GG	72
	TT	40			AA	52			GG	73
	TT	35			AA	66			GG	87
	TT	64			AA	95			GG	92
	TT	37			AA	95			GG	67
	TT	40			AA	62			GG	61
	TT	37			AA	94			GG	81
	TT	41			AA	104			GG	77
	TT	41			GG	40			GG	77
	TT	41			GG	33			GG	71
	TT	37			AA	66			GG	56
	TT	37			GG	42			GG	73
	TT	55			GG	33			GG	83
	TT	45			AA	40			GG	68
	TT	41			AA	42			GG	76
	TT	41			AA	48			GG	67
	TT	42			AA	46			GG	67
	TT	37			AA	42			GG	76
	TT	41			AA	40			GG	72
	TT	37			AA	48			GG	67
	TT	42			AA	42			GG	81
	TT	39			AA	47			GG	96
	TT	40			AA	45			GG	77
	TT	39			AA	40			GG	70
	TT	38			AA	46			GG	78
	TT	39			AA	47			GG	83
	TT	41			GG	37			GG	85
	CC	70			AA	44			GG	92
	TT	41			AA	42			GG	83
	CC	100			AA	47			GG	91
	TT	49			AA	44			GG	88
	TT	45			GG	42			GG	83
	CC	68			AA	95			GG	74
	TT	37			AA	90			GG	78
	CC	81			AA	62			GG	99
	TT	41			AA	87			GG	85
	TT	65			AA	51			GG	64
	TT	45			AA	69			GG	98
	CC	98			AA	51			GG	77
	TT	41			AA	51			GG	77
	CC	98			AA	87			GG	78
	TT	42			AA	60			GG	98
	TT	39			GG	119			GG	99
	TT	37			AA	119			GG	100
	TT	58			AA	43			GG	89
	TT	58			AA	90			GG	100
	CC	106			AA	52			GG	89
	CC	65			AA	86			GG	83
	TT	63			AA	64			GG	60
	TT	58			AA	60			AA	60
	TT	41			AA	119			AA	60
	TT	59			AA	108			AA	59
	TT	67			GG	44			GG	66
	TT	40			GG	39			GG	76
	TT	39			AA	82			GG	77
	TT	48			AA	83			GG	78
	TT	43			AA	87			GG	76
	TT	42			AA	63			GG	55
	TT	37			AA	63			AA	54
	TT	37			AA	65			AA	54
	TT	40			AA	82			AA	70
	TT	39			GG	37			GG	66
	TT	43			AA	71			GG	64
	TT	41			AA	63			GG	76
	TT	40			AA	64			GG	71
	TT	40			AA	95			GG	71
	TT	41			AA	89			AA	60
	TT	39			GG	37			GG	80
	TT	53			AA	54			GG	69
	TT	41			AA	53			GG	67
	TT	42			AA	37			GG	67
	TT	55			AA	51			GG	76
	TT	41			GG	40			GG	67
	TT	41			GG	37			GG	70
	TT	44			GG	36			GG	74
	TT	48			GG	42			GG	70
	TT	41			GG	42			GG	100
	TT	42			GG	42			GG	99
	TT	42			AA	43			GG	101
	TT	45			AA	57			GG	99
	TT	38			GG	39			GG	100
	TT	42			AA	42			AA	59
	TT	48			GG	43
	CC	98			AA	45
	TT	57			AA	55
	TT	64			AA	56
	TT	44			AA	48
	TT	42			GG	49
	TT	63			AA	50
	TT	62			AA	56
	TT	44			AA	108
	TT	55			AA	52
	TT	49			AA	80
	TT	59			AA	99
	TT	42			AA	62
	TT	68			AA	65
	TT	48			AA	45
	TT	75			AA	62
	TT	55			AA	59
	TT	60			AA	45
	TT	75			AA	62
	TT	49			AA	55
	TT	58			AA	62
	TT	42			AA	60
	TT	64			AA	65
	TT	65			AA	64
	TT	68			AA	65
	TT	61			AA	57
	TT	49			AA	62
	TT	60			AA	69
	TT	55			AA	58
	TT	49			AA	60
	TT	48			AA	65
	TT	42			AA	59
	TT	45			AA	62
	TT	41			AA	59
	TT	44			AA	71
	TT	59			AA	58
	TT	41			AA	63
	TT	41			AA	77
	TT	41			AA	69
	TT	45			AA	63
	TT	42			AA	55
	TT	44			AA	56
	TT	37			AA	41
	TT	45			AA	52
	TT	43			AA	45
	TT	43			AA	41
	TT	37			AA	53
	TT	41			AA	46
	TT	45			AA	42
	TT	42			AA	45
	TT	45			AA	42
	TT	41			AA	49
	TT	40			AA	42
	TT	42			AA	50
	TT	61			AA	52
	TT	45			AA	46
	TT	58			AA	59
	TT	68			AA	53
	TT	44			GG	53
	TT	45			AA	55
	TT	45			AA	56
	TT	59			AA	47
	TT	42			AA	47
	TT	44			AA	52
	TT	41			AA	59
					AA	63
					AA	77
					AA	63
					AA	80
					AA	74
					AA	64
					AA	52

## Sheet: Figure 4d
Longitude	Latitude	Allele
123.353	42.7499	PRR3 early-flowering
122.121	41.6939	PRR3 early-flowering
119.515	44.6621	PRR3 early-flowering
123.46	43.4804	PRR3 early-flowering
124.763	43.8798	PRR3 early-flowering
125.04	41.7337	PRR3 early-flowering
111.718	35.7382	PRR3 early-flowering
111.195	34.8347	PRR3 early-flowering
107.308	36.5685	PRR3 early-flowering
107.882	36.0153	PRR3 early-flowering
108.066	36.5994	PRR3 early-flowering
118.701	41.018	PRR3 early-flowering
117.501	40.4173	PRR3 early-flowering
114.145	38.0322	PRR3 early-flowering
117.963	40.9515	PRR3 early-flowering
117.501	40.4173	PRR3 early-flowering
118.485	40.6114	PRR3 early-flowering
104.195	35.8617	PRR3 early-flowering
112.176	37.1893	PRR3 early-flowering
111.151	37.5176	PRR3 early-flowering
111.779	37.1453	PRR3 early-flowering
112.699	36.7561	PRR3 early-flowering
111.917	37.0271	PRR3 early-flowering
111.225	35.3566	PRR3 early-flowering
111.779	36.8479	PRR3 early-flowering
111.718	35.7382	PRR3 early-flowering
121.963	39.3944	FT early-flowering
110.838	35.4153	FT early-flowering
116.233	30.7776	FT early-flowering
115.543	32.4899	FT early-flowering
117.251	33.004	FT early-flowering
117.484	34.0001	FT early-flowering
116.233	30.7776	FT early-flowering
115.927	31.7503	FT early-flowering
115.543	32.4899	FT early-flowering
112.473	34.1539	FT early-flowering
112.086	34.1345	FT early-flowering
112.603	35.0671	FT early-flowering
111.103	34.7205	FT early-flowering
113.065	35.1712	FT early-flowering
112.179	34.5147	FT early-flowering
116.233	30.7776	FT early-flowering
110.558	22.8578	FT early-flowering
110.228	22.0427	FT early-flowering
118.158	29.4858	FT early-flowering
110.811	24.1695	FT early-flowering
104.195	35.8617	FT early-flowering
104.195	35.8617	FT early-flowering
104.195	35.8617	FT early-flowering
109.848	29.0051	FT early-flowering
111.616	33.7858	FT early-flowering
113.065	35.1712	FT early-flowering
113.013	33.2544	FT early-flowering
109.848	29.0051	FT early-flowering
120.712	36.9788	FT early-flowering
122.122	37.5135	FT early-flowering
117.941	33.9127	FT early-flowering
119.261	33.781	FT early-flowering
118.545	33.0109	FT early-flowering
119.184	32.272	FT early-flowering
119.803	33.7593	FT early-flowering
111.909	29.8821	FT early-flowering
111.653	32.2634	FT early-flowering
115.436	30.2262	FT early-flowering
114.895	30.3908	FT early-flowering
121.54	36.9202	FT early-flowering

## Sheet: Figure 4e
Sanya site					Nanning site					Beijing site
	Early-flowering allele	Flowering time (DAE)				Early-flowering allele	Flowering time (DAE)				Early-flowering allele	Flowering time (DAE)
	FT	40				FT	42				FT	53
	FT	42				FT	42				FT	68
	FT	41				FT	47				FT	77
	FT	41				FT	42				FT	80
	FT	41				FT	42				FT	76
	FT	42				FT	45				FT	81
	FT	38				FT	44				FT	69
	FT	39				FT	42				FT	71
	FT	37				FT	37				FT	66
	FT	39				FT	33				FT	63
	FT	37				FT	35				FT	56
	FT	40				FT	37				FT	67
	FT	37				FT	38				FT	61
	FT	40				FT	36				FT	68
	FT	40				FT	37				FT	71
	FT	37				FT	48				FT	70
	FT	37				FT	43				FT	41
	FT	39				FT	42				FT	42
	FT	44				FT	42				FT	56
	FT	37				FT	57				FT	77
	FT	37				FT	39				FT	50
	FT	39				FT	59				FT	59
	FT	38				FT	37				FT	71
	FT	39				FT	45				FT	70
	FT	37				FT	39				FT	69
	FT	38				FT	36				FT	76
	FT	39				FT	39				FT	69
	FT	35				FT	40				FT	66
	FT	37				FT	33				FT	69
	FT	40				FT	42				FT	65
	FT	39				FT	33				FT	67
	FT	41				FT	37				FT	70
	FT	42				FT	42				FT	89
	FT	37				FT	119				FT	72
	FT	40				FT	44				FT	72
	FT	40				FT	39				FT	67
	FT	40				FT	37				FT	71
	FT	41				FT	37				FT	73
	FT	39				FT	40				FT	67
	FT	42				FT	37				FT	76
	FT	41				FT	36				FT	72
	FT	41				FT	42				FT	67
	FT	42				FT	42				FT	77
	FT	42				FT	42				FT	70
	PRR3	44				FT	39				FT	78
	PRR3	44				FT	43				FT	88
	PRR3	43				FT	49				FT	69
	PRR3	39				FT	53				PRR3	58
	PRR3	39				PRR3	44				PRR3	54
	PRR3	37				PRR3	50				PRR3	56
	PRR3	42				PRR3	43				PRR3	57
	PRR3	41				PRR3	38				PRR3	59
	PRR3	42				PRR3	39				PRR3	53
	PRR3	45				PRR3	37				PRR3	57
	PRR3	39				PRR3	48				PRR3	58
	PRR3	41				PRR3	54				PRR3	61
	PRR3	41				PRR3	44				PRR3	61
	PRR3	39				PRR3	47				PRR3	58
	PRR3	41				PRR3	42				PRR3	58
	PRR3	42				PRR3	47				PRR3	56
	PRR3	37				PRR3	51				PRR3	56
	PRR3	40				PRR3	42				PRR3	60
	PRR3	40				PRR3	50				PRR3	57
	PRR3	37				PRR3	48				PRR3	50
	PRR3	39				PRR3	39				PRR3	56
	PRR3	38				PRR3	49				PRR3	61
	PRR3	41				PRR3	47				PRR3	51
	PRR3	48				PRR3	33				PRR3	59
	PRR3	42				PRR3	37				PRR3	55
	PRR3	45				PRR3	40				PRR3	59
	PRR3	41				PRR3	46				PRR3	60
	PRR3	45				PRR3	56				PRR3	60
	PRR3	42				PRR3	41				PRR3	59
	PRR3	41				PRR3	52				PRR3	54
	PRR3	41				PRR3	45				PRR3	54
	NA	41				PRR3	42				PRR3	70
	NA	48				PRR3	49				PRR3	60
	NA	55				PRR3	59				PRR3	59
	NA	44				PRR3	52				NA	63
	NA	45				NA	47				NA	69
	NA	59				NA	54				NA	69
	NA	40				NA	49				NA	88
	NA	47				NA	58				NA	87
	NA	66				NA	51				NA	73
	NA	53				NA	57				NA	73
	NA	44				NA	47				NA	73
	NA	41				NA	47				NA	80
	NA	48				NA	60				NA	84
	NA	45				NA	66				NA	75
	NA	42				NA	54				NA	80
	NA	44				NA	48				NA	71
	NA	58				NA	48				NA	66
	NA	59				NA	55				NA	69
	NA	60				NA	48				NA	67
	NA	61				NA	37				NA	69
	NA	61				NA	46				NA	85
	NA	45				NA	64				NA	98
	NA	45				NA	59				NA	99
	NA	45				NA	60				NA	92
	NA	42				NA	62				NA	80
	NA	42				NA	61				NA	81
	NA	41				NA	54				NA	80
	NA	41				NA	60				NA	78
	NA	41				NA	55				NA	63
	NA	42				NA	52				NA	68
	NA	40				NA	46				NA	67
	NA	58				NA	42				NA	74
	NA	39				NA	45				NA	78
	NA	41				NA	42				NA	84
	NA	45				NA	46				NA	68
	NA	45				NA	56				NA	67
	NA	37				NA	38				NA	72
	NA	44				NA	38				NA	71
	NA	41				NA	42				NA	66
	NA	38				NA	49				NA	70
	NA	40				NA	44				NA	68
	NA	43				NA	44				NA	67
	NA	38				NA	47				NA	67
	NA	40				NA	40				NA	72
	NA	44				NA	42				NA	56
	NA	39				NA	49				NA	64
	NA	48				NA	39				NA	67
	NA	48				NA	42				NA	69
	NA	63				NA	52				NA	54
	NA	61				NA	62				NA	78
	NA	43				NA	67				NA	98
	NA	58				NA	57				NA	89
	NA	22				NA	62				NA	89
	NA	39				NA	62				NA	57
	NA	42				NA	67				NA	73
	NA	61				NA	95				NA	77
	NA	62				NA	64				NA	84
	NA	41				NA	53				NA	78
	NA	53				NA	42				NA	71
	NA	45				NA	56				NA	84
	NA	53				NA	62				NA	84
	NA	45				NA	61				NA	73
	NA	41				NA	62				NA	83
	NA	59				NA	40				NA	83
	NA	37				NA	51				NA	60
	NA	44				NA	57				NA	77
	NA	42				NA	52				NA	73
	NA	43				NA	55				NA	78
	NA	49				NA	54				NA	71
	NA	48				NA	49				NA	73
	NA	43				NA	56				NA	74
	NA	42				NA	49				NA	76
	NA	41				NA	52				NA	74
	NA	40				NA	55				NA	77
	NA	43				NA	62				NA	73
	NA	41				NA	56				NA	70
	NA	39				NA	53				NA	75
	NA	39				NA	95				NA	76
	NA	56				NA	56				NA	77
	NA	45				NA	55				NA	78
	NA	48				NA	50				NA	70
	NA	42				NA	51				NA	84
	NA	45				NA	54				NA	74
	NA	64				NA	51				NA	99
	NA	37				NA	53				NA	80
	NA	71				NA	43				NA	81
	NA	41				NA	59				NA	83
	NA	59				NA	48				NA	85
	NA	55				NA	49				NA	65
	NA	75				NA	48				NA	66
	NA	98				NA	58				NA	68
	NA	71				NA	84				NA	89
	NA	64				NA	84				NA	96
	NA	71				NA	95				NA	92
	NA	66				NA	95				NA	57
	NA	71				NA	75				NA	81
	NA	41				NA	118				NA	88
	NA	39				NA	99				NA	87
	NA	43				NA	85				NA	75
	NA	43				NA	91				NA	75
	NA	40				NA	91				NA	92
	NA	57				NA	87				NA	80
	NA	63				NA	84				NA	60
	NA	60				NA	94				NA	96
	NA	68				NA	67				NA	38
	NA	41				NA	102				NA	82
	NA	63				NA	94				NA	67
	NA	66				NA	82				NA	77
	NA	41				NA	63				NA	89
	NA	29				NA	48				NA	76
	NA	59				NA	49				NA	88
	NA	38				NA	55				NA	88
	NA	43				NA	62				NA	73
	NA	59				NA	62				NA	74
	NA	59				NA	70				NA	71
	NA	61				NA	68				NA	73
	NA	41				NA	78				NA	66
	NA	42				NA	88				NA	94
	NA	64				NA	70				NA	104
	NA	59				NA	75				NA	69
	NA	55				NA	94				NA	70
	NA	42				NA	47				NA	81
	NA	44				NA	67				NA	77
	NA	43				NA	51				NA	76
	NA	42				NA	75				NA	78
	NA	67				NA	80				NA	70
	NA	75				NA	94				NA	77
	NA	75				NA	82				NA	74
	NA	60				NA	68				NA	71
	NA	42				NA	91				NA	69
	NA	48				NA	68				NA	72
	NA	41				NA	81				NA	73
	NA	61				NA	56				NA	73
	NA	37				NA	91				NA	67
	NA	61				NA	55				NA	74
	NA	49				NA	94				NA	67
	NA	61				NA	55				NA	66
	NA	48				NA	63				NA	69
	NA	43				NA	93				NA	69
	NA	42				NA	94				NA	75
	NA	55				NA	95				NA	69
	NA	97				NA	92				NA	69
	NA	59				NA	61				NA	74
	NA	68				NA	57				NA	69
	NA	49				NA	56				NA	70
	NA	64				NA	68				NA	76
	NA	102				NA	87				NA	71
	NA	64				NA	91				NA	90
	NA	75				NA	63				NA	80
	NA	75				NA	64				NA	66
	NA	45				NA	82				NA	71
	NA	40				NA	59				NA	70
	NA	31				NA	82				NA	69
	NA	45				NA	58				NA	74
	NA	45				NA	56				NA	89
	NA	42				NA	91				NA	86
	NA	41				NA	52				NA	74
	NA	39				NA	86				NA	66
	NA	48				NA	60				NA	73
	NA	41				NA	70				NA	87
	NA	44				NA	122				NA	92
	NA	49				NA	58				NA	61
	NA	43				NA	99				NA	81
	NA	41				NA	90				NA	77
	NA	45				NA	51				NA	77
	NA	44				NA	47				NA	81
	NA	40				NA	96				NA	96
	NA	60				NA	48				NA	83
	NA	49				NA	48				NA	85
	NA	68				NA	50				NA	92
	NA	37				NA	48				NA	91
	NA	40				NA	42				NA	83
	NA	42				NA	48				NA	99
	NA	66				NA	49				NA	64
	NA	70				NA	52				NA	98
	NA	58				NA	48				NA	77
	NA	68				NA	55				NA	77
	NA	64				NA	53				NA	78
	NA	37				NA	49				NA	98
	NA	41				NA	51				NA	99
	NA	41				NA	37				NA	100
	NA	37				NA	59				NA	89
	NA	37				NA	55				NA	100
	NA	41				NA	95				NA	89
	NA	42				NA	89				NA	83
	NA	37				NA	95				NA	60
	NA	41				NA	45				NA	66
	NA	37				NA	52				NA	76
	NA	42				NA	66				NA	77
	NA	40				NA	95				NA	78
	NA	39				NA	95				NA	55
	NA	38				NA	62				NA	66
	NA	39				NA	94				NA	76
	NA	70				NA	104				NA	71
	NA	41				NA	66				NA	71
	NA	100				NA	40				NA	80
	NA	49				NA	42				NA	67
	NA	45				NA	46				NA	67
	NA	68				NA	42				NA	76
	NA	37				NA	40				NA	67
	NA	81				NA	42				NA	70
	NA	41				NA	47				NA	74
	NA	65				NA	45				NA	70
	NA	45				NA	40				NA	100
	NA	98				NA	46				NA	99
	NA	41				NA	47				NA	101
	NA	80				NA	44				NA	100
	NA	98				NA	42
	NA	58				NA	47
	NA	58				NA	44
	NA	106				NA	95
	NA	65				NA	90
	NA	63				NA	62
	NA	58				NA	87
	NA	58				NA	51
	NA	59				NA	69
	NA	67				NA	51
	NA	39				NA	51
	NA	48				NA	87
	NA	43				NA	60
	NA	42				NA	119
	NA	53				NA	43
	NA	41				NA	90
	NA	55				NA	52
	NA	44				NA	86
	NA	48				NA	64
	NA	42				NA	60
	NA	45				NA	119
	NA	48				NA	108
	NA	98				NA	82
	NA	57				NA	83
	NA	64				NA	87
	NA	42				NA	63
	NA	63				NA	63
	NA	62				NA	65
	NA	44				NA	82
	NA	55				NA	71
	NA	49				NA	63
	NA	59				NA	64
	NA	42				NA	95
	NA	68				NA	89
	NA	48				NA	54
	NA	75				NA	53
	NA	55				NA	37
	NA	60				NA	51
	NA	75				NA	43
	NA	49				NA	57
	NA	58				NA	42
	NA	42				NA	45
	NA	64				NA	55
	NA	65				NA	56
	NA	68				NA	48
	NA	61				NA	50
	NA	49				NA	56
	NA	60				NA	108
	NA	55				NA	52
	NA	49				NA	80
	NA	41				NA	99
	NA	44				NA	62
	NA	59				NA	65
	NA	41				NA	45
	NA	41				NA	62
	NA	44				NA	59
	NA	45				NA	45
	NA	43				NA	62
	NA	43				NA	55
	NA	45				NA	62
	NA	45				NA	60
	NA	41				NA	65
	NA	40				NA	64
	NA	42				NA	65
	NA	61				NA	57
	NA	45				NA	62
	NA	58				NA	69
	NA	68				NA	58
	NA	44				NA	60
	NA	45				NA	65
	NA	45				NA	59
	NA	59				NA	62
	NA	44				NA	59
						NA	71
						NA	58
						NA	63
						NA	77
						NA	69
						NA	63
						NA	55
						NA	45
						NA	41
						NA	53
						NA	46
						NA	42
						NA	42
						NA	50
						NA	52
						NA	53
						NA	55
						NA	56
						NA	47
						NA	47
						NA	52
						NA	59
						NA	63
						NA	77
						NA	63
						NA	80
						NA	74
						NA	64

## Sheet: Figure 4f
Sanya site					Nanning site					Beijing site
	Allele combination	Flowering time (DAE)				Allele combination	Flowering time (DAE)				Allele combination	Flowering time (DAE)
	FUL	41				FUL	47				FUL	63
	PRR3+FUL	44				PRR3+FUL	44				PRR3+FUL	58
	PRR3+FUL	44				PRR3+FUL	50				PRR3+FUL	54
	PRR3+FUL	43				PRR3+FUL	43				PRR3+FUL	56
	PRR3+FUL	39				PRR3+FUL	38				PRR3+FUL	57
	PRR3+FUL	39				PRR3+FUL	39				PRR3+FUL	59
	PRR3+FUL	37				PRR3+FUL	37				PRR3+FUL	53
	FUL	48				FUL	54				FUL	69
	FUL	55				FUL	49				FUL	69
	FUL	44				FUL	58				FUL	88
	FUL	45				FUL	51				FUL	87
	FUL	59				FUL	57				FUL	73
	FUL	40				FUL	47				FUL	73
	FUL	47				FUL	47				FUL	73
	FUL	66				FUL	60				FUL	80
	FUL	53				FUL	66				FUL	84
	FUL	44				FUL	54				FUL	75
	FUL	41				FUL	48				FUL	80
	FUL	48				FUL	48				FUL	71
	FUL	45				FUL	55				FUL	66
	FT+FUL	40				FUL	48				FUL	69
	PRR3+FUL	42				FT+FUL	42				FT+FUL	68
	PRR3+FUL	41				PRR3+FUL	48				PRR3+FUL	57
	FUL	42				PRR3+FUL	54				PRR3+FUL	58
	FT+FUL	42				FUL	37				FUL	67
	FT+FUL	41				FT+FUL	47				FT+FUL	77
	FT+FUL	41				FT+FUL	42				FT+FUL	80
	FUL	44				FT+FUL	42				FT+FUL	76
	FT+FUL	41				FUL	46				FUL	69
	FT+FUL	42				FT+FUL	45				FT+FUL	81
	FT+FUL	38				FT+FUL	44				FT+FUL	69
	FT+FUL	39				FT+FUL	42				FT+FUL	71
	FUL	58				FT+FUL	37				FT+FUL	66
	FUL	59				FUL	64				FUL	85
	FUL	60				FUL	59				FUL	98
	FUL	61				FUL	60				FUL	99
	FUL	61				FUL	62				FUL	92
	FUL	45				FUL	61				FUL	80
	FUL	45				FUL	54				FUL	81
	FUL	45				FUL	60				FUL	80
	FUL	42				FUL	55				FUL	78
	FUL	42				FUL	52				FUL	63
	FUL	41				FUL	46				PRR3+FUL	61
	PRR3+FUL	42				PRR3+FUL	44				PRR3+FUL	61
	PRR3+FUL	45				PRR3+FUL	47				PRR3+FUL	58
	PRR3+FUL	39				PRR3+FUL	42				PRR3+FUL	58
	PRR3+FUL	41				PRR3+FUL	47				FUL	68
	FUL	41				FUL	42				FUL	67
	FUL	41				FUL	45				FUL	74
	FUL	42				FUL	42				FUL	78
	FUL	40				FUL	46				FUL	84
	FUL	58				FUL	56				FUL	68
	FUL	39				FUL	38				FUL	67
	FUL	41				FUL	38				FUL	72
	FUL	45				FUL	42				FUL	71
	FUL	45				FUL	49				FT+FUL	63
	FT+FUL	37				FT+FUL	33				FUL	66
	FUL	37				FUL	44				FUL	70
	FUL	44				FUL	44				FT+FUL	56
	FT+FUL	39				FT+FUL	35				FUL	68
	FUL	41				FUL	47				FUL	67
	FUL	38				FUL	40				FUL	67
	FUL	40				FUL	42				FT+FUL	67
	FT+FUL	37				FT+FUL	37				FT+FUL	61
	FT+FUL	40				FT+FUL	38				FUL	72
	FUL	43				FUL	49				FT+FUL	68
	FT+FUL	37				FT+FUL	36				FUL	56
	FUL	38				FUL	39				FUL	64
	FUL	40				FUL	42				FUL	67
	FUL	44				FUL	52				FT+FUL	71
	FT+FUL	40				FT+FUL	37				FUL	69
	FUL	39				FUL	62				FT+FUL	70
	FT+FUL	40				FT+FUL	48				FUL	54
	FUL	48				FUL	67				FT+FUL	41
	FUL	48				FUL	57				FT+FUL	42
	FT+FUL	37				FT+FUL	43				PRR3+FUL	56
	FT+FUL	37				FT+FUL	42				PRR3+FT+FUL	56
	FUL	63				FUL	62				PRR3+FUL	60
	FUL	61				FUL	62				PRR3+FUL	57
	FUL	43				FUL	67				FT+FUL	77
	FUL	58				NA	95				FUL	78
	PRR3+FUL	41				FUL	64				PRR3+FT+FUL	50
	PRR3+FT+FUL	39				PRR3+FUL	51				FUL	98
	PRR3+FUL	41				PRR3+FT+FUL	42				FUL	89
	PRR3+FUL	42				PRR3+FUL	50				FUL	89
	FT+FUL	44				PRR3+FUL	48				FUL	57
	FUL	22				FT+FUL	57				FUL	73
	PRR3+FT+FUL	37				FUL	53				FUL	77
	FUL	39				PRR3+FT+FUL	39				FUL	84
	FUL	42				FUL	42				FUL	78
	FUL	61				FUL	56				FUL	71
	FUL	62				FUL	62				FUL	84
	FUL	41				FUL	61				FUL	84
	FUL	53				FUL	62				FUL	73
	FUL	45				FUL	40				FUL	83
	FUL	53				FUL	51				FUL	83
	FUL	45				FUL	57				FUL	60
	FUL	41				FUL	52				FUL	77
	FUL	59				FUL	55				FUL	73
	FUL	37				FUL	54				FUL	78
	FUL	44				FUL	49				PRR3+FUL	56
	FUL	42				FUL	56				PRR3+FUL	61
	FUL	43				FUL	49				FUL	71
	FUL	49				FUL	52				FUL	73
	FUL	48				FUL	55				FUL	74
	PRR3+FUL	40				FUL	62				FUL	76
	PRR3+FUL	40				FUL	56				FUL	74
	FUL	43				FUL	53				FUL	77
	FUL	42				PRR3+FUL	49				FUL	73
	FUL	41				PRR3+FUL	47				FUL	70
	FUL	40				FUL	95				FUL	75
	FUL	43				FUL	56				FUL	76
	FUL	41				FUL	55				FUL	77
	FUL	39				FUL	50				FUL	78
	FUL	39				FUL	51				FUL	70
	FUL	56				FUL	54				FUL	84
	FUL	45				FUL	51				FUL	99
	FUL	48				FUL	53				FUL	80
	FUL	42				FUL	43				FUL	81
	FUL	45				FUL	59				FUL	83
	FUL	64				FUL	48				FUL	85
	FUL	37				FUL	49				PRR3+FT+FUL	59
	FUL	71				FUL	48				FUL	65
	FUL	41				FUL	58				FUL	66
	FUL	59				FUL	84				NA	68
	FT+FUL	37				FUL	84				FUL	89
	FUL	55				FUL	95				FUL	96
	FUL	75				FUL	95				FUL	92
	NA	71				FUL	75				NA	57
	FUL	71				NA	118				FUL	81
	NA	66				FUL	99				FUL	88
	NA	71				FUL	85				FUL	87
	FUL	41				FT+FUL	59				FUL	75
	FUL	39				FUL	91				FUL	75
	FUL	43				FUL	91				NA	92
	FUL	43				NA	84				FUL	60
	FUL	40				FUL	94				FUL	96
	FUL	57				FUL	102				FUL	82
	FUL	63				NA	94				FUL	77
	FUL	68				NA	82				FUL	89
	PRR3+FT+FUL	39				FUL	63				FT+FUL	71
	FUL	41				FUL	48				FUL	76
	FUL	63				FUL	49				FUL	88
	FUL	66				FUL	55				FUL	88
	FUL	41				FUL	62				FT+FUL	70
	FUL	29				FUL	62				FUL	73
	NA	59				FUL	70				FUL	74
	FUL	38				FUL	68				FUL	71
	FUL	43				FUL	88				FT+FUL	69
	FUL	59				PRR3+FT+FUL	37				FUL	73
	FUL	59				FUL	70				FUL	66
	FUL	61				FUL	75				FUL	94
	FUL	41				FUL	94				FUL	104
	FUL	42				FUL	47				FUL	69
	FUL	64				NA	67				FUL	70
	FUL	59				FUL	51				FUL	81
	NA	55				FUL	75				FUL	77
	FUL	44				FUL	80				FUL	76
	FUL	43				FUL	94				FUL	78
	FUL	42				FUL	82				FUL	70
	FUL	67				FUL	68				PRR3+FUL	55
	NA	75				FUL	91				FUL	77
	FUL	60				FUL	68				FT+FUL	76
	FUL	42				FUL	81				NA	74
	FUL	48				FUL	56				FUL	71
	FUL	41				FUL	91				FUL	69
	NA	61				NA	55				FUL	72
	FUL	61				FUL	55				NA	73
	FUL	49				FUL	63				FT+FUL	69
	FUL	61				FUL	93				FT+FUL	66
	FUL	48				NA	94				FUL	73
	FUL	43				FUL	92				FT+FUL	69
	FUL	42				FUL	61				FUL	67
	FUL	59				FUL	57				FUL	74
	FUL	68				FUL	56				FUL	67
	FUL	64				NA	68				FUL	66
	NA	102				NA	91				FUL	69
	FUL	64				FUL	63				FUL	69
	NA	75				FUL	64				FUL	75
	NA	75				FUL	82				FUL	69
	FT+FUL	38				FUL	59				FUL	69
	FUL	45				FUL	82				FUL	74
	FUL	40				FUL	58				FT+FUL	67
	FUL	31				FUL	52				FUL	69
	FT+FUL	39				FUL	86				FUL	70
	FUL	45				FUL	70				FUL	76
	FUL	45				NA	122				FUL	71
	FUL	42				FUL	58				FT+FUL	70
	FT+FUL	37				NA	99				FUL	90
	FUL	41				NA	90				FUL	80
	FUL	39				FT+FUL	45				FUL	66
	FUL	48				FUL	51				NA	71
	FUL	41				FUL	47				FUL	70
	FUL	44				FUL	96				FUL	69
	FUL	49				FT+FUL	39				FUL	74
	FUL	43				FUL	48				NA	89
	FUL	41				FUL	48				NA	74
	FUL	45				FUL	50				FT+FUL	89
	FUL	44				FT+FUL	36				FT+FUL	72
	FUL	40				FUL	48				NA	66
	PRR3+FUL	38				FUL	42				FT+FUL	72
	FUL	60				FUL	48				NA	73
	FUL	49				FUL	49				FUL	87
	FT+FUL	38				FUL	52				FT+FUL	67
	FUL	37				FUL	48				FUL	61
	FUL	40				FUL	55				FUL	81
	FUL	42				FUL	53				FUL	77
	FUL	66				FUL	49				FUL	77
	FUL	70				FUL	51				FT+FUL	71
	FUL	58				FUL	37				FT+FUL	73
	FT+FUL	39				PRR3+FUL	40				FT+FUL	67
	FT+FUL	35				FUL	59				FT+FUL	76
	FUL	64				FUL	55				FT+FUL	72
	FT+FUL	37				FT+FUL	39				FT+FUL	67
	FUL	37				NA	95				FUL	81
	FUL	41				NA	95				FUL	96
	FUL	41				FUL	45				FT+FUL	77
	FUL	37				FUL	52				FT+FUL	70
	FUL	37				FUL	66				FT+FUL	78
	FUL	41				FUL	95				FUL	83
	FUL	42				FUL	95				FUL	85
	FUL	37				NA	62				FUL	92
	FUL	41				FUL	94				FUL	91
	FUL	37				FT+FUL	40				FT+FUL	88
	FUL	42				FT+FUL	33				FUL	83
	FT+FUL	39				FUL	66				FUL	99
	FUL	40				FT+FUL	42				FUL	64
	FUL	39				FUL	40				FUL	98
	FUL	38				FUL	42				FUL	77
	FUL	39				FUL	46				FUL	77
	FT+FUL	41				FUL	42				FUL	78
	NA	70				FUL	40				FUL	98
	FUL	41				FUL	42				FUL	99
	NA	100				FUL	47				FUL	100
	FUL	49				FUL	45				FUL	89
	FUL	45				FUL	40				FUL	100
	NA	68				FUL	46				FUL	89
	FUL	37				FUL	47				FUL	83
	NA	81				FT+FUL	37				FUL	60
	FUL	41				FUL	44				PRR3+FUL	60
	FUL	65				FUL	42				PRR3+FUL	60
	FUL	45				FUL	47				PRR3+FUL	59
	NA	98				FUL	44				FUL	66
	FUL	41				FT+FUL	42				FUL	76
	NA	98				NA	95				FUL	77
	FT+FUL	42				FUL	90				FUL	78
	FT+FUL	37				FUL	62				FUL	55
	FUL	58				NA	87				PRR3+FUL	54
	FUL	58				FUL	51				PRR3+FUL	54
	NA	106				FUL	69				PRR3+FUL	70
	NA	65				FUL	51				FUL	66
	FUL	63				FUL	51				FUL	76
	FUL	58				NA	87				FUL	71
	FUL	59				FUL	60				FUL	71
	FUL	67				FT+FUL	119				PRR3+FUL	60
	FT+FUL	40				NA	119				FUL	80
	FUL	39				FUL	43				FT+FUL	69
	FUL	48				FUL	90				FUL	67
	FUL	43				FUL	52				FUL	67
	FUL	42				NA	86				FUL	76
	FT+FUL	40				FUL	64				FUL	67
	FT+FUL	40				NA	108				FUL	70
	FT+FUL	41				FT+FUL	44				FUL	74
	FT+FUL	39				FT+FUL	39				FUL	70
	FUL	53				FUL	82				FUL	100
	FUL	41				FUL	83				FUL	99
	FT+FUL	42				NA	87				FUL	101
	FUL	55				NA	63				FUL	100
	FT+FUL	41				FUL	63				PRR3+FUL	59
	FT+FUL	41				FUL	65
	FUL	44				FT+FUL	37
	FUL	48				FUL	71
	FUL	42				NA	63
	FT+FUL	42				FUL	64
	FUL	45				NA	95
	FUL	48				FT+FUL	37
	NA	98				FUL	54
	FUL	57				FUL	53
	FUL	64				FUL	37
	FUL	42				FUL	51
	FUL	63				FT+FUL	40
	FUL	62				FT+FUL	37
	FUL	44				FT+FUL	36
	FUL	55				FT+FUL	42
	FUL	49				FT+FUL	42
	FUL	59				FT+FUL	42
	FUL	42				FUL	43
	FUL	68				FUL	57
	FUL	48				FT+FUL	39
	FUL	75				FUL	42
	FUL	55				FT+FUL	43
	FUL	60				FUL	45
	FUL	75				FUL	55
	FUL	49				FUL	56
	FUL	58				FUL	48
	FUL	42				FT+FUL	49
	FUL	64				FUL	50
	FUL	65				FUL	56
	FUL	68				FUL	108
	FUL	61				NA	52
	FUL	49				NA	80
	FUL	60				FUL	62
	FUL	55				FUL	65
	FUL	49				FUL	45
	PRR3+FUL	48				FUL	62
	PRR3+FUL	42				FUL	59
	PRR3+FUL	45				FUL	45
	FUL	41				FUL	62
	FUL	44				FUL	55
	FUL	59				FUL	62
	FUL	41				FUL	60
	FUL	41				FUL	65
	PRR3+FUL	41				FUL	64
	PRR3+FUL	45				FUL	65
	PRR3+FUL	42				FUL	57
	FUL	44				FUL	62
	FUL	45				FUL	69
	FUL	43				FUL	58
	FUL	43				FUL	60
	PRR3+FUL	41				FUL	65
	FUL	45				FUL	59
	FT+FUL	42				FUL	62
	FUL	45				FUL	59
	FUL	41				FUL	71
	FUL	40				FUL	58
	FUL	42				FUL	63
	FUL	61				FUL	77
	FUL	45				FUL	69
	FUL	58				FUL	63
	FUL	68				FUL	55
	FUL	44				PRR3+FUL	56
	FUL	45				PRR3+FUL	41
	FUL	45				PRR3+FUL	52
	FUL	59				FUL	45
	FUL	44				FUL	41
	PRR3+FUL	41				FUL	53
						FUL	46
						FUL	42
						PRR3+FUL	45
						PRR3+FUL	42
						PRR3+FUL	49
						FUL	42
						FUL	50
						FUL	52
						PRR3+FUL	59
						FUL	53
						FT+FUL	53
						FUL	55
						FUL	56
						FUL	47
						FUL	47
						FUL	52
						FUL	59
						FUL	63
						FUL	77
						FUL	63
						FUL	80
						FUL	74
						FUL	64
						PRR3+FUL	52

## Sheet: Figure 5e
	Allele	Flower time (DAE)	Branch number	Seed length (mm)	Hundred seed weight (g)
	Del	43	6	5.86	4.05			-
	Del	48	6	6.51	3.9
	Del	55	6	8.12	9.65
	Del	53	7	8.76	9.55
	Del	51	9	8.19	9.55
	Del	49	8	7.82	6.1
	Del	56	8	7.26	6.7
	Del	55	6	7.92	7.75
	Del	51	8	8.36	9.2
	Del	54	8	8.35	8.05
	Del	51	7	8.05	6.4
	Del	53	8	6.91	5.45
	Del	43	9	7.36	5.05
	Del	48	6	7.86	7.85
	Del	48	10	6.97	5.25
	Del	47	8	7.71	7.9
	Del	48	9	6.53	5.25
	Del	50	11	7.85	7.7
	Del	36	6	6.54	5.45
	Del	48	9	7.93	7.2
	Del	52	10	7.19	7.15
	Del	48	9	6.5	4.3
	Del	55	9	8.73	8
	Del	53	8	8.05	8.35
	Del	49	8	6.95	6.4
	Del	39	6	6.93	6.15
	Del	37	6	6.12	4.1
	Del	45	5	8.24	7.05
	Del	45	8	7.85	7.55
	Del	48	10	7.53	6.5
	Del	49	11	7	6.4
	Del	51	10	7.66	8.1
	Ref	57	6	5.9	4.45
	Ref	64	9	-	-
	Ref	63	9	-	-
	Ref	-	5	-	-
	Ref	60	4	8.13	-
	Ref	80	4	-	-
	Ref	68	7	-	-
	Ref	51	6	5.61	3.9
	Ref	59	6	7.56	-
	Ref	56	6	6.55	-
	Ref	69	4	-	-
	Ref	69	5	-	-
	Ref	60	6	5.91	3.75
	Ref	77	5	-	-
	Ref	47	10	7.88	9.95
	Ref	60	8	-	-
	Ref	66	8	7.29	-
	Ref	60	6	6.49	6.15
	Ref	61	6	7.49	8.4
	Ref	56	7	6.6	6.5
	Ref	62	5	7.58	-
	Ref	62	6	7.81	-
	Ref	62	6	7.42	7.6
	Ref	67	6	7.23	-
	Ref	63	8	-	-
	Ref	64	7	6.83	-
	Ref	56	10	-	-
	Ref	55	7	6.82	5.65
	Ref	51	8	6.54	4.7
	Ref	59	6	7.52	-
	Ref	62	9	5.64	4.4
	Ref	62	7	7.26	-
	Ref	55	4	6.9	5.75
	Ref	55	4	-	-
	Ref	39	4	7.76	7.5
	Ref	40	5	6.89	6.5
	Ref	59	6	-	-
	Ref	50	7	8.29	10.1
	Ref	62	7	-	-
	Ref	62	5	-	-
	Ref	69	6	-	-
	Ref	65	5	-	-
	Ref	63	7	-	-
	Ref	64	8	8.16	-
	Ref	57	7	-	-
	Ref	42	7	-	-
	Ref	56	5	-	-
	Ref	57	5	-	-
	Ref	57	5	6.62	-
	Ref	59	6	7.05	5.9
	Ref	53	6	6.49	4.95
	Ref	58	9	6.15	5.35
	Ref	63	5	-	-
	Ref	62	6	7.03	5.35
	Ref	56	7	6.44	5.5
	Ref	54	8	6.77	5.2
	Ref	52	6	6.13	4.7
	Ref	60	5	7.64	-
	Ref	77	7	-	-
	Ref	74	9	-	-
	Ref	59	5	7.24	9.1
	Ref	62	8	-	-
	Ref	62	8	7.97	8.1
	Ref	65	2	-	-
	Ref	65	6	-	-
	Ref	71	6	-	-
	Ref	67	8	9.21	-
	Ref	65	6	-	-
	Ref	61	7	7.44	8
	Ref	60	6	-	-
	Ref	65	7	-	-
	Ref	62	5	-	-
	Ref	62	7	7.89	-
	Ref	69	6	-	-
	Ref	59	4	-	-
	Ref	63	5	-	-
	Ref	62	5	-	-
	Ref	64	5	-	-
	Ref	56	7	-	-
	Ref	54	8	8.71	9.75
	Ref	56	7	7.88	8
	Ref	55	6	6.99	6.15
	Ref	49	5	6.2	4.35
	Ref	59	8	-	-
	Ref	58	7	6.98	6.7
	Ref	57	7	6.79	7.2
	Ref	55	9	7.53	8.05
	Ref	57	10	8.33	-
	Ref	49	8	6.11	3.8
	Ref	54	5	6.64	-
	Ref	56	10	6.44	-
	Ref	52	7	5.81	3.5
	Ref	52	9	6.27	-
	Ref	51	9	-	-
	Ref	55	7	6.5	4.55
	Ref	54	10	6.62	5.3
	Ref	38	5	5.91	5.4
	Ref	43	5	7.02	5.3
	Ref	46	5	6.21	4.75
	Ref	42	5	5.8	5.3
	Ref	45	7	6.4	5.4
	Ref	43	5	6.36	6.25
	Ref	54	6	6.34	6.55
	Ref	49	9	6.78	5.7
	Ref	49	8	6.48	5.1
	Ref	45	6	6.19	4.75
	Ref	47	11	8.86	8.25
	Ref	42	8	6.9	6.1
	Ref	50	7	7.19	6
	Ref	59	7	9.44	-
	Ref	42	4	6.49	4.75
	Ref	43	3	6.47	5.05
	Ref	42	4	6.47	5.15
	Ref	40	5	6.32	4.55

## Sheet: Figure 6c
	CNV	HSW (g)
	2	8.25
	1	4.55
	1	4.85
	1	5.2
	1	5.4
	1	6.85
	1	5.35
	1	4.5
	1	5.65
	1	4.85
	1	6.7
	1	6.25
	1	7.2
	1	9.95
	2	7.9
	1	9.85
	1	11.6
	2	9.75
	1	4.45
	1	5.7
	1	5.5
	1	5.45
	1	4.75
	1	4.65
	1	6
	1	5.1
	1	3.75
	2	8.05
	1	5.4
	1	4
	1	3.95
	1	4.65
	1	4.2
	1	4.55
	1	5.45
	1	4.5
	1	3.85
	1	11.7
	1	11.55
	1	5.51
	1	6.15
	1	4.4
	1	8
	1	5.2
	2	9.8
	2	9.65
	1	4.7
	1	4.75
	1	5.3
	1	4.7
	1	5.5
	1	4.6
	1	4.8
	1	5.3
	1	4.35
	1	4.65
	1	5
	1	6.8
	1	5.4
	1	4.45
	1	4.35
	1	4.1
	1	4.3
	1	5.4
	1	4.65
	1	4.65
	1	4.5
	1	4.35
	1	4.5
	1	4.5
	1	4.65
	1	4.85
	1	4.6
	1	4.15
	1	5.75
	1	5.2
	1	4.6
	1	5.5
	1	4.85
	1	5.4
	1	5.2
	2	8.1
	1	5
	2	9.3
	1	8.4
	1	5.05
	1	5.15
	2	9
	2	7.1
	1	4.4
	2	6.65
	1	1.74
	1	6.4
	1	6.5
	1	4.55
	1	5.45
	1	4.3
	1	4.9
	1	6.25
	1	5.3
	2	9.55
	2	7.5
	1	4.75
	1	6.5
	1	9.65
	1	8.4
	2	9.9
	1	6.5
	2	9.55
	2	6
	2	10.45
	1	3.5
	1	6.15
	1	5.65
	1	3.8
	1	5.85
	2	6.1
	1	4.95
	1	5.65
	2	6.35
	1	5.35
	1	5.5
	1	4.95
	1	6.55
	1	4.9
	1	5.1
	1	6.3
	2	2.55
	1	6.7
	2	7.75
	1	4.2
	2	9.2
	2	8.05
	2	6.4
	1	5.45
	2	5.05
	2	9.7
	1	4.4
	1	4.35
	2	7.85
	1	5.35
	2	20.3
	1	1.95
	2	10.95
	1	4.15
	1	7.3
	1	1.77
	1	6.05
	1	10.62
	2	23.3
	1	4.4
	1	6.7
	1	9.44
	1	7.97
	1	2.87
	1	3.94
	1	1.72
	2	6.67
	2	8.15
	2	7.4
	1	7.63
	1	5.1
	1	5.45
	1	5.7
	1	4.35
	1	6
	1	9.4
	1	3.72
	1	6.65
	1	3.88
	1	4.85
	1	4.92
	1	3.6
	1	7.19
	1	11.75
	1	8.63
	1	5.85
	1	5.47
	2	8.48
	1	4.75
	1	7.74
	2	6.79
	1	7.05
	2	11.09
	1	9.04
	1	9.15
	1	6.4
	1	3.72
	1	6.68
	1	5.85
	1	9.27
	2	10.8
	1	10.09
	1	4.65
	1	4.25
	2	8.31
	1	4.6
	2	10.38
	1	8.6
	1	4.61
	1	7.6
	2	8.6
	2	8
	1	5.61
	1	15.36
	1	2
	1	11.36
	1	8.13
	1	12.41
	2	8.25
	1	6.05
	1	7.23
	2	7.48
	1	13.16
	1	3.25
	2	9.25
	1	8.14
	2	9.28
	2	5.58
	1	3.4
	1	6.11
	1	8.79
	1	4.45
	1	4.7
	1	5.58
	1	5.34
	1	4.75
	2	8.25
	2	6.1
	1	5.25
	1	5.25
	2	7.7
	2	5.45
	2	7.2
	2	6.1
	2	6.5
	2	6.4
	2	7.15
	2	4.3
	2	8
	2	8.35
	1	6.4
	2	8.1
	1	4.3
	1	3.9
	1	4.4
	1	4.55
	1	5.9
	2	8.05
	1	5.2
	1	6
	2	5.33
	1	6.74
	2	3.86
	1	5.55
	2	9.3
	1	12.22
	1	17.08
	1	7.79
	2	7.58
	1	3.77
	1	3.67
	1	5.7
	1	5.3
	1	4.75
	1	5.9
	1	13.52
	1	5.15
	1	5.7
	1	5
	1	5.5
	1	6.25
	2	8.25
	2	6.15
	1	6.8
	1	5.45
	1	4.85
	1	5
	1	6.8
	1	5.8
	1	4.45
	1	5.65
	2	7.5
	1	5.4
	2	7.4
	1	6.3
	1	6.4
	1	6.3
	1	7.05
	1	6.7
	1	6.35
	1	5.55
	2	12.79
	1	1.5
	1	6.31
	2	1.84
	1	5.86
	1	8.03
	1	4.8
	1	5.75
	1	10.34
	1	10.37
	1	2.85
	2	3.32
	1	4.75
	2	5.2
	1	7.49
	1	4.55
	2	8.95
	1	4.67
	2	7.78
	1	6.96
	1	1.46
	1	5.75
	1	5
	1	4.65
	1	5.905
	1	6.97
	1	24.31
	2	7.9
	1	3.94
	2	12.57
	1	5.1
	1	5.62
	1	5.35
	2	6.15
	2	4.1
	1	8.85
	1	10.4
	1	7.37
	1	5.01
	2	7.62
	1	5.6
	1	5.1
	1	5.45
	1	5.25
	1	5.1
	1	1.65
	1	5.1
	1	1.5
	1	5.1
	1	5.3
	1	5.8
	1	4.35
	1	4.95
	1	5.65
	1	5.3
	1	5.45
	1	5.1
	1	4.05
	2	11.77
	1	4.15
	1	14.2
	1	5
	1	4.95
	1	5.2
	1	4.25
	1	7.94
	1	4.75
	1	3.9
	1	5.1
	2	10.1
	1	4.3
	1	3.95
	2	12
	1	4.785
	1	1.4
	2	13.05
	1	3.16
	1	3.8
	2	11.56
	2	6.3
	1	3.9
	2	7.05
	2	11.13
	2	9.1
	2	7.55
	2	9.59
	2	5.75
	2	15.54
	1	3.75
	2	12.17
	2	13.42
	1	8.47
	2	17.36
	2	7.6
	2	13.36
	2	10.73
	2	10.11
	2	9.71
	2	9.9
	1	7.51
	1	8.07
	2	10.3
	1	7.92
	2	12.83
	1	2.57
	1	6.11
	2	13.29
	2	4.36
	1	4.85
	1	5.65
	1	4.75
	1	4.95
	1	3.9
	1	4.45
	1	4.45
	2	6.75
	1	4
	1	5
	1	5.1
	1	5.3
	1	4.95
	1	4.25
	1	5.3
	1	5
	1	5.75
	1	5.8
	1	7.59
	1	6.25
	1	6
	1	4.8
	1	4.9
	1	5.15
	1	5.25
	1	6
	1	5.3
	1	4.75
	1	6.32
	1	7.01
	1	11.09
	1	7.6
	1	7.15
	1	9.16
	2	5.3
	1	6.98
	1	4.85

## Sheet: Figure 6e
	Samples	Cell number
	S28	3505.67
	S28	3537.95
	S28	3158.2
	S33	1811.89
	S33	1824.22
	S33	1817.35

## Sheet: Figure 6g
	Samples	TSW (g)			Samples	Seed length (mm)			Samples	Silique length (cm)			Samples	Silique width (mm)
	OE2	0.02			OE2	0.552			OE2	1.338			OE2	0.11
	OE2	0.021			OE2	0.545			OE2	1.33			OE2	0.118
	OE2	0.02			OE2	0.553			OE2	1.356			OE2	0.116
	OE2	0.024			OE2	0.527			OE2	1.304			OE2	0.104
	OE2	0.022			OE2	0.539			OE2	1.312			OE2	0.102
	OE1	0.026			OE2	0.509			OE2	1.416			OE2	0.122
	OE1	0.032			OE2	0.489			OE2	1.448			OE2	0.112
	OE1	0.028			OE2	0.484			OE2	1.388			OE2	0.118
	OE1	0.028			OE2	0.507			OE2	1.38			OE2	0.12
	OE1	0.034			OE2	0.535			OE2	1.368			OE2	0.11
	Col-0	0.019			OE1	0.556			OE1	1.388			OE1	0.118
	Col-0	0.018			OE1	0.59			OE1	1.362			OE1	0.11
	Col-0	0.016			OE1	0.548			OE1	1.386			OE1	0.118
	Col-0	0.016			OE1	0.567			OE1	1.378			OE1	0.116
	Col-0	0.02			OE1	0.507			OE1	1.334			OE1	0.104
					OE1	0.544			OE1	1.324			OE1	0.118
					OE1	0.559			OE1	1.336			OE1	0.106
					OE1	0.511			OE1	1.4			OE1	0.112
					OE1	0.556			OE1	1.366			OE1	0.11
					OE1	0.505			OE1	1.372			OE1	0.102
					Col-0	0.416			Col-0	1.244			Col-0	0.1
					Col-0	0.482			Col-0	1.28			Col-0	0.098
					Col-0	0.419			Col-0	1.23			Col-0	0.1
					Col-0	0.412			Col-0	1.224			Col-0	0.104
					Col-0	0.459			Col-0	1.298			Col-0	0.12
					Col-0	0.404			Col-0	1.256			Col-0	0.102
					Col-0	0.432			Col-0	1.244			Col-0	0.104
					Col-0	0.466			Col-0	1.29			Col-0	0.098
					Col-0	0.45			Col-0	1.262			Col-0	0.108
					Col-0	0.474			Col-0	1.23			Col-0	0.104

[truncated: 4 more sheets: Supplementary Fig. 15, Supplementary Fig. 21, Supplementary Fig. 24, Supplementary Fig. 25]
